# Supplementary material for: UHRF2 mediates resistance to DNA methylation reprogramming in primordial germ cells
Source: Nat Commun. 2025 Aug 9;16:7350. doi: 10.1038/s41467-025-61954-0 (PMC12335541; doi:10.1038/s41467-025-61954-0)
Supplement: Supplementary file 3 — Supplementary Data 1 [file 41467_2025_61954_MOESM3_ESM.xls]

## Sheet: Feuil1
Sample	Sex	Paired-end reads	Mapping efficiency (%)	Reads with unique hits (%)	% bisulfite conversion (estimated at non-CpG sites)	CpGs 8x	Median sequencing depth
RRBS_PGCs_E9.5_rep1	mixed	21392551	79.06	59.36	99.83	1229250	39x
RRBS_PGCs_E9.5_rep2	mixed	37476510	73.44	58.15	97.83	1314605	59x
RRBS_PGCs_E10.5_rep1	mixed	24330565	80.31	64.62	99.65	1023874	50x
RRBS_PGCs_E10.5_rep2	mixed	27730384	85.47	68.2	99.81	1216476	46x
RRBS_PGCs_E11.5_rep1	mixed	17478136	87.79	69.62	99.7	1122905	39x
RRBS_PGCs_E11.5_rep2	mixed	22010125	80.97	64.7	99.76	1119927	36x
RRBS_PGCs_E12.5m	Male	19814437	90.38	72.92	99.82	1152220	45x
RRBS_PGCs_E13.5m	Male	23925345	90.87	74.37	99.86	1126155	49x
RRBS_PGCs_E14.5m	Male	32290159	87.9	69.13	99.8	1196866	63x
RRBS_PGCs_E15.5m	Male	35823418	85.38	66.85	99.41	1299842	59x
RRBS_PGCs_E16.5m	Male	23842226	85.18	67.67	98.79	1269896	43x
RRBS_PGCs_E17.5m	Male	34654500	85.2	67.64	96.97	1062732	76x
RRBS_PGCs_E12.5f	Female	17262811	80.52	61.95	99.64	1163343	31x
RRBS_PGCs_E13.5f	Female	26719446	88.95	71.75	99.8	1213048	54x
RRBS_PGCs_E14.5f	Female	21689530	87.57	69.59	99.82	1163577	45x
RRBS_PGCs_E15.5f	Female	22105243	87.04	68.35	99.62	1112684	45x
RRBS_PGCs_E16.5f	Female	20122771	91.22	69.43	99.87	1119252	43x
RRBS_PGCs_E17.5f	Female	44002897	87.4	64.86	99.67	1099706	93x
RRBS_PGCs_E13.5m_Dnmt1_WT_rep1	Male	42548061	92.01	74.1	99.92	1287603	93x
RRBS_PGCs_E13.5m_Dnmt1_WT_rep2	Male	32805444	91.4	72.3	99.84	1241211	72x
RRBS_PGCs_E13.5f_Dnmt1_Het(2lox/-)_rep1	Female	81554956	86.76	68.61	99.43	1186121	166x
RRBS_PGCs_E13.5m_Dnmt1_Het(2lox/-)_rep2	Male	30723575	77.48	61.28	99.5	1182551	57x
RRBS_PGCs_E13.5m_Dnmt1_Het(D/+)_rep1	Male	56386711	88.3	72.55	99.91	1014757	190x
RRBS_PGCs_E13.5m_Dnmt1_Het(D/+)_rep2	Male	35901036	85.96	69.63	99.92	937052	133x
RRBS_PGCs_E13.5m_Dnmt1_cKO_rep1	Male	30753654	77.29	60.82	99.89	1089621	61x
RRBS_PGCs_E13.5m_Dnmt1_cKO_rep2	Male	33676774	69.63	56.37	99.86	1016532	61x
RRBS_E8.5_Uhrf2_WT_rep1	Male	32754559	91.75	73.35	99.76	1222581	85x
RRBS_E8.5_Uhrf2_WT_rep2	Female	28696676	90.89	72.95	99.77	1266355	73x
RRBS_E8.5_Uhrf2_KO_rep1	Male	34081556	89.81	73.38	99.77	1114385	96x
RRBS_E8.5_Uhrf2_KO_rep2	Female	36698031	81.68	67.22	99.6	1200242	64x
RRBS_Brain_Uhrf2_WT_rep1	Male	57515022	88.49	70.96	99.75	1616649	110x
RRBS_Brain_Uhrf2_WT_rep2	Male	89441271	88.75	71.16	99.66	1587250	156x
RRBS_Brain_Uhrf2_KO_rep1	Male	26553463	87.73	70.74	99.74	1470208	50x
RRBS_Brain_Uhrf2_KO_rep2	Male	117778467	89.51	71.98	99.76	1720193	204x
RRBS_Liver_Uhrf2_WT_rep1	Male	92786800	88.52	70.73	99.89	1703124	162x
RRBS_Liver_Uhrf2_WT_rep2	Male	209666056	87.59	69.7	99.86	1759320	341x
RRBS_Liver_Uhrf2_WT_rep3	Male	151359666	87.45	68.14	99.87	1700103	234x
RRBS_Liver_Uhrf2_KO_rep1	Male	39263342	87.4	68.81	99.88	1553055	76x
RRBS_Liver_Uhrf2_KO_rep2	Female	64569991	89.07	71.01	99.9	1608654	122x
RRBS_Liver_Uhrf2_KO_rep3	Male	71280121	88.83	70.18	99.88	1584241	133x
RRBS_Heart_Uhrf2_WT_rep1	Male	50028365	86.95	68.18	99.8	1541014	82x
RRBS_Heart_Uhrf2_WT_rep2	Male	25588542	83.35	66	99.79	1421001	43x
RRBS_Heart_Uhrf2_WT_rep3	Male	21848102	88.6	71.99	99.69	1410892	41x
RRBS_Heart_Uhrf2_KO_rep1	Male	21446438	85.88	71.08	99.84	1147535	58x
RRBS_Heart_Uhrf2_KO_rep2	Female	40232644	88.25	69.82	99.83	1544111	74x
RRBS_Heart_Uhrf2_KO_rep3	Male	20818221	86.09	67.52	99.79	1392724	37x
RRBS_PGCs_E13.5m_Uhrf2_WT_rep1	Male	27818782	86.86	71.9	99.94	1553288	57x
RRBS_PGCs_E13.5m_Uhrf2_WT_rep2	Male	65181662	38.34	30.92	99.78	1080602	64x
RRBS_PGCs_E13.5m_Uhrf2_KO_rep1	Male	45568709	65.34	54.07	99.75	1203916	72x
RRBS_PGCs_E13.5m_Uhrf2_KO_rep2	Male	35968256	71.98	59.1	99.95	1500845	61x
RRBS_PGCs_E13.5f_Uhrf2_WT_rep1	Female	42458206	83.58	68.02	99.96	1514812	79x
RRBS_PGCs_E13.5f_Uhrf2_WT_rep2	Female	42902400	79.62	65.39	99.91	1478989	79x
RRBS_PGCs_E13.5f_Uhrf2_KO_rep1	Female	26611464	89.62	71.4	99.81	1235251	62x
RRBS_PGCs_E13.5f_Uhrf2_KO_rep2	Female	53279952	62.82	49.84	99.92	976891	88x
RRBS_PGCs_E13.5m_Uhrf2L1_WT_rep1	Male	36657752	81.32	65.78	99.82	1222752	69x
RRBS_PGCs_E13.5m_Uhrf2L1_WT_rep2	Male	36601551	70.54	57.33	99.88	1304845	62x
RRBS_PGCs_E13.5m_Uhrf2L1/L1_rep1	Male	30802431	74.05	59.01	99.63	1290535	51x
RRBS_PGCs_E13.5m_Uhrf2L1/L1_rep2	Male	31890750	82.5	66.42	99.76	1282839	60x
RRBS_PGCs_E13.5f_Uhrf2L1_WT_rep1	Female	27360637	84.31	68.14	99.47	1284012	54x
RRBS_PGCs_E13.5f_Uhrf2L1_WT_rep2	Female	34367668	77.88	62.82	99.39	1276940	60x
RRBS_PGCs_E13.5f_Uhrf2L1/L1_rep1	Female	45208586	60.7	48.04	99.86	1227144	67x
RRBS_PGCs_E13.5f_Uhrf2L1/L1_rep2	Female	46773684	56.68	45.01	99.78	1083555	66x
RRBS_Soma_GFPneg_E13.5f_Uhrf2_WT	Female	41927528	87.16	71.33	99.91	1604054	79x
RRBS_Soma_GFPneg_E13.5f_Uhrf2_KO	Female	37544239	88.17	72.83	99.91	1578139	72x
RRBS_Spz_Uhrf2_WT_rep1	Male	25950297	64.08	51.52	99.87	986694	45x
RRBS_Spz_Uhrf2_WT_rep2	Male	75962344	75.46	58.83	99.83	1144564	87x
RRBS_Spz_Uhrf2_KO_rep1	Male	39945492	55.55	44.95	99.87	1054307	53x
RRBS_Spz_Uhrf2_KO_rep2	Male	31745748	80.75	63.7	99.84	986279	61x
RRBS_Spz_Uhrf2L1_WT_rep1	Male	45205613	83.4	71.19	99.91	1240402	34x
RRBS_Spz_Uhrf2L1_WT_rep2	Male	40860161	88.78	73.12	99.9	1120376	61x
RRBS_Spz_Uhrf2L1/L1_rep1	Male	28038536	82.56	69.29	99.91	1081369	33x
RRBS_Spz_Uhrf2L1/L1_rep2	Male	50530256	86.9	71.64	99.9	1307121	69x
RRBS_Spz_Uhrf2L1/L1_rep3	Male	41170125	90.43	72.41	99.9	1308915	76x
