# Supplementary material for: UHRF2 mediates resistance to DNA methylation reprogramming in primordial germ cells
Source: Nat Commun. 2025 Aug 9;16:7350. doi: 10.1038/s41467-025-61954-0 (PMC12335541; doi:10.1038/s41467-025-61954-0)
Supplement: Supplementary file 4 — Supplementary Data 2 [file 41467_2025_61954_MOESM4_ESM.xlsx]

## Sheet: Repeats_mm10_RMSK_filtered_mean
repClass	repFamily	repName	Wang_PGCs_E13.5M (WGBS)	Wang_PGCs_E13.5F (WGBS)	Epb_E7.5	PGCs_E9.5_rep1	PGCs_E9.5_rep2	PGCs_E10.5_rep1	PGCs_E10.5_rep2	PGCs_E11.5_rep1	PGCs_E11.5_rep2	PGCs_E12.5F	PGCs_E13.5F	PGCs_E14.5F	PGCs_E15.5F	PGCs_E16.5F	PGCs_E17.5F	PGCs_E12.5M	PGCs_E13.5M	PGCs_E14.5M	PGCs_E15.5M	PGCs_E16.5M	PGCs_E17.5M	sperm	nCG.Wang_PGCs_E13.5M	nCG.Wang_PGCs_E13.5F	nCG.Epb_E7.5	nCG.PGCs_E9.5_rep1	nCG.PGCs_E9.5_rep2	nCG.PGCs_E10.5_rep1	nCG.PGCs_E10.5_rep2	nCG.PGCs_E11.5_rep1	nCG.PGCs_E11.5_rep2	nCG.PGCs_E12.5F	nCG.PGCs_E13.5F	nCG.PGCs_E14.5F	nCG.PGCs_E15.5F	nCG.PGCs_E16.5F	nCG.PGCs_E17.5F	nCG.PGCs_E12.5M	nCG.PGCs_E13.5M	nCG.PGCs_E14.5M	nCG.PGCs_E15.5M	nCG.PGCs_E16.5M	nCG.PGCs_E17.5M	nCG.sperm
LTR	ERVK	IAPLTR1a_Mm	0.564061	0.573904	0.96758	0.847007	0.836388	0.874812	0.797771	0.761523	0.801877	0.717784	0.662531	0.682875	0.707546	0.736116	0.745254	0.718669	0.652937	0.688449	0.692034	0.743327	0.828776	0.925764	22723	22472	174	153	165	128	144	128	155	139	145	152	141	121	122	133	128	147	176	147	67	144
LTR	ERVK	IAPLTR2_Mm	0.530549	0.547457	0.925836	0.808891	0.792155	0.828548	0.744206	0.724166	0.744885	0.6607	0.563608	0.611885	0.594606	0.649825	0.613195	0.602306	0.5208	0.563186	0.556712	0.650071	0.791652	0.923367	26268	25805	798	838	828	949	972	1285	934	1082	729	887	701	951	672	718	709	1037	1220	1029	819	596
LTR	ERVK	IAPLTR1_Mm	0.523615	0.532197	0.951863	0.799032	0.774223	0.798389	0.719359	0.590913	0.660641	0.530316	0.524757	0.549795	0.543056	0.516606	0.571136	0.574669	0.432389	0.440875	0.48457	0.637961	0.9296	0.957519	18213	17927	182	155	166	90	142	92	131	95	111	122	125	104	110	118	90	112	151	152	75	131
LTR	ERVK	IAPA_MM-int	0.474824	0.512353	0.942877	0.702519	0.722925	0.707619	0.647989	0.531951	0.596731	0.52846	0.411672	0.440532	0.40647	0.443068	0.453	0.42678	0.34105	0.41739	0.409043	0.502735	0.643934	0.896522	966	1003	57	81	67	84	89	82	78	87	64	77	83	59	63	59	60	82	69	68	61	46
LTR	ERVK	IAPEz-int	0.465655	0.472075	0.954995	0.770181	0.78569	0.777016	0.710836	0.6355	0.680011	0.561584	0.53121	0.545804	0.561697	0.564272	0.589449	0.571843	0.515569	0.539075	0.564211	0.63721	0.72382	0.89974	45532	45508	4217	4328	4405	3713	4464	3848	3971	3672	3761	3924	4029	3388	3651	3851	3545	4275	4652	4152	2657	3561
LTR	ERVK	IAPLTR2a	0.462151	0.482021	0.956532	0.829368	0.821341	0.87342	0.782134	0.757613	0.747655	0.690637	0.578458	0.646365	0.631818	0.682242	0.64288	0.628103	0.558424	0.612054	0.561149	0.664703	0.79255	0.912186	10854	10861	250	269	279	362	372	403	330	380	262	340	274	252	258	262	262	389	336	333	202	236
LTR	ERV1	RLTR6-int	0.432595	0.420334	0.945295	0.75018	0.745581	0.756705	0.65281	0.579956	0.59403	0.530107	0.480248	0.514851	0.520426	0.533914	0.560597	0.534725	0.490107	0.528565	0.541801	0.596156	0.731401	0.896332	13038	12837	1752	1733	1817	1417	1585	1491	1346	1467	1485	1513	1523	1354	1654	1492	1402	1695	1726	1567	1233	1240
LTR	ERVK	IAPLTR4_I	0.379883	0.386734	0.938349	0.711188	0.701516	0.736819	0.648817	0.538845	0.617781	0.472131	0.420211	0.446783	0.457715	0.454382	0.453884	0.475548	0.40965	0.428799	0.478777	0.549958	0.676212	0.888771	1970	1993	229	234	250	182	230	200	219	214	209	212	207	220	198	210	200	219	265	240	184	223
LTR	ERVK	RLTR46A	0.365847	0.364331	0.914647	0.731873	0.71123	0.743591	0.547782	0.432436	0.542831	0.346437	0.345889	0.344035	0.314429	0.436274	0.361667	0.393361	0.294959	0.267459	0.387765	0.395621	0.510323	0.619515	561	568	136	118	135	44	87	55	77	87	72	57	56	117	48	72	49	61	149	124	31	134
LTR	ERV1	MuLV-int	0.365775	0.334105	0.946298	0.749314	0.763806	0.769976	0.676087	0.612566	0.67118	0.535662	0.508115	0.548724	0.556333	0.573536	0.576123	0.560723	0.52312	0.495831	0.555259	0.619929	0.794348	0.953437	2509	2234	537	436	454	340	389	371	322	340	384	370	366	401	324	404	391	415	452	434	282	300
LTR	ERVK	IAPLTR2b	0.36205	0.377053	0.944669	0.684321	0.698468	0.812314	0.610913	0.546311	0.571729	0.47957	0.32229	0.405346	0.335497	0.348378	0.456005	0.349255	0.32214	0.362593	0.326698	0.43075	0.766584	0.854268	13450	13518	827	764	819	407	807	656	675	754	644	684	553	738	364	537	506	794	892	879	346	762
LTR	ERVK	IAPEY3-int	0.349113	0.345533	0.944294	0.751227	0.756025	0.774821	0.671399	0.585113	0.635646	0.502296	0.448351	0.502751	0.49567	0.525734	0.511268	0.507216	0.445329	0.482682	0.503917	0.584118	0.743025	0.858044	17837	17288	695	634	674	397	609	506	556	527	541	515	525	578	471	510	456	554	731	672	353	686
LTR	ERVK	IAPLTR2a2_Mm	0.348117	0.359697	0.949273	0.826336	0.804359	0.876632	0.800532	0.774591	0.782456	0.696938	0.607577	0.678299	0.624311	0.684182	0.654561	0.653023	0.579952	0.624963	0.596819	0.653254	0.766557	0.873263	19499	19579	520	607	654	982	999	1099	862	1105	653	909	588	616	565	577	578	1012	822	784	562	464
LTR	ERVK	IAPEy-int	0.345911	0.34971	0.938233	0.756705	0.767179	0.79516	0.696927	0.604709	0.642153	0.546266	0.456589	0.504899	0.536757	0.503702	0.539701	0.546032	0.436092	0.486071	0.490786	0.510883	0.649329	0.834728	7655	7008	270	220	224	131	191	165	163	154	146	149	148	114	154	158	153	212	294	265	85	195
LTR	ERVK	RLTR10C	0.337286	0.346774	0.935519	0.690937	0.699522	0.701694	0.582312	0.439033	0.520569	0.358262	0.305571	0.318764	0.34229	0.360358	0.335483	0.340057	0.269779	0.277039	0.346019	0.523896	0.78244	0.923469	15887	15841	2883	2759	2823	2251	2624	2352	2484	2375	2536	2507	2500	2361	2368	2465	2418	2571	2857	2847	2091	2508
LTR	ERV1	RLTR6B_Mm	0.3303	0.321638	0.89769	0.597411	0.53149	0.58835	0.454518	0.294112	0.364307	0.217444	0.181654	0.191916	0.243652	0.232702	0.195307	0.236511	0.168952	0.21215	0.273559	0.360167	0.632545	0.814952	3728	3778	155	141	143	123	141	134	137	124	130	131	138	94	127	131	125	133	152	138	44	125
LTR	ERVK	IAPEY_LTR	0.327044	0.345777	0.926258	0.758859	0.756591	0.762682	0.647972	0.514162	0.6081	0.365147	0.280066	0.317685	0.304128	0.279413	0.33254	0.362377	0.262717	0.280858	0.263472	0.365855	0.483127	0.604675	11399	10802	640	632	763	431	639	401	571	299	332	384	438	254	378	369	336	507	684	626	244	631
LTR	ERVK	IAPEY2_LTR	0.32148	0.33185	0.926095	0.731291	0.707446	0.7238	0.616936	0.502669	0.535428	0.390009	0.309755	0.341781	0.357645	0.335172	0.34847	0.374271	0.273492	0.323587	0.333194	0.430074	0.610385	0.758474	15261	15268	497	502	547	414	565	450	484	422	445	442	513	308	443	442	378	501	593	511	291	498
LTR	ERV1	MURVY-int	0.317367	0.329057	0.94279	0.738441	0.722225	0.738175	0.626317	0.529593	0.583439	0.476465	0.40768	0.469749	0.479049	0.48097	0.470382	0.446401	0.416347	0.421084	0.432164	0.501288	0.646175	0.844537	2818	2196	366	333	334	217	300	273	255	269	269	267	263	297	246	279	262	285	365	333	228	311
LTR	ERVK	IAPLTR3-int	0.31663	0.324139	0.921959	0.69428	0.695083	0.683892	0.616572	0.477426	0.523659	0.414024	0.406707	0.41289	0.404933	0.43415	0.43491	0.479848	0.405035	0.404472	0.4231	0.50525	0.585495	0.799075	8792	8087	269	214	242	83	173	108	164	165	140	145	134	220	111	138	114	163	270	248	95	213
LTR	ERVK	RLTR10B2	0.300174	0.303527	0.934335	0.680663	0.675446	0.703	0.547545	0.425881	0.526006	0.34338	0.272299	0.300753	0.31718	0.327822	0.323579	0.318512	0.239335	0.254895	0.307973	0.472016	0.778588	0.904807	5687	5667	188	181	186	110	178	160	169	158	167	162	161	180	133	166	161	171	188	186	148	171
LTR	ERVK	ETnERV-int	0.294881	0.294884	0.939139	0.756009	0.728679	0.751481	0.636076	0.549121	0.611558	0.481627	0.389738	0.450244	0.45759	0.446639	0.455252	0.469802	0.384947	0.417782	0.444292	0.544135	0.753787	0.869873	9739	9744	382	336	380	183	356	264	308	225	328	315	305	313	242	288	281	331	404	379	155	316
LTR	ERVK	IAPEY5_I-int	0.286967	0.283923	0.93434	0.76025	0.74949	0.799087	0.672075	0.571556	0.691176	0.464189	0.405719	0.456094	0.3871	0.460182	0.446966	0.473375	0.309731	0.3328	0.473608	0.526404	0.813435	0.831605	1477	1542	50	40	49	23	40	27	34	37	32	32	30	44	29	32	26	30	51	47	23	43
LTR	ERV1	RLTR1B	0.278165	0.294334	0.945633	0.730693	0.718417	0.723258	0.552444	0.453119	0.563794	0.327681	0.266238	0.295777	0.296244	0.375093	0.312021	0.32508	0.202859	0.221105	0.330257	0.511468	0.873557	0.938876	8667	8606	1368	1171	1327	503	937	565	695	583	728	694	663	843	516	639	538	675	1382	1299	409	1342
LTR	ERVK	MMERVK10C-int	0.272009	0.263876	0.933994	0.700024	0.704448	0.724026	0.605003	0.488594	0.554027	0.407295	0.347577	0.371637	0.383052	0.409423	0.382101	0.402649	0.328507	0.340649	0.394652	0.518155	0.721877	0.867893	22647	22246	2395	2306	2348	1440	2149	1795	1980	1922	1959	1925	1926	2180	1713	1887	1765	2044	2420	2338	1526	2134
LTR	ERV1	RLTR6C_Mm	0.270742	0.293063	0.841548	0.570783	0.5276	0.614667	0.545647	0.282882	0.514	0.187647	0.21128	0.142294	0.310059	0.304905	0.1306	0.141045	0.218941	0.182824	0.204125	0.265043	0.3116	0.644091	970	973	31	23	30	9	17	17	11	17	25	17	17	21	10	22	17	17	24	23	10	22
LTR	ERVK	RLTR10-int	0.26834	0.272907	0.939818	0.697406	0.693422	0.7224	0.6025	0.447673	0.530083	0.338319	0.307163	0.324327	0.339953	0.392563	0.34121	0.34466	0.250615	0.260192	0.350977	0.535194	0.812685	0.90983	26867	26924	3722	3598	3639	2941	3410	2940	3112	2700	3157	3182	3156	3359	3077	2953	2950	3230	3661	3594	2965	2989
LTR	ERVK	IAPEY4_I-int	0.265733	0.261708	0.761656	0.648119	0.648744	0.61574	0.560886	0.446181	0.477336	0.416762	0.336994	0.344696	0.34465	0.365798	0.363903	0.387372	0.284418	0.308043	0.327266	0.409591	0.689836	0.753503	3604	3589	154	135	160	77	140	116	128	168	161	125	123	129	93	129	98	117	158	149	73	145
LTR	ERV1	RLTR1A2_MM	0.262413	0.254584	0.942749	0.674286	0.697157	0.658462	0.534425	0.41814	0.53767	0.297154	0.251279	0.275989	0.303941	0.318958	0.27392	0.30675	0.244377	0.205779	0.327143	0.525794	0.841776	0.935185	3042	3043	251	199	217	52	146	86	106	91	122	89	102	165	50	80	61	95	237	209	58	222
LTR	ERVK	IAPEY3_LTR	0.259682	0.253138	0.929614	0.623709	0.627068	0.625018	0.514659	0.349513	0.438694	0.241051	0.196324	0.20485	0.224869	0.261946	0.216562	0.224972	0.179065	0.214841	0.253734	0.390252	0.651981	0.752955	6004	5944	661	645	672	543	659	604	620	591	583	580	604	503	552	568	535	618	703	671	422	618
LTR	ERVK	RLTR44-int	0.25467	0.246707	0.912203	0.501705	0.535387	0.459895	0.424794	0.234075	0.281519	0.143774	0.14581	0.120818	0.135764	0.256487	0.112478	0.176776	0.116982	0.133667	0.162955	0.278556	0.432818	0.810985	3696	3571	59	61	75	38	63	53	54	62	63	55	55	39	46	58	57	63	67	72	22	65
LTR	ERVK	IAP1-MM_I-int	0.251269	0.253082	0.928695	0.698881	0.711147	0.728416	0.606191	0.464486	0.528403	0.406927	0.313022	0.323486	0.332593	0.446333	0.386354	0.376154	0.282898	0.289349	0.317729	0.454303	0.784941	0.87416	4287	4293	305	302	313	221	293	247	268	261	270	278	275	213	260	246	246	281	310	310	136	307
LTR	ERV1	LTRIS3	0.250505	0.238431	0.9248	0.648	0.7126	0.794714	0.642571	0.438143	0.493571	0.657143	0.385143	0.446286	0.397429	0.3522	0.537286	0.337571	0.208	0.254571	0.2772	0.3638	0.636286	0.6899	1188	1179	10	10	10	7	7	7	7	7	7	7	7	10	7	7	7	7	10	10	7	10
LTR	ERVK	ERVB7_1-LTR_MM	0.250219	0.249219	0.836963	0.562536	0.515964	0.455333	0.379	0.341071	0.466154	0.308333	0.3095	0.221286	0.212733	0.111905	0.288786	0.258714	0.223154	0.213533	0.142731	0.22772	0.655929	0.513692	7635	7554	27	28	28	9	15	14	13	6	10	14	15	21	14	14	13	15	26	25	14	26
LTR	ERV1	LTRIS2	0.24608	0.227573	0.8746	0.58871	0.504161	0.643308	0.44592	0.249591	0.447238	0.100286	0.125654	0.169429	0.148429	0.230643	0.224462	0.1855	0.145778	0.091875	0.314079	0.536892	0.738067	0.933143	9890	9847	35	31	31	13	25	22	21	21	26	21	21	28	13	24	18	24	38	37	15	35
LTR	ERV1	RLTR4_Mm	0.245162	0.235934	0.886079	0.647616	0.650127	0.622147	0.516677	0.400525	0.438193	0.363779	0.314534	0.326793	0.344413	0.404596	0.308462	0.342812	0.283072	0.271934	0.347457	0.441187	0.731894	0.857504	1513	1338	241	203	213	150	192	177	171	181	191	188	167	208	158	191	180	183	208	219	151	117
LTR	ERV1	RLTR5_Mm	0.242821	0.231998	0.909387	0.662	0.669953	0.527458	0.441597	0.306511	0.487888	0.247787	0.152705	0.199719	0.161601	0.275579	0.16071	0.224123	0.116811	0.152441	0.226947	0.313232	0.488423	0.760038	1528	1301	217	211	213	118	191	139	179	150	156	135	143	152	124	155	132	161	228	224	111	210
LTR	ERV1	RLTR1	0.239918	0.23542	0.944167	0.5055	0.47	0.6675	0.394	0.263	0.426	0.5	0.154	0.2035	0.124	NA	0.284	0.2025	0.0665	0.1235	0.1505	0.424	NA	0.754	245	238	6	2	3	2	3	2	3	2	2	2	2	NA	2	2	2	2	2	3	NA	3
LTR	ERV1	RLTR4_MM-int	0.239827	0.241078	0.901646	0.651145	0.673146	0.629674	0.553103	0.412878	0.443425	0.378578	0.324145	0.346794	0.41226	0.460976	0.367506	0.356495	0.306979	0.303256	0.403825	0.518025	0.801191	0.926904	2492	2440	780	710	731	457	620	500	466	509	552	549	547	617	488	505	528	555	698	640	488	384
LTR	ERVK	IAP1-MM_LTR	0.238805	0.226593	0.908969	0.599621	0.61302	0.616193	0.493414	0.351325	0.414656	0.260046	0.237299	0.249163	0.242221	0.270793	0.273548	0.277912	0.190596	0.218926	0.244614	0.37146	0.644361	0.821003	2083	2075	418	438	461	181	396	348	326	369	401	404	348	392	310	352	329	408	443	428	266	388
LTR	ERVK	IAPLTR3	0.236935	0.244626	0.88193	0.653466	0.675424	0.671763	0.530387	0.270966	0.491304	0.264226	0.269565	0.363531	0.365917	0.379935	0.334136	0.259491	0.184245	0.206731	0.220531	0.259615	0.211033	0.685875	2509	2205	114	88	99	38	75	58	69	53	23	32	24	46	22	55	53	78	98	104	61	48
LTR	ERVK	RLTR10	0.235326	0.231809	0.922711	0.704899	0.698635	0.682364	0.586347	0.505003	0.535745	0.442412	0.391293	0.406554	0.405602	0.460857	0.382449	0.447731	0.32531	0.359268	0.419296	0.524713	0.690324	0.852446	26357	26649	984	985	1008	448	806	682	654	657	839	828	683	974	577	737	642	838	1092	1012	518	590
LTR	ERVK	IAPLTR4	0.233811	0.225995	0.931247	0.656483	0.642953	0.677833	0.523252	0.403944	0.462218	0.307306	0.252731	0.306453	0.290117	0.312186	0.282732	0.304132	0.237562	0.270889	0.300374	0.418276	0.65286	0.859117	3112	3064	219	180	212	84	151	107	142	134	119	117	111	172	97	106	105	135	211	210	86	180
LTR	ERV1	RLTR1D2_MM	0.233315	0.238713	0.918156	0.692128	0.668333	0.693131	0.473	0.400474	0.42611	0.329228	0.220067	0.263557	0.308375	0.290633	0.320877	0.290701	0.283111	0.277815	0.311815	0.400787	0.704702	0.891107	1451	1507	128	117	126	61	106	78	82	92	75	79	96	90	73	87	81	92	119	122	57	112
LTR	ERVK	MMERVK10D3_I-int	0.233184	0.228959	0.931462	0.635	0.622503	0.646616	0.478658	0.294832	0.412053	0.201615	0.169745	0.179497	0.166617	0.243535	0.193032	0.198669	0.130852	0.157601	0.187691	0.244149	0.401038	0.573193	6011	6034	182	169	189	99	155	137	150	148	153	151	141	157	126	148	149	158	181	175	106	161
Satellite	Satellite	SUBTEL_sa	0.230396	0.195	0.00504762	0.000190476	0.0207174	0.00218421	0.00223684	0.0022381	0.00411905	0.00540476	0.00145238	0.000714286	0.00352632	0.000864865	0.00319048	0.000857143	0.000547619	0.0012381	0.00118605	0.0015814	0.00126667	0.00104651	202	236	42	42	46	38	38	42	42	42	42	42	38	37	42	42	42	42	43	43	45	43
LTR	ERVK	RLTR10E	0.230158	0.220726	0.953	0.657833	0.670733	0.520833	0.533912	0.342636	0.389423	0.212111	0.100286	0.195125	0.16344	0.290371	0.142111	0.135833	0.0954444	0.16032	0.253894	0.334578	0.69995	0.903578	1966	1970	51	42	45	12	34	22	26	27	21	24	25	35	18	18	18	25	47	45	20	45
LTR	ERV1	MMERGLN-int	0.229196	0.223969	0.930428	0.682925	0.67548	0.715628	0.551959	0.411861	0.492667	0.324376	0.266769	0.308458	0.322555	0.341944	0.326943	0.324558	0.245186	0.243216	0.301882	0.475972	0.778745	0.924582	9743	9446	1310	1125	1172	592	991	772	912	817	902	866	893	927	734	844	763	903	1243	1196	616	1072
LTR	ERVK	RLTR10B	0.227962	0.225781	0.901583	0.392545	0.504333	0.681714	0.4438	0.206	0.299444	0.29875	0.05	0.10175	0.0621	0.0475	0.0585	0.09925	0.017	0.0108182	0.0821667	0.3475	0.4474	0.892909	2429	2439	12	11	12	7	10	8	9	8	10	8	10	12	8	8	7	11	12	12	10	11
LTR	ERVK	IAP-d-int	0.224078	0.219132	0.926099	0.649702	0.613168	0.641755	0.554798	0.380766	0.460916	0.357302	0.263977	0.300486	0.304892	0.352598	0.305212	0.335682	0.262502	0.285691	0.325318	0.42663	0.664236	0.810693	7281	7352	313	305	309	216	277	235	261	242	257	251	260	249	245	245	241	265	314	297	195	277
LTR	ERV1	MMERGLN_LTR	0.223926	0.226658	0.945582	0.657011	0.668188	0.637086	0.485156	0.287167	0.392719	0.170021	0.127964	0.158725	0.178569	0.223639	0.148987	0.19277	0.116414	0.11282	0.224559	0.47478	0.912069	0.917994	3576	3462	552	278	405	58	167	96	121	144	167	102	109	296	77	113	99	128	503	510	189	467
LTR	ERV1	RLTR1D	0.222523	0.23209	0.890016	0.649239	0.606583	0.653423	0.492604	0.307655	0.431973	0.241083	0.195619	0.17399	0.24537	0.265638	0.2444	0.237959	0.167172	0.189343	0.25683	0.395234	0.748183	0.880428	2786	2746	183	134	144	71	134	87	112	109	113	102	100	130	85	98	87	99	147	141	93	180
LTR	ERVK	IAPEY3C_LTR	0.221713	0.219002	0.930409	0.630371	0.658208	0.57519	0.530875	0.295442	0.412841	0.267935	0.223511	0.202536	0.218659	0.308246	0.176741	0.23225	0.174793	0.183771	0.333846	0.480445	0.716644	0.866915	3146	3096	318	291	298	168	257	197	232	214	237	224	226	281	189	208	203	218	305	308	208	294
LTR	ERVK	ERVB4_2-I_MM-int	0.217928	0.224492	0.936993	0.672372	0.647678	0.680434	0.492567	0.457423	0.502843	0.402354	0.33594	0.329076	0.278045	0.423225	0.35068	0.386772	0.33028	0.360654	0.26698	0.437107	0.722091	0.876671	6893	6901	144	137	143	122	134	130	127	127	134	132	132	102	122	127	125	133	147	149	88	143
LTR	ERVL	MER76-int	0.217857	0.194286	NA	NA	NA	NA	NA	NA	NA	NA	NA	NA	NA	NA	NA	NA	NA	NA	NA	NA	NA	NA	14	14	NA	NA	NA	NA	NA	NA	NA	NA	NA	NA	NA	NA	NA	NA	NA	NA	NA	NA	NA	NA
LINE	L1	L1Md_F	0.214858	0.197056	0.913486	0.638952	0.628195	0.655018	0.549707	0.429158	0.490666	0.356056	0.307335	0.328675	0.335043	0.371415	0.341153	0.367689	0.311319	0.328772	0.362508	0.458835	0.625128	0.821824	36454	36474	6550	6418	6597	5339	6354	5972	5976	5818	5911	6002	5836	6159	5607	5972	5846	6429	6751	6547	5627	5604
LTR	ERVK	MMTV-int	0.214856	0.221216	0.944397	0.717586	0.739431	0.746086	0.589016	0.392965	0.52886	0.363386	0.280368	0.309224	0.366965	0.344724	0.33414	0.304035	0.266228	0.261754	0.225579	0.212982	0.189	0.210175	451	444	58	58	58	58	62	57	57	57	57	58	57	58	57	57	57	57	57	57	57	40
LTR	ERVK	RLTR46	0.210721	0.209492	0.876878	0.685325	0.669269	0.664175	0.494442	0.362275	0.486452	0.292773	0.226968	0.273193	0.305517	0.33129	0.185096	0.315902	0.187556	0.21471	0.23063	0.324351	0.457241	0.5796	527	531	82	77	78	40	77	51	62	66	63	57	60	69	52	61	45	69	81	77	54	80
LTR	ERVK	RLTR27	0.210087	0.203608	0.925485	0.646509	0.62367	0.642065	0.462065	0.256131	0.363694	0.180132	0.146834	0.166867	0.174055	0.221693	0.160347	0.172405	0.118131	0.132569	0.168479	0.271018	0.471668	0.550458	8285	8213	2982	2860	2939	2125	2791	2445	2644	2456	2630	2538	2583	2485	2336	2484	2399	2628	2964	2900	2075	2724
LTR	ERV1	RLTR6_Mm	0.209266	0.203839	0.883826	0.641762	0.577364	0.583727	0.50529	0.289733	0.600429	0.27415	0.188438	0.198813	0.205687	0.259875	0.1832	0.268	0.20885	0.243476	0.395121	0.514519	0.841389	0.886316	1512	1469	23	21	22	22	31	15	28	20	16	16	16	8	15	16	20	21	33	27	18	19
LTR	ERV1	RLTR1E_MM	0.207957	0.205498	0.870566	0.6253	0.576482	0.534857	0.443727	0.3264	0.399024	0.206824	0.161821	0.195471	0.262086	0.211068	0.2155	0.207259	0.168875	0.185688	0.258071	0.396561	0.614889	0.79829	421	422	53	50	56	28	55	25	41	34	39	34	35	44	30	27	24	32	70	57	18	62
LTR	ERVK	RLTR10F	0.20669	0.194816	0.960167	0.6625	0.636722	0.794462	0.4935	0.3985	0.542	0.257385	0.267526	0.390067	0.339267	0.334267	0.410286	0.313222	0.301733	0.227526	0.207421	0.427684	0.687143	0.896667	4175	4178	18	18	18	13	18	18	18	13	19	15	15	15	14	18	15	19	19	19	14	18
LTR	ERVK	RLTR44A	0.205864	0.18602	0.892222	0.489115	0.510344	0.441159	0.402984	0.192895	0.251204	0.08482	0.145339	0.130158	0.133823	0.199298	0.145833	0.144881	0.0882982	0.121233	0.122492	0.2169	0.402586	0.346148	1702	1676	54	61	61	44	61	57	54	50	59	57	62	57	60	59	57	60	61	60	58	54
LTR	ERVK	RLTR1F_Mm	0.203229	0.197278	0.893415	0.67001	0.655642	0.657905	0.462536	0.347771	0.438779	0.348123	0.224145	0.219192	0.223902	0.160582	0.265364	0.233316	0.145783	0.16058	0.194923	0.247537	0.547258	0.650819	573	562	123	100	106	74	97	70	77	81	76	78	82	67	77	76	69	81	117	108	31	116
LINE	L1	L1Md_A	0.201165	0.214002	0.921889	0.702428	0.686163	0.722154	0.603312	0.526068	0.585859	0.452181	0.426833	0.428382	0.325918	0.486503	0.475055	0.458581	0.406084	0.414624	0.342871	0.548308	0.702178	0.860058	116935	119433	23063	22857	23313	16739	21847	19793	19801	19523	21251	20636	19776	21779	19986	19913	19008	21643	23300	22754	17506	18519
LTR	ERVK	ERVB4_1C-LTR_Mm	0.198896	0.205396	0.877657	0.572396	0.568873	0.503227	0.414178	0.239114	0.322223	0.179375	0.157822	0.151806	0.142956	0.205629	0.156679	0.183725	0.129967	0.13241	0.2184	0.35145	0.539347	0.750077	2482	2511	105	101	110	66	101	88	94	104	101	98	91	105	81	91	92	105	110	109	72	104
rRNA	rRNA	SSU-rRNA_Hsa	0.198392	0.188327	0.3729	0.284496	0.239967	0.235274	0.182168	0.144721	0.113473	0.132843	0.0718426	0.115439	0.115743	0.134284	0.0814951	0.0996981	0.0946038	0.120212	0.103535	0.194865	0.131311	0.244791	255	257	120	121	121	106	119	104	112	115	108	114	105	109	103	106	106	113	114	126	103	115
LTR	ERV1	LTR36	0.196667	0.0666667	1	0.378	0.308	0.571	0.333	0	0.148	0.02	0	0.023	0	0.016	0	0	0	0	0.505	0.678	0.846	0.97	3	3	1	1	1	1	1	1	1	1	1	1	1	1	1	1	1	1	1	1	1	1
LTR	ERV1	LTRIS4A	0.196554	0.18974	0.943368	0.60175	0.6591	0.774846	0.504471	0.397231	0.466938	0.340875	0.271437	0.340938	0.265278	0.376545	0.364	0.310812	0.234	0.244	0.366958	0.587391	0.9575	0.850591	1039	1039	19	16	20	13	17	13	16	16	16	16	18	11	16	16	16	16	24	23	4	22
LTR	ERVK	ETnERV3-int	0.196306	0.18892	0.909102	0.669393	0.640896	0.714486	0.52059	0.379435	0.413886	0.288288	0.236473	0.288561	0.274183	0.300835	0.301117	0.319946	0.23575	0.272976	0.274402	0.339327	0.52152	0.689964	3411	3408	118	112	106	35	100	69	88	59	74	82	82	79	60	74	52	82	107	101	25	110
LTR	ERVK	RLTR10D2	0.19592	0.18708	0.904505	0.615182	0.565976	0.5777	0.397984	0.247553	0.258887	0.161229	0.132059	0.135654	0.122962	0.182214	0.151932	0.136483	0.101245	0.124965	0.143758	0.263141	0.54702	0.602158	1963	1962	91	77	83	40	61	47	53	70	68	52	52	70	44	60	49	57	99	99	50	76
LTR	ERVK	MMETn-int	0.195411	0.190858	0.890274	0.650646	0.672697	0.617034	0.510797	0.340781	0.47028	0.242938	0.222157	0.227788	0.209178	0.299015	0.253846	0.243363	0.198523	0.197823	0.236784	0.419235	0.707229	0.854698	9542	9179	456	418	449	321	403	351	368	352	381	349	360	408	338	353	342	356	514	469	279	394
LTR	ERV1	LTR75_1	0.195	0.03	NA	NA	NA	NA	NA	NA	NA	NA	NA	NA	NA	NA	NA	NA	NA	NA	NA	NA	NA	NA	2	2	NA	NA	NA	NA	NA	NA	NA	NA	NA	NA	NA	NA	NA	NA	NA	NA	NA	NA	NA	NA
LTR	ERVK	ERVB4_1-LTR_MM	0.193243	0.227838	NA	NA	NA	NA	NA	NA	NA	NA	NA	NA	NA	NA	NA	NA	NA	NA	NA	NA	NA	NA	37	37	NA	NA	NA	NA	NA	NA	NA	NA	NA	NA	NA	NA	NA	NA	NA	NA	NA	NA	NA	NA
LTR	ERVK	RLTR45-int	0.192979	0.196907	0.929703	0.638176	0.652691	0.632519	0.430512	0.287252	0.432844	0.203252	0.176254	0.201115	0.215592	0.228598	0.218548	0.211967	0.159224	0.183177	0.164789	0.224938	0.369279	0.556226	6409	6323	138	142	136	133	129	127	122	127	130	131	125	117	124	123	125	130	128	129	122	106
LTR	ERV1	LTRIS4	0.192006	0.182849	0.944556	0.656714	0.752222	0.876	0.79725	0.461	0.777429	0.0783333	0.571	0.294333	0.508	0.214	0.269	0.4375	0.3015	0.398667	0.531556	0.574	NA	0.927667	713	730	9	7	9	5	8	2	7	3	1	3	7	1	2	2	2	3	9	5	NA	9
LTR	ERVK	MMERVK9C_I-int	0.189853	0.174272	0.723858	0.498874	0.490239	0.488649	0.377532	0.280357	0.318126	0.200003	0.185754	0.215815	0.222997	0.249323	0.21398	0.225355	0.182669	0.186367	0.20504	0.242004	0.337829	0.457731	10495	10616	458	421	439	308	387	350	364	357	390	394	368	387	345	349	347	398	454	447	299	416
LTR	ERV1	LTRIS4B	0.187006	0.191206	0.972083	0.711667	0.772833	0.790778	0.679833	0.569556	0.527556	0.287692	0.376889	0.376889	0.3841	0.421	0.446556	0.454333	0.220667	0.315778	0.5855	0.599353	0.864778	0.886625	481	481	12	12	12	9	12	9	9	13	9	9	10	10	9	9	9	9	18	17	9	16
LTR	ERVK	IAPEY5_LTR	0.185311	0.178431	0.908245	0.582267	0.577005	0.594843	0.47369	0.285637	0.358843	0.178972	0.151038	0.160138	0.168302	0.201087	0.154503	0.199828	0.139778	0.145396	0.205578	0.345647	0.637775	0.810417	1975	2020	396	371	373	312	358	331	338	327	343	340	331	358	322	337	324	338	377	388	307	348
LTR	ERVK	RLTR46A2	0.184346	0.179263	0.680571	0.689885	0.475333	0.725	0.538455	NA	0.484364	0.290636	0.224444	0.205273	0.267455	0.42668	NA	0.2399	0.2915	0.164455	0.175828	0.25269	0.471667	0.473314	474	475	35	26	18	5	11	NA	11	11	18	11	11	25	NA	10	6	11	29	29	6	35
LTR	ERVK	RLTR13B2	0.183209	0.186033	0.946244	0.628132	0.61575	0.604444	0.501687	0.282538	0.352538	0.349931	0.176455	0.139423	0.150185	0.188538	0.218056	0.1935	0.191947	0.145885	0.321318	0.538179	0.92337	0.886667	4307	4298	45	38	36	18	32	26	26	29	33	26	27	26	18	28	19	26	44	39	27	45
LTR	ERVK	RLTR13D	0.182941	0.157861	NA	NA	NA	NA	NA	NA	NA	NA	NA	NA	NA	NA	NA	NA	NA	NA	NA	NA	NA	NA	170	173	NA	NA	NA	NA	NA	NA	NA	NA	NA	NA	NA	NA	NA	NA	NA	NA	NA	NA	NA	NA
LTR	ERVK	MMERVK10D3_LTR	0.18041	0.161888	0.906733	0.80525	0.532733	0.713286	0.520875	0.416	0.459667	0.202462	0.141125	0.17	0.091125	0.149625	0.0965	0.164875	0.0538	0.134375	0.095375	0.1853	0.215875	0.305812	1608	1610	15	8	15	7	8	8	9	13	8	8	8	16	8	8	5	8	16	10	8	16
LTR	ERVK	ERVB4_2-LTR_MM	0.178594	0.158314	0.922556	0.633444	0.698444	0.704833	0.557667	0.2118	0.351833	0.0516	0.0158	0.0216	0.045	0.241	0.0118	0.1278	0.0298	0.0708	0.309875	0.395625	0.5828	0.725333	1010	955	9	9	9	6	9	5	6	5	5	5	5	8	5	5	5	5	8	8	5	9
LTR	ERVK	ERVB4_1B-I_MM-int	0.178513	0.173376	0.911412	0.650824	0.692937	0.723231	0.573733	0.4016	0.408786	0.399882	0.223467	0.258769	0.286231	0.2875	0.293	0.315846	0.209267	0.198933	0.308	0.393833	0.724667	0.766923	3423	3383	17	17	16	13	15	15	14	17	15	13	13	14	13	13	15	15	19	18	9	13
LTR	ERV1	LTR64	0.173333	0.06	NA	NA	NA	NA	NA	NA	NA	NA	NA	NA	NA	NA	NA	NA	NA	NA	NA	NA	NA	NA	3	3	NA	NA	NA	NA	NA	NA	NA	NA	NA	NA	NA	NA	NA	NA	NA	NA	NA	NA	NA	NA
LTR	ERVK	RLTR3_Mm	0.17093	0.13314	NA	NA	NA	NA	NA	NA	NA	NA	NA	NA	NA	NA	NA	NA	NA	NA	NA	NA	NA	NA	129	121	NA	NA	NA	NA	NA	NA	NA	NA	NA	NA	NA	NA	NA	NA	NA	NA	NA	NA	NA	NA
LTR	ERVK	ERVB2_1A-I_MM-int	0.170209	0.148798	0.82719	0.642805	0.626585	0.705692	0.513281	0.41195	0.526846	0.264714	0.2788	0.307708	0.248912	0.24225	0.316786	0.270833	0.283846	0.185581	0.19231	0.233622	NA	0.265061	1148	1140	42	41	41	13	32	20	26	28	25	24	34	28	14	24	13	31	42	37	NA	33
LTR	ERVK	RLTR44B	0.169717	0.157082	0.894306	0.567863	0.558247	0.531453	0.416344	0.23671	0.312117	0.155742	0.160486	0.144886	0.139422	0.214242	0.103525	0.178925	0.04645	0.0829	0.137014	0.262973	0.476578	0.49635	1553	1525	62	73	73	53	61	69	60	66	70	70	64	66	59	67	60	70	74	74	45	60
LTR	ERVK	RLTR45	0.169646	0.15627	0.933875	0.627931	0.651521	0.69214	0.483676	0.326719	0.430149	0.245453	0.208644	0.261019	0.2132	0.295679	0.242404	0.236228	0.208259	0.198656	0.273922	0.479069	0.726804	0.789764	10552	10463	72	72	73	57	71	57	67	53	59	54	55	53	57	57	58	64	77	72	51	72
LTR	ERVK	MMERVK9E_I-int	0.167554	0.156328	0.925143	0.620033	0.59064	0.625368	0.462522	0.321778	0.38571	0.229974	0.178165	0.214426	0.226017	0.249376	0.203703	0.212008	0.150453	0.191713	0.224706	0.266966	0.384255	0.565259	10011	10003	196	153	175	95	138	117	131	115	139	122	119	141	118	119	117	129	177	175	106	170
Satellite	Satellite	GSAT_MM	0.164195	0.144783	NA	NA	NA	NA	NA	NA	NA	NA	NA	NA	NA	NA	NA	NA	NA	NA	NA	NA	NA	NA	553	598	NA	NA	NA	NA	NA	NA	NA	NA	NA	NA	NA	NA	NA	NA	NA	NA	NA	NA	NA	NA
LTR	ERVK	RMER16A3	0.163604	0.135761	NA	NA	NA	NA	NA	NA	NA	NA	NA	NA	NA	NA	NA	NA	NA	NA	NA	NA	NA	NA	541	545	NA	NA	NA	NA	NA	NA	NA	NA	NA	NA	NA	NA	NA	NA	NA	NA	NA	NA	NA	NA
LTR	ERVK	ETnERV2-int	0.162887	0.150467	0.894267	0.681189	0.657873	0.69649	0.577809	0.519442	0.466948	0.381291	0.348333	0.388492	0.40625	0.432459	0.380214	0.402732	0.301411	0.33978	0.379177	0.434895	0.553614	0.700772	5903	5950	75	74	79	51	68	52	58	55	60	59	60	61	56	56	56	59	79	76	44	79
LTR	ERV1	MuRRS-int	0.161193	0.149382	0.902908	0.619841	0.592038	0.620927	0.490632	0.305155	0.4044	0.23041	0.181257	0.201736	0.210273	0.240873	0.219115	0.224149	0.174	0.186292	0.255811	0.434119	0.755226	0.89691	7411	7066	826	779	797	590	750	619	680	602	653	652	671	671	599	638	618	695	808	812	593	724
LINE	L1	L1Md_T	0.160508	0.152392	0.867798	0.612518	0.603149	0.639499	0.515136	0.372164	0.472348	0.287401	0.252169	0.271885	0.232094	0.326855	0.290276	0.285127	0.229677	0.237384	0.261505	0.452288	0.710507	0.865776	169856	174603	28885	29391	29328	27033	30277	27610	28205	27652	29042	27841	27299	28815	27532	27164	26581	29300	30321	30232	28455	24247
LTR	ERVK	RLTR13B1	0.160293	0.149814	0.944233	0.579242	0.574763	0.734185	0.411529	0.281194	0.353097	0.227633	0.167	0.142813	0.21564	0.0978437	0.156517	0.211625	0.106345	0.152879	0.277	0.500171	0.754042	0.922791	6013	5972	43	33	38	27	34	31	31	30	31	32	25	32	29	32	29	33	44	41	24	43
LTR	ERV1	MMVL30-int	0.159142	0.155	0.747003	0.430392	0.450934	0.43044	0.353314	0.219792	0.289602	0.187143	0.165386	0.169016	0.180447	0.209875	0.192087	0.19156	0.155731	0.154626	0.230672	0.370721	0.710015	0.868813	5560	5496	354	286	331	232	283	250	264	258	272	255	253	257	242	252	249	265	326	326	204	283
LTR	ERV1	RLTR1B-int	0.15853	0.147429	0.80388	0.581995	0.551102	0.600516	0.44104	0.309757	0.417639	0.208663	0.146745	0.188899	0.182562	0.225814	0.199084	0.196626	0.120988	0.122869	0.124912	0.212048	0.521162	0.792497	6631	6678	434	380	443	339	378	341	349	341	376	375	368	370	335	348	340	388	399	394	328	356
LTR	ERVK	RLTR10D	0.15763	0.144095	0.940404	0.517167	0.483638	0.534222	0.436638	0.117093	0.19086	0.0288636	0.0264667	0.061186	0.0758936	0.111952	0.0528947	0.0545217	0.0225128	0.0390682	0.100143	0.163918	0.402385	0.569895	3645	3665	47	48	47	36	47	43	43	44	45	43	47	42	38	46	39	44	49	49	39	38
LTR	ERV1	MuRRS4-int	0.154837	0.142156	0.926767	0.644939	0.622383	0.638356	0.484169	0.328138	0.432241	0.227979	0.187618	0.198161	0.258441	0.252395	0.222949	0.218522	0.16224	0.176098	0.268442	0.400314	0.619509	0.843298	5903	5654	262	245	248	191	243	195	216	188	207	199	213	195	198	205	192	214	265	245	169	245
LTR	ERVK	ERVB4_1B-LTR_MM	0.153876	0.148645	0.904016	0.561184	0.541529	0.536747	0.408076	0.229496	0.362109	0.144922	0.12466	0.143177	0.137855	0.182676	0.163958	0.143744	0.111091	0.127407	0.177342	0.25192	0.446057	0.670351	5945	5859	184	163	172	91	158	125	147	141	144	147	138	170	119	133	121	145	190	174	105	131
LTR	ERVK	RLTR44E	0.153225	0.140568	0.874323	0.436597	0.455631	0.49986	0.268514	0.0992208	0.165594	0.0506351	0.063	0.0610619	0.0396438	0.0594048	0.04728	0.0744805	0.0450118	0.0255421	0.0380595	0.123705	0.294922	0.332467	1169	1161	62	72	84	57	72	77	69	74	108	113	73	84	75	77	85	107	84	78	64	45
LTR	ERVK	RLTR13B4	0.152554	0.147369	0.93248	0.571842	0.538619	0.462455	0.329421	0.216556	0.356	0.116778	0.152579	0.122667	0.170895	0.17475	0.12425	0.1505	0.100167	0.0933684	0.189034	0.351741	0.710143	0.753533	2733	2729	25	19	21	11	19	18	19	18	19	18	19	16	16	18	18	19	29	27	14	30
LTR	ERVK	RLTR13F	0.151052	0.125738	0.929714	0.61775	0.579375	0.4925	0.47475	0.0842	0.36	0.088	0.012	0.0334	0.07625	0.237	0.0395	0.07025	0.062	0.0126	0.322	0.764143	0.983	0.953286	599	603	7	4	8	2	4	5	2	4	4	5	4	4	4	4	4	5	7	7	2	7
LINE	L1	L1Md_Gf	0.147376	0.155637	0.83718	0.560154	0.561746	0.589344	0.470259	0.291383	0.412118	0.199667	0.173	0.187464	0.141976	0.24212	0.2028	0.195886	0.138439	0.15891	0.189934	0.393158	0.704704	0.84073	10496	10377	2693	2743	2719	2797	2896	2726	2744	2658	2816	2667	2531	2699	2656	2616	2597	2816	2853	2816	2875	2333
LTR	ERVK	RLTR44D	0.146831	0.129815	0.911588	0.631235	0.567059	0.590714	0.512643	0.275471	0.392714	0.4508	0.137176	0.175706	0.222	0.211353	0.1935	0.178882	0.119438	0.144412	0.199882	0.293706	0.599588	0.87825	811	810	17	17	17	7	14	17	14	5	17	17	11	17	14	17	16	17	17	17	17	8
LTR	ERV1	LTR23-int	0.145	0.0166667	NA	NA	NA	NA	NA	NA	NA	NA	NA	NA	NA	NA	NA	NA	NA	NA	NA	NA	NA	NA	6	6	NA	NA	NA	NA	NA	NA	NA	NA	NA	NA	NA	NA	NA	NA	NA	NA	NA	NA	NA	NA
LTR	ERVK	ERVB4_1-I_MM-int	0.14444	0.138214	0.68	0.423329	0.412407	0.442415	0.291435	0.178739	0.240776	0.131054	0.111848	0.119129	0.140423	0.170783	0.108541	0.12048	0.0651343	0.0784691	0.118912	0.161402	0.193304	0.433277	3529	3516	93	82	86	53	85	69	85	74	79	70	78	69	74	75	67	81	91	92	46	94
LTR	ERVK	RLTR13D3A	0.143697	0.126888	0.85125	0.4415	0.552	0.389	0.417	0.186	0.246333	0.18325	0.13175	0.127	0.1035	0.2395	0.02175	0.09	0.084	0.12575	0.152	0.26675	0.6805	0.897	587	588	4	4	4	3	4	4	3	4	4	4	4	4	4	4	4	4	5	4	4	4
LINE	L1	L1VL1	0.142457	0.12269	0.883012	0.561896	0.548807	0.590852	0.462942	0.283108	0.36059	0.245193	0.198821	0.209059	0.203948	0.274897	0.235805	0.223159	0.195607	0.203364	0.228011	0.354176	0.632999	0.744418	10628	10686	1031	965	999	589	931	772	824	831	871	841	866	944	754	828	766	887	1026	999	802	923
LTR	ERVK	IAPEY4_LTR	0.14154	0.144547	0.5	NA	NA	NA	NA	NA	NA	NA	NA	NA	NA	0.208333	NA	NA	NA	NA	0.0625	0.1	NA	0.389	682	695	2	NA	NA	NA	NA	NA	NA	NA	NA	NA	NA	3	NA	NA	NA	NA	2	3	NA	5
LTR	ERVK	RLTR13A1	0.140379	0.13754	0.884833	0.7344	0.5496	NA	0.6416	0.5046	0.454	0.302667	0.3692	0.6224	0.3216	0.416	0.2028	0.3344	NA	0.3926	0.348667	0.474667	NA	0.758	1423	1390	6	5	5	NA	5	5	3	6	5	5	5	5	5	5	NA	5	6	6	NA	7
LTR	ERVK	RLTR50A	0.138667	0.130375	0.639889	0.4888	0.492529	0.465333	0.382067	0.318267	0.387462	0.0945	0.138294	0.087	0.0752143	0.172313	0.124133	0.112846	0.0605882	0.0737647	0.164529	0.299	0.2751	0.510357	345	347	18	15	17	12	15	15	13	20	17	19	14	16	15	13	17	17	17	17	10	14
Satellite	Satellite	SYNREP_MM	0.137848	0.0961429	0.903	0.704667	0.67875	0.8635	0.650667	0.586667	0.563667	0.385333	0.424667	0.454	0.518333	0.532	0.539	0.543	0.4005	0.577	0.536	0.482	0.5	0.704	330	70	3	3	4	2	3	3	3	3	3	3	3	2	3	3	2	3	3	3	1	3
LTR	ERVK	RLTR44C	0.137605	0.1214	0.927128	0.448405	0.484667	0.451484	0.40475	0.121333	0.195243	0.123919	0.0842895	0.0476863	0.0610556	0.171375	0.0325937	0.0835833	0.0511818	0.07012	0.174769	0.391795	0.634156	0.630267	1841	1850	39	37	39	31	36	36	37	37	38	51	36	32	32	36	44	50	39	39	32	45
LTR	ERV1	LTRIS_Mus	0.137006	0.126233	0.937206	0.56095	0.533746	0.615205	0.439213	0.251863	0.373238	0.144554	0.109167	0.1212	0.12007	0.17069	0.157204	0.136618	0.129326	0.101407	0.231814	0.439868	0.815119	0.813356	5357	5270	68	60	63	44	61	51	42	56	54	55	57	58	49	55	46	59	70	68	42	59
LTR	ERVK	ERVB2_1-I_MM-int	0.134983	0.113576	0.879429	0.592333	0.620833	0.552	0.5725	0.075	0.146	0	0.036	0.097	0.066	0.316	0.055	0.097	0.055	0.072	0.346857	0.377286	0.909	0.975286	287	288	7	6	6	1	2	1	1	1	1	1	1	1	1	1	1	1	7	7	1	7
LTR	ERVK	RLTR13A2	0.133387	0.126667	0.87	0.708	0.615	NA	0.381	0.154	NA	NA	0.278	0.231	0.062	0.219	NA	0.667	NA	0.222	0.107	0.273	NA	0.952	809	789	1	1	1	NA	1	1	NA	NA	1	1	1	1	NA	1	NA	1	1	1	NA	1
rRNA	rRNA	LSU-rRNA_Hsa	0.133214	0.138853	0.563849	0.362454	0.373481	0.425616	0.269172	0.212724	0.2198	0.16972	0.110695	0.139782	0.130193	0.179357	0.10914	0.127155	0.120455	0.135408	0.103651	0.151966	0.155039	0.204247	1786	1804	529	482	557	498	523	525	460	521	502	486	456	428	500	484	442	497	478	441	434	474
LTR	ERV1	LTRIS5	0.13285	0.111986	0.934125	0.702	0.654333	0.744	0.456875	0.23875	0.33625	0.121375	0.074875	0.03925	0.177571	0.2445	0.1155	0.12275	0.0505	0.0715	0.432111	0.673556	0.985375	0.9875	428	428	8	8	9	8	8	8	8	8	8	8	7	4	8	8	8	8	9	9	8	8
LTR	ERVK	RLTR13B3	0.130433	0.131173	0.876278	0.617458	0.583164	0.664556	0.534745	0.322	0.511467	0.278789	0.170733	0.261136	0.243182	0.222027	0.2438	0.268375	0.192571	0.188952	0.265319	0.317561	0.796875	0.748309	3461	3470	72	59	61	9	51	13	30	19	30	22	22	37	10	24	14	21	69	66	8	55
LTR	ERVK	RLTR13C1	0.130213	0.11181	0.95275	0.5275	0.41	0.47975	0.4698	0.1575	0.2684	0.11925	0.0165	0.091	0.1442	0.18425	0.05075	0.047	0.0345	0.04825	0.2014	0.442	0.9935	0.6745	1314	1315	4	4	4	4	5	4	5	4	4	4	5	4	4	4	4	4	5	4	2	2
LTR	ERV1	LTR44	0.13	0.07	NA	NA	NA	NA	NA	NA	NA	NA	NA	NA	NA	NA	NA	NA	NA	NA	NA	NA	NA	NA	2	2	NA	NA	NA	NA	NA	NA	NA	NA	NA	NA	NA	NA	NA	NA	NA	NA	NA	NA	NA	NA
LTR	ERV1	MER83A-int	0.13	0	NA	NA	NA	NA	NA	NA	NA	NA	NA	NA	NA	NA	NA	NA	NA	NA	NA	NA	NA	NA	2	2	NA	NA	NA	NA	NA	NA	NA	NA	NA	NA	NA	NA	NA	NA	NA	NA	NA	NA	NA	NA
LTR	ERVK	RNERVK23-int	0.128056	0.0497222	NA	NA	NA	NA	NA	NA	NA	NA	NA	NA	NA	NA	NA	NA	NA	NA	NA	NA	NA	NA	36	36	NA	NA	NA	NA	NA	NA	NA	NA	NA	NA	NA	NA	NA	NA	NA	NA	NA	NA	NA	NA
LTR	ERVK	ERVB5_1-I_MM-int	0.127904	0.111107	0.9045	0.55255	0.556368	0.535043	0.479412	0.234069	0.436103	0.1715	0.165586	0.195786	0.176	0.211531	0.1828	0.235419	0.163483	0.165067	0.240238	0.376786	0.4885	0.775231	1732	1734	42	40	38	23	34	29	29	30	29	28	29	32	25	31	29	30	42	42	18	39
LTR	ERVK	RLTR46B	0.126886	0.117557	0.717667	0.600417	0.410167	0.384	0.376556	0.173556	0.324222	0.112583	0.151778	0.0994167	0.0901111	0.112556	0.03	0.096	0.0848889	0.0531667	0.116583	0.222917	0.508875	0.704222	440	442	9	12	12	3	9	9	9	12	9	12	9	9	3	9	9	12	12	12	8	9
scRNA	scRNA	HY1	0.126667	0.0695	NA	NA	NA	NA	NA	NA	NA	NA	NA	NA	NA	NA	NA	NA	NA	NA	NA	NA	NA	NA	21	20	NA	NA	NA	NA	NA	NA	NA	NA	NA	NA	NA	NA	NA	NA	NA	NA	NA	NA	NA	NA
LTR	ERVK	RLTR50B	0.126301	0.124716	0.901062	0.51969	0.486744	0.531789	0.260949	0.110205	0.247	0.0911961	0.0718077	0.0587708	0.0406383	0.131738	0.0674	0.0755714	0.0400444	0.0579153	0.161012	0.36128	0.542854	0.752973	1741	1762	80	71	82	19	59	44	48	51	52	48	47	80	40	49	45	59	84	82	41	74
LTR	ERVK	RLTR13D2	0.125041	0.112246	0.885	0.539125	0.46925	0.525167	0.22425	0.0432857	0.085375	0.0455	0.0085	0.006125	0.017125	0.041	0.00275	0.0185	0	0.051875	0.38225	0.763125	0.964833	0.946125	1107	1104	8	8	8	6	8	7	8	6	8	8	8	6	8	8	6	8	8	8	6	8
LTR	ERV1	LTR34	0.125	0.04	NA	NA	NA	NA	NA	NA	NA	NA	NA	NA	NA	NA	NA	NA	NA	NA	NA	NA	NA	NA	4	4	NA	NA	NA	NA	NA	NA	NA	NA	NA	NA	NA	NA	NA	NA	NA	NA	NA	NA	NA	NA
LTR	ERVK	ERVB4_3-I_MM-int	0.124996	0.108022	0.942	0.87225	NA	NA	NA	NA	NA	NA	NA	NA	NA	0.43175	NA	NA	NA	NA	0.3334	0.311	NA	0.8175	1289	1259	7	4	NA	NA	NA	NA	NA	NA	NA	NA	NA	4	NA	NA	NA	NA	5	5	NA	8
LTR	ERV1	RLTR1C	0.123572	0.117545	0.926377	0.51875	0.589491	0.776471	0.5295	0.2071	0.270607	0.139516	0.115743	0.156308	0.285286	0.14075	0.366762	0.15069	0.207389	0.126161	0.198648	0.361882	0.848063	0.783978	4337	4362	53	40	53	17	40	20	28	31	35	26	35	32	21	29	18	31	54	51	16	45
LTR	ERVK	RLTRETN_Mm	0.123012	0.109729	0.836533	0.507101	0.455109	0.485376	0.353048	0.142723	0.256137	0.075705	0.0632575	0.0807615	0.0679913	0.11989	0.102796	0.0887204	0.0567632	0.0497273	0.135304	0.269731	0.574811	0.715432	9023	8961	306	277	294	170	248	195	212	200	233	218	230	254	211	211	190	220	299	301	196	278
LTR	ERVK	RLTR13D3	0.12293	0.108399	0.955	0.568714	0.502125	0.483833	0.387667	0.206333	0.391667	0.0965	0.0755	0.0575	0.0876667	0.14	0.0758333	0.1035	0.0478333	0.0976667	0.472273	0.7708	0.9965	0.939667	1379	1374	12	7	8	6	6	6	6	6	6	6	6	6	6	6	6	6	11	10	6	9
LINE	L1	L1Md_F3	0.119942	0.0984531	0.89381	0.516332	0.51016	0.571264	0.434222	0.259237	0.327482	0.200001	0.163655	0.178372	0.172615	0.216804	0.201384	0.1928	0.164889	0.173853	0.220519	0.359452	0.602869	0.77665	97520	97354	7245	6763	7154	3749	6690	5339	6002	5825	6176	5891	5915	6678	5082	5691	5269	6385	7398	7322	4896	6589
LTR	ERVK	RLTR13G	0.119906	0.114261	0.860143	0.507167	0.707625	0.665333	0.471889	0.457667	0.539857	0.246167	0.318	0.262333	0.234	0	0.278667	0.18525	0.274333	0.2155	0.247818	0.486556	NA	0.8812	2444	2441	7	6	8	3	9	3	7	6	3	3	7	3	3	4	3	4	11	9	NA	10
LTR	ERVK	RLTR9E	0.119201	0.107376	0.8039	0.468339	0.426959	0.467908	0.336011	0.119808	0.234773	0.0945776	0.0597537	0.0799732	0.0781047	0.12061	0.072108	0.0765	0.0663603	0.0667516	0.177292	0.315193	0.549148	0.716396	5019	5027	459	404	439	141	349	240	278	303	337	299	277	405	213	284	247	318	438	425	203	439
LTR	ERVK	ERVB7_2-LTR_MM	0.11877	0.0993089	0.766616	0.423269	0.388363	0.459384	0.290872	0.13033	0.193779	0.0684242	0.0607523	0.0534589	0.0733417	0.090396	0.058017	0.0656794	0.0517104	0.0605721	0.107764	0.21098	0.420222	0.586414	2398	2402	258	249	256	151	227	188	199	198	222	207	199	202	176	209	183	208	258	255	135	268
LTR	ERVK	ERVB5_2-LTR_MM	0.11771	0.0922422	0.9475	0.5	0.733	NA	0.556	0	NA	0.056	0.308	0.222	0.333	0.381	NA	0.375	0.333	0.308	0.304	0.4935	NA	1	690	669	2	1	1	NA	1	1	NA	1	1	1	1	1	NA	1	1	1	1	2	NA	1
LTR	ERVK	RLTR9D	0.117462	0.110598	0.783889	0.408825	0.389246	0.431703	0.336755	0.135513	0.182588	0.0938571	0.0638647	0.0730242	0.0769302	0.124614	0.0754126	0.080039	0.0553871	0.0787898	0.201398	0.375505	0.659934	0.784	2849	2858	217	194	199	101	184	152	170	168	170	165	172	176	143	154	155	176	216	220	136	196
LTR	ERV1	LTRIS_Mm	0.116833	0.0990063	NA	0.25	0.791667	NA	NA	NA	NA	NA	NA	NA	NA	NA	NA	NA	NA	NA	NA	0.481333	NA	NA	3770	3653	NA	3	3	NA	NA	NA	NA	NA	NA	NA	NA	NA	NA	NA	NA	NA	NA	3	NA	NA
LTR	ERV1	RLTR30D_RN	0.1162	0.0508	0.889	0.636	0.5	0.778	0.373	0.333	0.352	0	0.018	0.02	0.069	0.036	0	0.071	0	0.034	0.426	0.761	1	1	100	100	1	1	1	1	1	1	1	1	1	1	1	1	1	1	1	1	1	1	1	1
LINE	L1	L1Md_F2	0.115467	0.0942724	0.910427	0.542548	0.521492	0.579057	0.447103	0.26973	0.334225	0.206579	0.163848	0.179704	0.176632	0.227414	0.195687	0.200135	0.166857	0.174738	0.242243	0.393712	0.642607	0.829298	440838	444034	31410	29148	31022	17114	28864	22868	25974	24602	26455	25124	26191	26557	22490	24277	22506	27146	32406	31989	19977	28767
LTR	ERV1	MURVY-LTR	0.114639	0.112428	0.784474	0.485987	0.450175	0.430444	0.333932	0.169248	0.248442	0.134819	0.0603651	0.072885	0.0826121	0.101244	0.0866176	0.0923246	0.0553645	0.0679322	0.275872	0.491017	0.810225	0.856566	3587	3484	194	155	177	99	133	109	120	127	126	113	116	135	102	114	107	118	195	181	120	175
LTR	ERV1	RLTR41B	0.114062	0.0960334	0.858406	0.520765	0.549412	0.549417	0.408765	0.180533	0.305294	0.125111	0.111857	0.156857	0.127	0.4236	0.135357	0.1142	0.0723571	0.104333	0.296846	0.5877	0.901	0.80425	480	479	32	17	17	12	17	15	17	18	14	14	16	5	14	15	14	15	26	30	6	32
LTR	ERVK	RLTR10A	0.113857	0.102533	0.91621	0.55377	0.542166	0.517436	0.394408	0.149816	0.262494	0.111047	0.0708275	0.0711012	0.065876	0.14329	0.06761	0.0835703	0.0649417	0.0572362	0.131594	0.311209	0.604705	0.812986	6931	7007	328	296	319	225	277	244	269	253	255	257	258	238	241	249	240	271	315	339	241	296
LTR	ERV1	LTRIS6	0.113384	0.108467	NA	NA	NA	NA	NA	NA	NA	NA	NA	NA	NA	NA	NA	NA	NA	NA	NA	NA	NA	NA	727	724	NA	NA	NA	NA	NA	NA	NA	NA	NA	NA	NA	NA	NA	NA	NA	NA	NA	NA	NA	NA
LTR	ERVK	RLTR13A3	0.113126	0.109969	0.938074	0.686963	0.61236	0.683	0.466091	0.422529	0.461316	0.276333	0.181913	0.299944	0.245	0.288091	0.249357	0.340529	0.241692	0.253217	0.326731	0.34316	0.539833	0.8262	1542	1618	27	27	25	6	22	17	19	21	23	18	20	22	14	17	13	23	26	25	6	25
LTR	ERVK	ERVB7_3-LTR_MM	0.112275	0.0921883	0.631135	0.25237	0.287872	0.291195	0.266535	0.0571556	0.119295	0.0411311	0.0504687	0.0566038	0.079375	0.0937101	0.076	0.0437407	0.0356122	0.0510984	0.150352	0.258596	0.358963	0.625692	1165	1179	111	73	94	41	71	45	61	61	64	53	56	69	46	54	49	61	105	99	27	107
LTR	ERVK	ERVB7_2B-LTR_MM	0.111163	0.100657	0.732054	0.39602	0.408513	0.507884	0.318298	0.125702	0.188565	0.107215	0.0861714	0.0745161	0.0739464	0.10829	0.0856579	0.101269	0.0352642	0.0334	0.0900597	0.212496	0.325382	0.486937	3088	3091	166	100	115	43	84	47	69	65	70	62	56	93	38	67	53	60	134	113	34	175
LTR	ERVK	RLTR9F	0.110184	0.100693	0.731607	0.321	0.353957	0.353476	0.320985	0.103316	0.146242	0.0691228	0.0563443	0.08875	0.0796727	0.119443	0.056875	0.0475741	0.06172	0.0560678	0.147014	0.300871	0.593372	0.699776	1898	1918	61	62	69	42	67	57	66	57	61	56	55	61	48	54	50	59	71	70	43	58
LTR	ERVL	LTR32	0.11	0.035	NA	NA	NA	NA	NA	NA	NA	NA	NA	NA	NA	NA	NA	NA	NA	NA	NA	NA	NA	NA	2	2	NA	NA	NA	NA	NA	NA	NA	NA	NA	NA	NA	NA	NA	NA	NA	NA	NA	NA	NA	NA
LTR	ERVK	RLTR13A	0.109391	0.111439	0.829909	0.548111	0.555167	0.664714	0.392333	0.236857	0.391143	0.191571	0.163714	0.2396	0.158857	0.3388	0.2412	0.180286	0.178286	0.179556	0.347	0.47325	0.746857	0.884417	969	973	11	9	12	7	9	7	7	7	7	5	7	5	5	7	7	9	12	12	7	12
LTR	ERVK	RMER16-int	0.107814	0.084637	0.871381	0.420321	0.34485	0.39125	0.30405	0.14665	0.0795	0.114857	0.0142308	0.09465	0.0711579	0.135524	0.0183846	0.143353	0.0745	0.085	0.220516	0.352522	0.734214	0.959353	5539	5523	21	28	20	20	20	20	14	14	13	20	19	21	13	17	20	22	31	23	14	17
LTR	ERVK	RLTR13D6	0.107691	0.0894948	0.921056	0.666786	0.553667	0.597667	0.500385	0.124833	0.159545	0	0.0588889	0.0543333	0.0765	0.153692	0.0128	0.0708333	0.0745	0.0421667	0.322429	0.605857	0.890667	0.756227	4656	4671	18	14	18	9	13	6	11	4	9	9	8	13	5	6	6	12	21	28	6	22
DNA?	DNA?	MER133B	0.107647	0.0852941	NA	NA	NA	NA	NA	NA	NA	NA	NA	NA	NA	NA	NA	NA	NA	NA	NA	NA	NA	NA	17	17	NA	NA	NA	NA	NA	NA	NA	NA	NA	NA	NA	NA	NA	NA	NA	NA	NA	NA	NA	NA
LTR	ERVK	RLTR9A4	0.107358	0.0845283	NA	NA	NA	NA	NA	NA	NA	NA	NA	NA	NA	NA	NA	NA	NA	NA	NA	NA	NA	NA	53	53	NA	NA	NA	NA	NA	NA	NA	NA	NA	NA	NA	NA	NA	NA	NA	NA	NA	NA	NA	NA
LTR	ERVK	RLTR13D5	0.107261	0.0978152	0.926207	0.607716	0.574042	0.6289	0.447148	0.206196	0.370099	0.161909	0.103319	0.10152	0.0744	0.182333	0.0757812	0.1239	0.0525946	0.0772154	0.242095	0.4905	0.854	0.899378	3198	3181	116	95	95	20	81	51	71	66	69	50	60	54	32	60	37	65	126	120	28	127
LTR	ERVK	ERVB5_1-LTR_MM	0.106583	0.0835813	0.732	0.241	0.186	0.313	0.448	0.023	NA	0	0.019	0	0.088	0.054	0	0.029	0.043	0.02	0.154	0.568	0.819	0.97	360	363	1	1	1	1	1	1	NA	1	1	1	1	1	1	1	1	1	1	1	1	1
LTR	ERVK	RLTR13C2	0.106524	0.0865223	0.925937	0.557885	0.544646	0.616103	0.367143	0.17015	0.266	0.0839245	0.0499535	0.0668222	0.0974186	0.127702	0.0226364	0.079413	0.0164722	0.05445	0.204283	0.38566	0.7495	0.809337	5713	5725	96	78	82	29	63	40	44	53	43	45	43	57	33	46	36	40	99	94	24	86
LTR	ERVK	RLTR9C	0.102891	0.0894194	0.560048	0.329333	0.370114	0.510556	0.24197	0.1395	0.141941	0.062871	0.0357	0.0421613	0.07175	0.0784348	0.0705455	0.088069	0.0450625	0.059	0.188591	0.362254	0.584955	0.679522	927	930	63	51	44	18	33	28	34	31	40	31	36	46	22	29	32	37	66	59	22	69
LTR	ERVL	LTR86B2	0.102222	0.0528261	NA	NA	NA	NA	NA	NA	NA	NA	NA	NA	NA	NA	NA	NA	NA	NA	NA	NA	NA	NA	45	46	NA	NA	NA	NA	NA	NA	NA	NA	NA	NA	NA	NA	NA	NA	NA	NA	NA	NA	NA	NA
LTR	ERVL-MaLR	MLT1E-int	0.102	0.039	NA	NA	NA	NA	NA	NA	NA	NA	NA	NA	NA	NA	NA	NA	NA	NA	NA	NA	NA	NA	10	10	NA	NA	NA	NA	NA	NA	NA	NA	NA	NA	NA	NA	NA	NA	NA	NA	NA	NA	NA	NA
LTR	ERVK	ERVB7_4-LTR_MM	0.101012	0.0798252	0.614298	0.313808	0.228485	0.266562	0.242964	0.03275	0.08725	0.0166522	0.00755	0.01505	0.0136087	0.0631481	0.0045	0.0167273	0.00565	0.011	0.23088	0.497521	0.652773	0.777316	860	858	47	26	33	16	28	20	20	23	20	20	23	27	20	22	20	22	50	48	22	57
LTR	ERVK	RLTR13E	0.100887	0.087883	0.859136	0.609667	0.564174	0.390333	0.547696	0.197455	0.214071	0.113429	0.0456429	0.0662727	0.0498182	0.078	0.0216667	0.0234167	0.0593	0.0797273	0.274	0.570529	0.836444	0.907154	2671	2683	22	21	23	9	23	11	14	7	14	11	11	9	9	12	10	11	18	17	9	13
LTR	ERVK	RLTR20A4	0.100149	0.0787515	0.6154	0.242206	0.248243	0.2595	0.157577	0.023375	0.0392174	0.0481034	0.0129429	0.0080303	0.00890909	0.0660303	0.00724138	0.0125714	0.00412903	0.0218485	0.16595	0.396135	0.416312	0.7535	11241	11013	40	34	37	28	26	32	23	29	35	33	33	33	29	28	31	33	40	37	32	26
DNA	hAT-Charlie	Charlie1b_Mars	0.1	0	NA	NA	NA	NA	NA	NA	NA	NA	NA	NA	NA	NA	NA	NA	NA	NA	NA	NA	NA	NA	3	3	NA	NA	NA	NA	NA	NA	NA	NA	NA	NA	NA	NA	NA	NA	NA	NA	NA	NA	NA	NA
LTR	ERVL-MaLR	MLT1E3-int	0.1	0.0557895	NA	NA	NA	NA	NA	NA	NA	NA	NA	NA	NA	NA	NA	NA	NA	NA	NA	NA	NA	NA	19	19	NA	NA	NA	NA	NA	NA	NA	NA	NA	NA	NA	NA	NA	NA	NA	NA	NA	NA	NA	NA
LTR	ERVK	RLTR9B2	0.0998343	0.0968293	0.8822	0.348444	0.292778	0.242	0.2085	0.0525714	0.0725556	0	0.00488889	0.0045	0.00375	0.107375	0	0.01	0.0255714	0.000625	0.1666	0.3369	0.384143	0.8468	362	369	10	9	9	7	8	7	9	7	9	8	8	8	8	8	7	8	10	10	7	10
LTR	ERVK	ERVB3_1-I_MM-int	0.0988122	0.080646	0.847333	0.476667	0.45	0.629333	0.295667	0.173667	0.174	0.162	0.108	0.0323333	0.0586667	0.077	0.052	0.129333	0.0763333	0.0516667	0.103333	0.208	0.359	0.646667	362	387	3	3	3	3	3	3	3	3	3	3	3	3	3	3	3	3	3	3	3	3
LTR	ERV1	MER72B	0.0977083	0.0873469	NA	NA	NA	NA	NA	NA	NA	NA	NA	NA	NA	NA	NA	NA	NA	NA	NA	NA	NA	NA	48	49	NA	NA	NA	NA	NA	NA	NA	NA	NA	NA	NA	NA	NA	NA	NA	NA	NA	NA	NA	NA
LTR	ERV1	MER66-int	0.0972222	0.0322222	NA	NA	NA	NA	NA	NA	NA	NA	NA	NA	NA	NA	NA	NA	NA	NA	NA	NA	NA	NA	18	18	NA	NA	NA	NA	NA	NA	NA	NA	NA	NA	NA	NA	NA	NA	NA	NA	NA	NA	NA	NA
DNA	DNA	Eulor1	0.0967188	0.0529688	0.9606	0.3192	0.3262	0.4068	0.2934	0.0294	0.123	0	0.0274	0.0172	0.0026	NA	0.0084	0.0172	0.004	0.013	0.2808	0.587	NA	0.9704	64	64	5	5	5	5	5	5	5	5	5	5	5	NA	5	5	5	5	5	5	NA	5
LTR	ERVK	RLTR17C_Mm	0.0959385	0.0620245	0.939	0.667	0.385	NA	0.462	NA	NA	0	0.125	0	NA	0.083	NA	NA	NA	0	0.585	0.791	1	0.973	325	326	1	1	1	NA	1	NA	NA	1	1	1	NA	1	NA	NA	NA	1	1	1	1	1
DNA	TcMar-Tigger	MER47C	0.0958333	0.0908333	NA	NA	NA	NA	NA	NA	NA	NA	NA	NA	NA	NA	NA	NA	NA	NA	NA	NA	NA	NA	12	12	NA	NA	NA	NA	NA	NA	NA	NA	NA	NA	NA	NA	NA	NA	NA	NA	NA	NA	NA	NA
LINE	L1	L1_Mm	0.095508	0.0727504	0.924537	0.500842	0.497548	0.533263	0.426206	0.147208	0.296741	0.060125	0.0569375	0.106407	0.0831	0.177346	0.153778	0.14263	0.055963	0.104448	0.3035	0.496463	0.716526	0.894316	15828	15794	41	38	42	19	34	24	27	32	32	27	30	26	27	27	27	29	44	41	19	38
LTR	ERVK	RLTR13D4	0.0953824	0.0717797	0.9034	0.499267	0.563583	0.505091	0.391167	0.216636	0.279636	0.227417	0.175727	0.201	0.202545	0.213333	0.170182	0.166	0.182909	0.158273	0.192917	0.342467	0.506857	0.569917	1059	1062	15	15	12	11	12	11	11	12	11	11	11	12	11	11	11	11	12	15	7	12
LTR	ERVK	RMER17D2	0.0952556	0.0804135	0.844697	0.412228	0.38976	0.434858	0.320633	0.0993371	0.187922	0.0654738	0.0346083	0.0440018	0.052837	0.0781815	0.0456011	0.0508069	0.0340185	0.0422034	0.148334	0.305016	0.604574	0.745695	5282	5224	614	570	620	493	566	531	541	534	577	551	546	562	539	549	540	580	608	609	531	531
snRNA	snRNA	U8	0.095	0.0525	NA	NA	NA	NA	NA	NA	NA	NA	NA	NA	NA	NA	NA	NA	NA	NA	NA	NA	NA	NA	4	4	NA	NA	NA	NA	NA	NA	NA	NA	NA	NA	NA	NA	NA	NA	NA	NA	NA	NA	NA	NA
LTR	ERVK	RMER17D	0.0948124	0.0801967	0.869237	0.417156	0.411394	0.469476	0.331656	0.114105	0.197174	0.0818938	0.0524634	0.0630336	0.0865164	0.0959145	0.0909328	0.0735982	0.0519099	0.0692602	0.148101	0.269526	0.501113	0.66042	2479	2491	135	128	137	105	125	114	115	113	123	119	122	117	119	112	111	123	138	137	106	119
DNA	PiggyBac	Looper	0.0945788	0.0586765	0.928667	0.603667	0.569333	0.6	0.589667	0.333667	0.449333	0.355667	0.059	0.227333	0.223	0.481333	0.403333	0.288	0.3	0.166333	0.406333	0.785333	NA	0.613333	273	272	3	3	3	3	3	3	3	3	3	3	3	3	3	3	3	3	3	3	NA	3
DNA	hAT-Charlie	Charlie11	0.0943836	0.0681081	NA	NA	NA	NA	NA	NA	NA	NA	NA	NA	NA	NA	NA	NA	NA	NA	NA	NA	NA	NA	73	74	NA	NA	NA	NA	NA	NA	NA	NA	NA	NA	NA	NA	NA	NA	NA	NA	NA	NA	NA	NA
LTR	ERVK	RLTR20C1_MM	0.0934527	0.072553	0.791069	0.413448	0.369321	0.503125	0.291818	0.172292	0.0944444	0.0549474	0.0458148	0.0477083	0.0655833	0.0647586	0.0228333	0.0837308	0.055375	0.035125	0.101828	0.239966	0.318095	0.539062	5558	5476	29	29	28	24	22	24	18	19	27	24	24	29	24	26	24	24	29	29	21	32
LTR	ERVL-MaLR	ORR1A0	0.0934069	0.0699657	0.867	0.388	0.4605	0.542667	0.542	0.0806667	0.104	0.222333	0.0726667	0.114	0.0133333	0.1095	0.00966667	0.06	0.0726667	0.0526667	0.191833	0.483	0.892	0.728	1450	1458	5	3	4	3	4	3	2	3	3	3	3	2	3	3	3	3	6	3	3	3
LTR	ERVK	RMER19B2	0.0930904	0.07285	0.927667	0.458976	0.432341	0.516731	0.286794	0.0803462	0.157629	0.0616857	0.00792308	0.0197188	0.0313421	0.0589459	0.0161304	0.0261111	0.0178077	0.0536923	0.263388	0.537564	0.807531	0.918351	7559	7565	48	41	44	26	34	26	35	35	39	32	38	37	23	36	26	39	49	55	32	57
LTR	ERVL-MaLR	MLT1N2-int	0.0925	0.0125	NA	NA	NA	NA	NA	NA	NA	NA	NA	NA	NA	NA	NA	NA	NA	NA	NA	NA	NA	NA	8	8	NA	NA	NA	NA	NA	NA	NA	NA	NA	NA	NA	NA	NA	NA	NA	NA	NA	NA	NA	NA
LTR	ERV1	MERV1_LTR	0.0923131	0.0776497	0.927304	0.420263	0.449105	0.466182	0.375238	0.0604375	0.180286	0.130071	0.0123684	0	0.0230556	0.0785	0.019	0.0252105	0.01675	0.01595	0.13784	0.30692	0.426938	0.68919	1565	1553	23	19	19	11	21	16	14	14	19	16	18	18	12	19	16	20	25	25	16	21
LINE	L1	L1VL2	0.0919739	0.069834	0.883608	0.415974	0.36319	0.427574	0.31739	0.0902671	0.1692	0.0509277	0.0371044	0.04404	0.0473736	0.0977921	0.0410427	0.0488424	0.0340679	0.0490506	0.148714	0.270569	0.440856	0.689091	15036	15123	209	190	205	155	187	161	170	166	182	175	174	178	164	165	162	178	220	211	146	208
LINE	L1	L1M3e	0.091864	0.0730692	0.937125	0.3234	0.398125	0.288	0.2892	0.035	0.1134	0.106667	0	0.006	0.0054	0.0348	0.0052	0.0274	0.0016	0.0224	0.265625	0.707125	0.8756	0.967125	794	795	8	5	8	4	5	5	5	6	5	5	5	5	5	5	5	5	8	8	5	8
LINE	L1	L1VL4	0.0917216	0.0701714	0.906402	0.468529	0.436356	0.505234	0.404466	0.151522	0.223509	0.106248	0.087586	0.10383	0.106244	0.152606	0.109168	0.110606	0.0897619	0.100291	0.235314	0.408846	0.672572	0.799484	17693	17791	266	244	264	158	238	201	224	206	215	218	205	218	191	208	189	223	271	266	166	250
LTR	ERVK	RLTR13C3	0.091605	0.0797876	0.904462	0.4988	0.507455	0.625	0.3856	0.275	0.3675	0.13975	0.13825	0.0875	0.1955	0.0612	0.019	0.18375	0.07625	0.21575	0.339615	0.516917	0.5	0.968727	1352	1318	13	5	11	3	5	4	2	4	4	4	4	5	4	4	4	4	13	12	2	11
LTR	ERVK	RLTR43C	0.0909549	0.0782322	0.906395	0.471917	0.4295	0.332333	0.3446	0.1	0.09075	0.0121	0.0448889	0.0856	0.0258	0.0593929	0.03	0.0782	0.023	0.0204615	0.241227	0.4327	0.80075	0.908656	576	577	38	24	28	3	15	5	8	10	9	5	5	28	5	5	5	13	44	40	12	32
LINE	L1	L1_Mus1	0.090301	0.0681935	0.905594	0.519483	0.488617	0.55571	0.42714	0.242183	0.29174	0.178448	0.138101	0.162245	0.144368	0.204937	0.174716	0.168366	0.145778	0.152195	0.2379	0.415855	0.665276	0.82455	102692	103806	1442	1325	1432	882	1297	1050	1136	1069	1175	1137	1140	1148	996	1091	1018	1199	1484	1450	902	1285
LTR	ERVK	RLTR16B_MM	0.0901803	0.0604655	0.859877	0.446872	0.439731	0.391317	0.293029	0.0661969	0.127594	0.0311754	0.0237328	0.0235462	0.0402214	0.0741803	0.017696	0.0328308	0.0181849	0.0280224	0.0909162	0.210681	0.425274	0.549322	2662	2664	154	148	167	104	136	127	128	114	131	130	140	122	125	130	119	134	167	160	84	146
LINE	L1	L1_Mus3	0.09003	0.0672537	0.904285	0.514104	0.497037	0.53832	0.417307	0.229056	0.296851	0.179772	0.143025	0.16016	0.155732	0.211802	0.163536	0.17482	0.140032	0.145176	0.240883	0.382616	0.581981	0.777834	111133	111417	743	665	732	435	638	540	579	575	592	564	574	577	530	540	527	596	763	743	469	698
LTR	ERVK	RMER3D4	0.09	0.08	NA	NA	NA	NA	NA	NA	NA	NA	NA	NA	NA	NA	NA	NA	NA	NA	NA	NA	NA	NA	1	1	NA	NA	NA	NA	NA	NA	NA	NA	NA	NA	NA	NA	NA	NA	NA	NA	NA	NA	NA	NA
LTR	ERVK	MERVK26-int	0.0898097	0.0658432	0.845694	0.536955	0.45571	0.554889	0.355286	0.111714	0.225625	0.0216111	0.0278182	0.016	0.048	0.077	0.0428	0.0385714	0.0196667	0.02575	0.15675	0.337	0.89275	0.651767	3258	3279	36	22	31	9	21	14	24	18	22	14	17	18	10	14	12	16	36	32	4	30
Satellite	Satellite	MMSAT4	0.0895566	0.0723213	0.878357	0.440356	0.454643	0.542239	0.375023	0.0784375	0.12888	0.0494556	0.0230156	0.0259944	0.0391564	0.110124	0.0200118	0.0343799	0.025838	0.0472486	0.2031	0.4091	0.665919	0.736587	4037	4015	249	216	241	159	215	176	192	180	192	178	179	178	169	179	179	181	240	251	161	242
LINE	L1	L1_Mus2	0.0892233	0.0660238	0.905443	0.529303	0.498611	0.541859	0.437551	0.249531	0.286871	0.175877	0.146614	0.15939	0.151887	0.210061	0.160901	0.172606	0.135067	0.144098	0.237378	0.394952	0.632804	0.799824	61285	61848	551	495	506	320	486	375	458	415	443	423	434	446	384	404	387	440	548	543	332	490
LINE	L1	Lx2A	0.0891743	0.0661592	0.908254	0.45186	0.433224	0.45	0.387019	0.138	0.166592	0.106612	0.0886491	0.0919483	0.0939107	0.142552	0.0801111	0.0814182	0.0615962	0.0800484	0.118397	0.197263	0.251056	0.508811	3597	3606	63	57	58	47	53	51	49	49	57	58	56	58	54	55	52	62	68	57	54	53
LTR	ERVK	RMER17A2	0.0890785	0.0724987	0.874044	0.4407	0.413686	0.456132	0.31679	0.105051	0.179148	0.0596212	0.0400555	0.0458324	0.0518655	0.0871425	0.0466817	0.0512895	0.0341582	0.0433247	0.137978	0.280529	0.529807	0.690905	9517	9445	1208	1157	1219	879	1126	980	1021	1019	1064	1050	1026	1060	974	1019	999	1078	1207	1184	911	1121
LTR	ERVK	RLTR31A_Mm	0.0890494	0.064254	0.878143	0.474077	0.457964	0.5545	0.331808	0.147286	0.196304	0.0286538	0.03	0.0179231	0.0228696	0.19368	0.0155652	0.0476667	0.013875	0.0260769	0.0604194	0.252	0.192471	0.473968	810	811	28	26	28	26	26	28	23	26	26	26	23	25	23	24	24	26	31	28	17	31
LINE	CR1	X2_LINE	0.0888095	0.0414286	0.857	0.0835	0.278	NA	NA	0	NA	NA	0	NA	NA	0	NA	NA	NA	NA	0.2015	0.654	0.9665	0.9615	42	42	2	2	2	NA	NA	2	NA	NA	2	NA	NA	2	NA	NA	NA	NA	2	2	2	2
LTR	ERVL	MER68C	0.0887719	0.0594737	NA	NA	NA	NA	NA	NA	NA	NA	NA	NA	NA	NA	NA	NA	NA	NA	NA	NA	NA	NA	57	57	NA	NA	NA	NA	NA	NA	NA	NA	NA	NA	NA	NA	NA	NA	NA	NA	NA	NA	NA	NA
LINE	L1	MusHAL1	0.0886069	0.0670291	0.852875	0.360429	0.4199	0.460833	0.246286	0.0733333	0.0281667	0.0128	0.0147143	0.0423333	0.0305714	0.074	0.000666667	0.0028	0	0.0585714	0.313875	0.582625	1	0.9395	5671	5665	8	7	10	6	7	6	6	5	7	6	7	5	6	5	4	7	8	8	2	8
LTR	ERVK	RMER6C	0.0879599	0.0633	0.913037	0.427909	0.447885	0.499083	0.325714	0.136	0.154318	0.06185	0.018	0.0269474	0.0256471	0.1272	0.0259375	0.0196842	0.0113571	0.0482222	0.326222	0.68875	0.860889	0.940885	7490	7509	27	22	26	12	21	14	22	20	19	19	17	20	16	19	14	18	27	28	18	26
LINE	L1	L1_Mur1	0.0879068	0.0619511	0.928967	0.485259	0.382	0.436571	0.348318	0.13815	0.158174	0.07975	0.0635	0.0856875	0.0863636	0.118769	0.0616	0.0599412	0.0471765	0.0426923	0.135919	0.292364	0.538	0.818087	12359	12383	30	27	32	14	22	20	23	20	20	16	22	26	15	17	17	26	37	33	12	23
LTR	ERVL	MLT2E	0.0876623	0.0392763	0.94	0.415	0.424	NA	0.342	0	0	0.25	0.025	0	0	0.071	0	0.061	0	0.018	0.239	0.731	0.72	0.982	154	152	1	1	1	NA	1	1	1	1	1	1	1	1	1	1	1	1	1	1	1	1
DNA	TcMar-Tigger	MERX	0.0871875	0.0739063	0.9185	0.3025	0.2835	0.198	0.223	0	0.0335	0	0	0	0	0.0325	0.0055	0.0055	0	0.003	0.164	0.4015	0.719	0.9315	64	64	2	2	2	2	2	2	2	2	2	2	2	2	2	2	2	2	2	2	2	2
LTR	ERVK	BGLII	0.0871682	0.0660991	0.8941	0.401091	0.399892	0.438957	0.3444	0.118286	0.179194	0.0718889	0.0224412	0.00527586	0.0625	0.085875	0.0238696	0.0220714	0.0171	0.0334194	0.208628	0.467978	0.874882	0.863615	4174	4199	40	33	37	23	30	28	31	27	34	29	28	24	23	28	30	31	43	45	17	39
LTR	ERVK	MLTR31C_MM	0.0871442	0.0579888	0.855897	0.347397	0.358881	0.386449	0.344698	0.0405686	0.129188	0.0165	0.00831579	0.0118966	0.01902	0.0581754	0.00614286	0.016125	0.0328571	0.0168448	0.1182	0.257537	0.48498	0.539929	1089	1074	68	58	59	49	53	51	48	54	57	58	50	57	49	56	56	58	65	67	49	70
LINE	L1	L1_Mus4	0.0868304	0.0622439	0.905774	0.517878	0.485756	0.556	0.384798	0.222767	0.232289	0.141958	0.134723	0.15843	0.148554	0.208	0.158554	0.15356	0.152914	0.159148	0.247352	0.462233	0.668676	0.8125	27467	27599	124	98	123	65	99	73	83	71	83	79	83	94	74	75	70	88	122	129	74	106
LTR	ERV1	RLTR41	0.0867389	0.0768924	0.839192	0.479387	0.415822	0.444685	0.286824	0.104698	0.180831	0.0726893	0.0420606	0.040734	0.0381354	0.0792444	0.0318537	0.0441224	0.0236588	0.03522	0.152377	0.323534	0.560556	0.73185	3416	3440	120	106	129	73	108	86	89	103	99	94	96	90	82	98	85	100	130	116	54	100
LTR	ERVL-MaLR	MT-int	0.0867121	0.0660635	0.788667	0.222333	0.303667	0.365833	0.342167	0.0358333	0.147667	0.0361667	0.014	0.00116667	0	0.055	0.00683333	0.0116667	0.02	0.0228333	0.201833	0.3875	0.46925	0.868	733	724	6	6	6	6	6	6	6	6	6	6	6	4	6	6	6	6	6	6	4	5
LTR	ERV1	MERV1_I-int	0.0866878	0.0676614	0.866427	0.45631	0.390857	0.474208	0.342443	0.0871467	0.145122	0.0724565	0.0463864	0.0538023	0.0587195	0.141568	0.0505694	0.0558276	0.0375	0.0461042	0.145233	0.348035	0.437299	0.676462	5365	5358	110	100	119	72	97	75	90	92	88	86	82	88	72	87	70	96	116	115	67	104
LTR	ERVK	RMER16	0.0866056	0.0665638	0.936455	0.625636	0.496636	0.549	0.292909	0.0822727	0.222364	0.0791	0.0200909	0.00409091	0.0176364	0.0565455	0.0118	0.0651818	0.0157	0.0304545	0.256273	0.522182	0.843818	0.916636	710	713	11	11	11	4	11	11	11	10	11	11	11	11	10	11	10	11	11	11	11	11
LTR	ERVL-MaLR	ORR1A0-int	0.0866042	0.0697178	0.98	0.538	0.442	0.643	0.209	0.03	0	0	0	0	0	NA	0	0	0	0.024	0.157333	0.402667	NA	0.906	1387	1382	2	1	2	1	1	1	1	1	1	1	1	NA	1	1	1	1	3	3	NA	2
LTR	ERVK	RLTR20C2_MM	0.0865789	0.0599157	0.912681	0.379444	0.365973	0.436875	0.335065	0.0361613	0.1338	0.0321071	0.0046129	0.00896875	0.0401613	0.0802727	0.0722121	0.025125	0.00584375	0.0116176	0.226396	0.474042	0.778483	0.66541	4443	4389	47	36	37	24	31	31	30	28	31	32	31	33	33	32	32	34	48	48	29	39
DNA	TcMar	DNA1_Mam	0.0865306	0.0485417	NA	NA	NA	NA	NA	NA	NA	NA	NA	NA	NA	NA	NA	NA	NA	NA	NA	NA	NA	NA	49	48	NA	NA	NA	NA	NA	NA	NA	NA	NA	NA	NA	NA	NA	NA	NA	NA	NA	NA	NA	NA
Satellite	Satellite	MurSAT1	0.08625	0.0653425	0.833	0.25	NA	NA	NA	NA	0.5	NA	NA	NA	NA	NA	NA	0.4	0.222	0.087	0.333	0.4375	NA	NA	96	73	1	1	NA	NA	NA	NA	1	NA	NA	NA	NA	NA	NA	1	1	1	1	2	NA	NA
LTR	ERVK	RMER6D	0.0861246	0.0646248	0.884636	0.453273	0.382636	0.4392	0.3655	0.125143	0.12	0.118	0	0.0111667	0.00275	0.0796	0.0305	0.051	0.0125	0.0281429	0.262667	0.633917	0.963571	0.809909	2970	3012	11	11	11	5	8	7	8	10	6	6	8	5	6	7	6	7	12	12	7	11
LTR	ERVK	RMER17A	0.0859613	0.0704534	0.83236	0.437193	0.407154	0.448209	0.300196	0.105305	0.186786	0.06991	0.045032	0.0503622	0.0582517	0.079661	0.0464338	0.060446	0.0412966	0.0464239	0.163335	0.311402	0.513661	0.685842	6091	6043	505	467	508	402	460	436	416	411	438	439	433	413	438	426	408	460	498	468	413	449
LINE	L1	Lx3B	0.0857501	0.0622392	0.872301	0.4132	0.390383	0.431086	0.326394	0.0941881	0.148358	0.0608585	0.036	0.0627238	0.0623271	0.0930957	0.05746	0.0560294	0.0362212	0.0434505	0.144242	0.274792	0.449899	0.646167	11699	11812	123	115	128	93	109	101	106	106	110	105	107	94	100	102	104	111	132	130	69	126
DNA?	DNA?	Eulor6C	0.085625	0.05	NA	NA	NA	NA	NA	NA	NA	NA	NA	NA	NA	NA	NA	NA	NA	NA	NA	NA	NA	NA	16	16	NA	NA	NA	NA	NA	NA	NA	NA	NA	NA	NA	NA	NA	NA	NA	NA	NA	NA	NA	NA
LTR	ERVK	ERVB4_3-LTR_MM	0.0854396	0.0718669	NA	NA	NA	NA	NA	NA	NA	NA	NA	NA	NA	NA	NA	NA	NA	NA	NA	NA	NA	NA	546	541	NA	NA	NA	NA	NA	NA	NA	NA	NA	NA	NA	NA	NA	NA	NA	NA	NA	NA	NA	NA
LTR	ERVK	MLTR31FA_MM	0.0854351	0.0621226	0.890987	0.431535	0.426172	0.425667	0.324308	0.0723913	0.17046	0.0371277	0.0191477	0.0265705	0.022972	0.0679259	0.025131	0.0297248	0.0210507	0.0321533	0.144119	0.306921	0.49874	0.60705	2149	2153	153	157	163	135	143	138	137	141	149	149	143	135	145	149	138	150	159	151	131	139
LINE	L1	L1_Mur2	0.0854259	0.0609457	0.883034	0.453695	0.386099	0.425205	0.362579	0.129633	0.2182	0.155237	0.0999846	0.0682321	0.0800862	0.135231	0.0891633	0.0980536	0.0556731	0.121667	0.288365	0.4426	0.699805	0.77885	31123	31215	88	82	81	39	76	49	55	59	65	56	58	65	49	56	52	69	96	85	41	80
LTR	ERVL	LTR86B1	0.0853968	0.0463934	NA	NA	NA	NA	NA	NA	NA	NA	NA	NA	NA	NA	NA	NA	NA	NA	NA	NA	NA	NA	63	61	NA	NA	NA	NA	NA	NA	NA	NA	NA	NA	NA	NA	NA	NA	NA	NA	NA	NA	NA	NA
LINE	L1	L1MEh	0.0852991	0.0517949	0.88	0.125	0.556	NA	NA	NA	NA	NA	NA	NA	NA	NA	NA	NA	NA	NA	0.1	0.286	NA	0.962	234	234	1	1	1	NA	NA	NA	NA	NA	NA	NA	NA	NA	NA	NA	NA	NA	1	1	NA	1
LTR	ERVL	MER70-int	0.0851351	0.0224	NA	NA	NA	NA	NA	NA	NA	NA	NA	NA	NA	NA	NA	NA	NA	NA	NA	NA	NA	NA	74	75	NA	NA	NA	NA	NA	NA	NA	NA	NA	NA	NA	NA	NA	NA	NA	NA	NA	NA	NA	NA
LTR	ERV1	LTR59	0.085	0	NA	NA	NA	NA	NA	NA	NA	NA	NA	NA	NA	NA	NA	NA	NA	NA	NA	NA	NA	NA	2	2	NA	NA	NA	NA	NA	NA	NA	NA	NA	NA	NA	NA	NA	NA	NA	NA	NA	NA	NA	NA
LTR	ERVK	RNLTR23	0.085	0	NA	NA	NA	NA	NA	NA	NA	NA	NA	NA	NA	NA	NA	NA	NA	NA	NA	NA	NA	NA	4	3	NA	NA	NA	NA	NA	NA	NA	NA	NA	NA	NA	NA	NA	NA	NA	NA	NA	NA	NA	NA
LTR	ERVK	RMER16_Mm	0.084755	0.0686971	0.8355	0.48	0.50675	0.6525	0.54	0.3575	0.3295	0.258667	0.0916667	0.136667	0.2075	0.231	0.245	0.2395	0.185	0.18	0.435	0.764	0.908333	0.929	898	898	4	3	4	2	3	2	2	3	3	3	2	3	2	2	2	3	5	5	3	4
LTR	ERVL-MaLR	ORR1A3-int	0.0847268	0.0613177	0.939	0.478895	0.397211	0.566615	0.357316	0.106063	0.238647	0.0363077	0.0258235	0.0154	0.0642222	0.0691875	0.0273333	0.0603333	0.0189375	0.0512222	0.192526	0.3569	0.663857	0.945941	2818	2808	18	19	19	13	19	16	17	13	17	15	18	16	15	15	16	18	19	20	14	17
LINE	L1	Lx2A1	0.0847075	0.0593483	0.865071	0.466969	0.442048	0.482574	0.341703	0.13836	0.239144	0.084284	0.070557	0.0833176	0.105221	0.103966	0.0792593	0.110623	0.0761467	0.0783103	0.141139	0.280819	0.473617	0.593938	5419	5432	113	98	105	68	91	75	90	81	79	85	86	89	81	77	75	87	108	105	81	96
LTR	ERVL	MERVL-int	0.0847007	0.0670449	0.898543	0.437353	0.395441	0.457471	0.319226	0.121333	0.121708	0.0789286	0.0191786	0.036381	0.0413478	0.0941739	0.0171111	0.025	0.04195	0.0514583	0.326	0.564108	0.868111	0.885946	6548	6487	35	34	34	17	31	21	24	28	28	21	23	23	18	21	20	24	41	37	18	37
LTR	ERVL-MaLR	MTA_Mm-int	0.0846621	0.0626332	0.95575	0.615833	0.525286	0.5985	0.4646	0.289	0.214	0.1672	0.200167	0.1932	0.28575	0.2366	0.274667	0.33975	0.3	0.2065	0.386571	0.635444	0.7232	0.9545	9603	9612	8	6	7	2	5	3	3	5	6	5	4	5	3	4	3	6	7	9	5	4
LTR	ERVK	RLTR12H	0.0844315	0.0530814	0.939286	0.317333	0.336833	0.253333	0.323833	0.0436667	0.160667	0	0	0.023	0.0126667	0.045	0.025	0.00733333	0.00266667	0.0092	0.297714	0.721429	0.945714	0.979714	343	344	7	6	6	3	6	3	3	3	6	3	3	6	3	3	3	5	7	7	7	7
LTR	ERVK	RLTR25A	0.0842261	0.0616667	0.936	0.373778	0.358333	0.447167	0.318	0.0388889	0.106889	0.00922222	0.0242222	0.011	0.0145	0.0095	0.00916667	0.0403333	0.0111667	0.0396667	0.288	0.413111	0.724	0.9612	2158	2148	11	9	9	6	6	9	9	9	9	9	6	4	6	6	6	9	10	9	2	10
LTR	ERVL	MER54B	0.0841202	0.0663404	0.937333	0.512667	0.2656	NA	0.183	0	0.131667	0	0	NA	NA	0.011	NA	0	NA	0	0.45	0.819667	NA	0.801333	233	235	3	3	5	NA	3	3	3	3	3	NA	NA	3	NA	2	NA	1	3	3	NA	6
SINE	B2	B2_Mm1a	0.0840881	0.06243	0.912476	0.442277	0.477383	0.474069	0.372339	0.0902013	0.177683	0.0578529	0.0255988	0.0368364	0.0384647	0.088841	0.0370425	0.04103	0.0206172	0.0404805	0.360613	0.647608	0.877056	0.890155	44111	44024	475	405	444	247	398	318	322	306	334	324	312	283	306	333	290	333	457	441	249	419
LTR	ERVK	RLTR13D1	0.0840181	0.0722497	0.870857	0.314857	0.410571	0.579571	0.253714	0.0382857	0.194	0	0	0.0298571	0	0.0665	0.0117143	0.0272857	0	0.0352857	0.147	0.37	0.7185	1	774	769	7	7	7	7	7	7	7	7	7	7	7	4	7	7	7	7	7	7	4	3
LTR	ERVL	LTR108b_Mam	0.0838889	0.0316667	NA	NA	NA	NA	NA	NA	NA	NA	NA	NA	NA	NA	NA	NA	NA	NA	NA	NA	NA	NA	18	18	NA	NA	NA	NA	NA	NA	NA	NA	NA	NA	NA	NA	NA	NA	NA	NA	NA	NA	NA	NA
LTR	ERVK	RMER3D-int	0.0838313	0.0616778	0.880667	0.422222	0.2566	0.36	0.255125	0.0715714	0.050375	0.11075	0.00266667	0.00275	0.0414444	0.035	0.00914286	0.01	0.058	0.0817143	0.404	0.681667	0.842	0.952444	3996	4035	9	9	10	7	8	7	8	8	9	8	9	9	7	7	7	7	12	9	7	9
LTR	ERVK	MLTR31F_MM	0.0838108	0.0628414	0.900683	0.40529	0.370838	0.405046	0.341583	0.0642687	0.119642	0.0127121	0.0191857	0.0171857	0.0246056	0.063623	0.0124783	0.0204853	0.00701538	0.0179296	0.164317	0.354176	0.564686	0.648871	1459	1450	82	69	74	65	72	67	67	66	70	70	71	61	69	68	65	71	82	74	70	70
LTR	ERVK	MurERV4-int	0.0836664	0.0612122	0.917706	0.228	0.2948	0.3805	0.238067	0.0360909	0.0608462	0.0685455	0.0179286	0.0100909	0.00608333	0.0461111	0.0102727	0.0049	0.0166	0.0236364	0.322067	0.587533	0.690167	0.840273	2992	2978	17	13	15	10	15	11	13	11	14	11	12	9	11	10	10	11	15	15	6	11
LTR	ERVK	RMER19A	0.0836258	0.0647821	0.860559	0.429209	0.418058	0.40541	0.341046	0.0543864	0.154286	0.0595946	0.0115333	0.0259091	0.016	0.0546531	0.0097551	0.021386	0.012717	0.0532759	0.265086	0.512686	0.79225	0.896016	7954	8007	68	67	69	39	65	44	56	37	60	55	49	49	49	57	53	58	70	70	40	64
LINE	L1	Lx3A	0.0835011	0.0610712	0.863452	0.413061	0.361252	0.372577	0.336723	0.0797391	0.136853	0.0618952	0.0299308	0.0383171	0.0531288	0.0834417	0.0252609	0.0488934	0.0298393	0.0426842	0.166509	0.315155	0.596602	0.788393	19308	19446	166	147	155	97	137	115	129	124	130	123	132	120	115	122	112	133	173	168	88	168
LTR	ERVK	RMER6-int	0.0830416	0.0585369	0.92	0.4234	0.595	NA	0.2225	0.125	0.172	0	0	0.05	0	0.1075	NA	0.0996667	0	0	0.1466	0.4852	NA	0.9344	914	909	5	5	4	NA	4	2	4	4	3	2	3	4	NA	3	2	3	5	5	NA	5
DNA	hAT-Tip100	FordPrefect	0.0830369	0.0497492	0.298556	0.1215	0.125829	0.148429	0.0945714	0.0676571	0.0371714	0.0418824	0.0188857	0.0260857	0.0322857	0.0402	0.0127429	0.0333714	0.0290286	0.0559714	0.0458611	0.0637222	0.0312647	0.08175	596	598	36	34	35	35	35	35	35	34	35	35	35	35	35	35	35	35	36	36	34	36
LTR	ERVL-MaLR	ORR1A1	0.082899	0.060593	0.941667	0.584571	0.501	0.176	0.348286	0.27	0.290125	0	0.0435	0.048	0.0383333	0.131333	0	0.0718	0.0694	0.0568571	0.412375	0.629375	0.9212	0.974625	3246	3238	6	7	6	1	7	5	8	2	6	6	3	6	5	5	5	7	8	8	5	8
LTR	ERVL-MaLR	MLT1E1A-int	0.0827083	0.038125	NA	NA	NA	NA	NA	NA	NA	NA	NA	NA	NA	NA	NA	NA	NA	NA	NA	NA	NA	NA	48	48	NA	NA	NA	NA	NA	NA	NA	NA	NA	NA	NA	NA	NA	NA	NA	NA	NA	NA	NA	NA
snRNA	snRNA	U6	0.0826593	0.0660168	NA	NA	NA	NA	NA	NA	NA	NA	NA	NA	NA	NA	NA	NA	NA	NA	NA	0.479	NA	1	2636	2621	NA	NA	NA	NA	NA	NA	NA	NA	NA	NA	NA	NA	NA	NA	NA	NA	NA	2	NA	2
DNA	hAT-Charlie	Charlie4	0.0826316	0.04375	NA	NA	NA	NA	NA	NA	NA	NA	NA	NA	NA	NA	NA	NA	NA	NA	NA	NA	NA	NA	152	152	NA	NA	NA	NA	NA	NA	NA	NA	NA	NA	NA	NA	NA	NA	NA	NA	NA	NA	NA	NA
LTR	ERV1	RLTR48A	0.0825998	0.0671225	0.7725	0.2385	0.259	0.143	0.2135	0.0345	0.165	0	0	0	0	NA	0.028	0	0	0.009	0.2765	0.6755	NA	0.941	1754	1755	2	2	2	1	2	2	2	1	2	2	2	NA	2	2	2	2	2	2	NA	2
LTR	ERVL-MaLR	ORR1C2	0.0825584	0.0595177	0.831344	0.379473	0.372468	0.357561	0.273673	0.0704565	0.108	0.0301923	0.0120962	0.014102	0.0250392	0.05922	0.0266818	0.0119388	0.0115778	0.0321321	0.304935	0.568562	0.742186	0.829328	12285	12212	64	55	62	41	55	46	52	52	52	49	51	50	44	49	45	53	62	64	43	61
snRNA	snRNA	U4	0.0825	0.0671918	NA	NA	NA	NA	NA	NA	NA	NA	NA	NA	NA	NA	NA	NA	NA	NA	NA	NA	NA	NA	144	146	NA	NA	NA	NA	NA	NA	NA	NA	NA	NA	NA	NA	NA	NA	NA	NA	NA	NA	NA	NA
LINE	L1	Lx	0.0821948	0.0607595	0.898036	0.445972	0.420559	0.492527	0.351296	0.12721	0.209105	0.10934	0.0595729	0.0710771	0.0730229	0.11566	0.0806286	0.0795451	0.0570165	0.0672024	0.168769	0.320611	0.513394	0.714422	59619	60002	606	530	581	347	514	423	467	462	487	467	481	535	412	455	424	504	619	581	409	561
LINE	L1	Lx3_Mus	0.0821189	0.0600052	0.883065	0.454236	0.425067	0.438225	0.35156	0.120169	0.211168	0.0838264	0.0589648	0.0658214	0.0656164	0.14335	0.0518321	0.0735352	0.056447	0.0739733	0.182127	0.343077	0.612243	0.785434	32206	32486	170	161	179	120	159	136	143	121	142	140	146	123	137	142	132	150	181	168	103	173
LINE	L1	Lx2B	0.0820427	0.057336	0.897297	0.515741	0.41447	0.492611	0.382474	0.165044	0.175714	0.0662083	0.0592857	0.0771522	0.052	0.141419	0.0680213	0.09244	0.0753111	0.0778298	0.172556	0.307015	0.452677	0.706074	12077	12151	64	58	66	36	57	45	56	48	49	46	49	43	47	50	45	47	72	66	31	68
DNA	TcMar-Tigger	MER47A	0.0820197	0.0606404	NA	NA	NA	NA	NA	NA	NA	NA	NA	NA	NA	NA	NA	NA	NA	NA	NA	NA	NA	NA	203	203	NA	NA	NA	NA	NA	NA	NA	NA	NA	NA	NA	NA	NA	NA	NA	NA	NA	NA	NA	NA
LINE	L1	Lx2	0.0819129	0.0599467	0.894531	0.430155	0.430674	0.437859	0.35507	0.112104	0.179702	0.0496937	0.0405124	0.0658547	0.0623967	0.0994831	0.0519048	0.0622793	0.0381837	0.0465128	0.174871	0.329107	0.563024	0.749387	35903	36009	147	129	144	85	128	96	114	111	121	117	121	118	105	111	98	117	155	150	84	142
LINE	L1	Lx2B2	0.0818969	0.0597346	0.856825	0.469241	0.454379	0.49575	0.37902	0.155976	0.210482	0.154475	0.0534845	0.0920114	0.107122	0.130949	0.084	0.1095	0.0970135	0.0955941	0.247167	0.416612	0.644711	0.747292	21340	21327	120	112	124	72	101	82	85	99	97	88	90	98	78	84	74	101	132	129	76	113
Satellite	Satellite	IMPB_01	0.0817819	0.0586537	0.631145	0.269708	0.266667	0.330372	0.285179	0.0475867	0.146703	0.032122	0.00726733	0.0125169	0.0136375	0.0848208	0.0172143	0.0122273	0.0053587	0.0279222	0.105848	0.218577	0.255442	0.57553	14468	14053	110	96	108	78	84	75	91	82	101	89	80	106	84	88	92	90	112	97	86	66
LTR	ERVK	RLTR53B_Mm	0.0816522	0.0598678	0.582611	0.200529	0.204789	0.320071	0.165125	0.0279412	0.0578333	0.089	0.00252632	0.00852941	0.0211538	0.0299231	0.00946154	0.00570588	0.00768421	0.0135789	0.0425263	0.142053	0.494111	0.424857	230	227	18	17	19	14	16	17	12	17	19	17	13	13	13	17	19	19	19	19	9	14
LTR	ERVK	RMER19C	0.0815793	0.0574639	0.908449	0.45517	0.448674	0.559085	0.359694	0.103662	0.195956	0.0396	0.0347	0.0465867	0.0583026	0.0760417	0.0478824	0.0385753	0.0271692	0.0475263	0.252566	0.469299	0.664712	0.81833	8092	8099	98	88	95	47	85	71	68	55	80	75	76	72	68	73	65	76	99	97	59	100
LTR	ERVK	RLTR19A	0.0815709	0.0646183	NA	NA	NA	NA	NA	NA	NA	NA	NA	NA	NA	NA	NA	NA	NA	NA	NA	NA	NA	1	261	262	NA	NA	NA	NA	NA	NA	NA	NA	NA	NA	NA	NA	NA	NA	NA	NA	NA	NA	NA	1
LTR	ERVK	RLTR19A2	0.0815702	0.0552893	NA	NA	NA	NA	NA	NA	NA	NA	NA	NA	NA	NA	NA	NA	NA	NA	NA	NA	NA	NA	121	121	NA	NA	NA	NA	NA	NA	NA	NA	NA	NA	NA	NA	NA	NA	NA	NA	NA	NA	NA	NA
LTR	ERVL	MT2_Mm	0.0815665	0.061	0.889037	0.350095	0.318545	0.436444	0.332222	0.0537273	0.183	0.113278	0.0220833	0.0169231	0.0221429	0.129588	0.00258333	0.01225	0.0171	0.0194667	0.390939	0.657258	0.952538	0.92445	8988	8770	27	21	22	9	18	11	17	18	12	13	14	17	12	16	10	15	33	31	13	20
LTR	ERVK	MYSERV6-int	0.0815651	0.0562531	0.884788	0.315038	0.337871	0.372933	0.236962	0.0602174	0.220174	0.0505217	0.0308929	0.0187826	0.036	0.0862308	0.0461579	0.038037	0.0207727	0.04312	0.387242	0.67997	0.940167	0.977346	6006	6021	33	26	31	15	26	23	23	23	28	23	23	26	19	27	22	25	33	33	18	26
LINE	L1?	X9_LINE	0.0814286	0.0304762	NA	NA	NA	NA	NA	NA	NA	NA	NA	NA	NA	NA	NA	NA	NA	NA	NA	NA	NA	NA	21	21	NA	NA	NA	NA	NA	NA	NA	NA	NA	NA	NA	NA	NA	NA	NA	NA	NA	NA	NA	NA
DNA	TcMar-Tc2	Kanga1b	0.081383	0.0408466	NA	NA	NA	NA	NA	NA	NA	NA	NA	NA	NA	NA	NA	NA	NA	NA	NA	NA	NA	NA	188	189	NA	NA	NA	NA	NA	NA	NA	NA	NA	NA	NA	NA	NA	NA	NA	NA	NA	NA	NA	NA
LTR	ERVL-MaLR	ORR1A4	0.0811681	0.0578335	0.911622	0.366367	0.349949	0.434583	0.384071	0.0669412	0.216708	0.0504737	0.0121818	0.0314737	0.02936	0.05908	0.0179333	0.0462222	0.0223684	0.032	0.402745	0.664851	0.8964	0.957033	8561	8553	45	30	39	12	28	17	24	19	22	19	25	25	15	18	19	27	47	47	20	30
DNA	TcMar-Tigger	Tigger1a_Art	0.081	0.041	NA	NA	NA	NA	NA	NA	NA	NA	NA	NA	NA	NA	NA	NA	NA	NA	NA	NA	NA	NA	30	30	NA	NA	NA	NA	NA	NA	NA	NA	NA	NA	NA	NA	NA	NA	NA	NA	NA	NA	NA	NA
LTR	ERVK	MurERV4_19-int	0.0809604	0.0598212	0.943273	0.40515	0.407435	0.393375	0.296842	0.0454286	0.0830625	0.0740667	0.015375	0.00917647	0.0120625	0.0809474	0.0026875	0.0348	0.00576923	0.0400588	0.185136	0.46424	0.6755	0.84525	2072	2069	22	20	23	16	19	14	16	15	16	17	16	19	16	15	13	17	22	25	16	20
LTR	ERVL-MaLR	MLT1G3-int	0.0809322	0.0597458	NA	NA	NA	NA	NA	NA	NA	NA	NA	NA	NA	NA	NA	NA	NA	NA	NA	NA	NA	NA	118	118	NA	NA	NA	NA	NA	NA	NA	NA	NA	NA	NA	NA	NA	NA	NA	NA	NA	NA	NA	NA
LTR	ERVK	RLTR17	0.0809123	0.058107	0.854523	0.42191	0.405655	0.41167	0.30844	0.0683753	0.116516	0.0277783	0.0211844	0.0242524	0.0205496	0.0705908	0.0180295	0.0238515	0.0155773	0.0293818	0.102846	0.210038	0.385565	0.470636	9471	9461	474	444	481	336	455	389	411	397	423	420	413	347	373	404	388	440	493	477	260	434
LINE	L1	Lx3C	0.0808569	0.0573182	0.852032	0.391304	0.401679	0.444327	0.320029	0.0771167	0.1666	0.0557937	0.0287059	0.0355152	0.0278182	0.0583382	0.0311967	0.0405968	0.0295738	0.0317879	0.197596	0.370736	0.513774	0.737716	13735	13860	94	79	81	52	68	60	65	63	68	66	66	68	61	62	61	66	89	87	53	67
LTR	ERV1	RodERV21-int	0.0808267	0.0615434	0.870361	0.444895	0.401887	0.495576	0.311571	0.12017	0.198286	0.0778021	0.0505243	0.0612188	0.0583854	0.109143	0.0456588	0.0680729	0.0508295	0.057505	0.205944	0.407172	0.578723	0.735268	5673	5734	122	114	115	66	105	88	98	96	103	96	96	105	85	96	88	101	124	128	65	112
LTR	ERVK	RLTR17B_Mm	0.0807759	0.0538244	0.688071	0.302217	0.243846	0.60325	0.26076	0.111182	0.161071	0.0181	0.0156552	0.0391429	0.0352143	0.0706	0.0279091	0.0567143	0.0738462	0.0678235	0.233357	0.42632	0.832526	0.758769	15093	14852	28	23	26	8	25	11	14	20	29	14	14	20	11	14	13	17	28	25	19	26
LTR	ERVK	RLTR31B_Mm	0.0807603	0.0632052	0.861778	0.439333	0.418304	0.4935	0.284841	0.0895854	0.174439	0.0583077	0.0222683	0.0433171	0.0287907	0.0984474	0.0142683	0.0272791	0.0108293	0.0303256	0.15117	0.274723	0.415171	0.645475	1289	1301	45	45	46	38	44	41	41	39	41	41	43	38	41	43	41	43	47	47	35	40
LTR	ERVK	MLTR25C	0.0807153	0.0564441	0.938818	0.652364	0.628091	0.394	0.5581	0.112	0.4082	0.4405	0.187727	0.409875	0.2839	0.422	0.505375	0.3696	0.3103	0.2558	0.505727	0.584455	0.699	0.9176	1384	1378	11	11	11	1	10	4	10	10	11	8	10	10	8	10	10	10	11	11	2	5
LTR	ERVL-MaLR	MLT1B-int	0.0807111	0.0448214	0.96125	0.536	0.45825	0.336667	0.24575	0.0433333	0.153	0.0246667	0.0333333	0.01825	0.00925	0.125	0.0095	0.0035	0.0055	0.0495	0.425	0.745286	0.967857	0.9855	225	224	4	3	4	3	4	3	3	3	3	4	4	3	4	4	4	4	4	7	7	4
LTR	ERVK	BGLII_Mus	0.0806691	0.0622002	0.8649	0.43715	0.34685	0.403167	0.341857	0.0121333	0.2034	0.0089375	0.03585	0	0	0.0787	0.0313077	0.0205333	0.00922222	0.062	0.2235	0.5331	0.8174	0.96575	1106	1109	20	20	20	6	21	15	15	16	20	15	17	20	13	15	9	15	20	20	15	16
LTR	ERVK	RLTR12F	0.0806557	0.0719672	NA	NA	NA	NA	NA	NA	NA	NA	NA	NA	NA	NA	NA	NA	NA	NA	NA	NA	NA	NA	61	61	NA	NA	NA	NA	NA	NA	NA	NA	NA	NA	NA	NA	NA	NA	NA	NA	NA	NA	NA	NA
LTR	ERVL-MaLR	ORR1D-int	0.0806335	0.0579286	0.881667	0.411667	0.323	0.325333	0.181667	0.0553333	0.043	0.0713333	0.0313333	0.0363333	0	0.0293333	0.0433333	0.0556667	0.0186667	0.0523333	0.132	0.377333	0.683333	0.921667	884	840	3	3	3	3	3	3	3	3	3	3	3	3	3	3	3	3	3	3	3	3
DNA?	DNA?	Eulor6B	0.0805714	0.0512857	0.966	0.56125	0.50575	NA	0.45125	NA	NA	0	NA	NA	NA	0.0666667	NA	NA	NA	NA	0.0855	0.2825	0.926	NA	70	70	4	4	4	NA	4	NA	NA	3	NA	NA	NA	3	NA	NA	NA	NA	4	4	3	NA
LTR	ERV1	LTR77	0.0804545	0.0545455	NA	NA	NA	NA	NA	NA	NA	NA	NA	NA	NA	NA	NA	NA	NA	NA	NA	NA	NA	NA	22	22	NA	NA	NA	NA	NA	NA	NA	NA	NA	NA	NA	NA	NA	NA	NA	NA	NA	NA	NA	NA
LTR	ERVL-MaLR	ORR1B2	0.0804537	0.0566382	0.893155	0.45016	0.443286	0.519296	0.337581	0.119056	0.20155	0.0812188	0.034878	0.0467778	0.0877895	0.120511	0.041303	0.0877632	0.0490286	0.0442703	0.263828	0.482276	0.594767	0.760404	10557	10554	58	50	56	27	43	36	40	32	41	36	38	47	33	38	35	37	58	58	30	47
DNA	hAT-Charlie	MER112	0.0804416	0.0470662	0.946	0.1745	0.22575	0.024	0.36	0	NA	0	0	0	0	0.0755	NA	0.025	0	0.01925	0.134	0.5935	0.8105	0.952	317	317	4	2	4	2	3	2	NA	4	2	4	1	2	NA	2	2	4	4	2	2	2
DNA?	DNA?	UCON14	0.0804412	0.0395588	0.889	NA	0.199	NA	NA	NA	NA	NA	NA	NA	NA	0.111	NA	NA	NA	NA	0.125	0.354	NA	NA	68	68	2	NA	2	NA	NA	NA	NA	NA	NA	NA	NA	2	NA	NA	NA	NA	2	2	NA	NA
LTR	ERVK?	RLTR51A_Mm	0.080416	0.0616698	0.893538	0.4979	0.467261	0.5154	0.360941	0.0485	0.124167	0.08275	0.0065	0.0146667	0.0131538	0.058	0	0.0034	0	0.00106667	0.235654	0.633875	0.927714	0.869917	2644	2647	26	20	23	5	17	8	12	12	14	9	13	17	6	10	6	15	26	16	7	12
LTR	ERVL-MaLR	ORR1A3	0.0804018	0.0555669	0.93708	0.556227	0.446455	0.5344	0.421684	0.1156	0.183	0.0355556	0.0724545	0.0866667	0.0746154	0.0974615	0.1392	0.0622308	0.0405556	0.0682308	0.41363	0.610821	0.865143	0.80687	4306	4313	25	22	22	10	19	10	12	9	11	12	13	13	10	13	9	13	27	28	14	23
LTR	ERVL-MaLR	ORR1C1-int	0.0803711	0.0579034	0.879429	0.3434	0.339857	0.4242	0.3564	0.1774	0.1914	0.23	0.0806	0.0974	0.1032	0.0948571	0.1314	0.1188	0.0434	0.0872	0.37125	0.615286	0.7134	0.963	2075	2070	7	5	7	5	5	5	5	5	5	5	5	7	5	5	5	5	8	7	5	5
SINE	Alu	B1_Mm	0.0803167	0.0576956	0.90701	0.412771	0.397945	0.443933	0.321246	0.0699089	0.148459	0.041805	0.021649	0.0251476	0.0331673	0.0757967	0.0251122	0.0285211	0.0204011	0.0405039	0.288618	0.521489	0.749423	0.836593	123122	122969	3925	3309	3710	2325	3249	2677	2860	2852	3017	2799	2713	3069	2567	2792	2680	2953	3792	3747	2629	3379
LINE	L1	L1P5	0.0802727	0.0556481	NA	NA	NA	NA	NA	NA	NA	NA	NA	NA	NA	NA	NA	NA	NA	NA	NA	NA	NA	NA	110	108	NA	NA	NA	NA	NA	NA	NA	NA	NA	NA	NA	NA	NA	NA	NA	NA	NA	NA	NA	NA
LTR	ERVL-MaLR	MTB_Mm-int	0.0802706	0.0522297	0.907667	0.4098	0.396	0.4384	0.3174	0.1638	0.3028	0.1428	0.1024	0.0836	0.1314	0.258667	0.0908	0.085	0.0872	0.1256	0.419667	0.6155	0.928	0.9554	887	888	6	5	6	5	5	5	5	5	5	5	5	3	5	5	5	5	6	6	3	5
LTR	ERVL	LTR108d_Mam	0.0802439	0.0543902	NA	NA	NA	NA	NA	NA	NA	NA	NA	NA	NA	NA	NA	NA	NA	NA	NA	NA	NA	NA	41	41	NA	NA	NA	NA	NA	NA	NA	NA	NA	NA	NA	NA	NA	NA	NA	NA	NA	NA	NA	NA
LTR	ERVK	RMER16B2	0.0802315	0.0708372	NA	NA	NA	NA	NA	NA	NA	NA	NA	NA	NA	NA	NA	NA	NA	NA	NA	NA	NA	NA	432	430	NA	NA	NA	NA	NA	NA	NA	NA	NA	NA	NA	NA	NA	NA	NA	NA	NA	NA	NA	NA
LINE	L1	Lx4B	0.0802087	0.0582994	0.832659	0.406338	0.405655	0.496229	0.334387	0.151194	0.161833	0.0640462	0.0851757	0.0906812	0.077589	0.136918	0.106879	0.0963846	0.101033	0.0652297	0.203685	0.357506	0.718957	0.728268	11020	11102	88	77	84	48	75	62	66	65	74	69	73	61	58	65	61	74	89	85	47	71
LTR	ERVL-MaLR	ORR1D1	0.0802	0.0587544	0.905752	0.512017	0.424921	0.532342	0.382622	0.143785	0.223336	0.12933	0.0748641	0.0757075	0.116443	0.131369	0.0683516	0.0920213	0.0522222	0.108962	0.379527	0.634532	0.803176	0.872486	26202	26139	145	116	139	79	119	93	110	91	103	106	106	103	91	94	99	106	148	154	91	138
LTR	ERVK?	RLTR51B_Mm	0.0801074	0.0529056	0.84231	0.34995	0.507966	0.5325	0.315125	0.0716364	0.205769	0	0.00516667	0.0160769	0.0103333	0.0544	0.0037	0.0224545	0.00444444	0.0190625	0.211538	0.455231	0.920429	0.69325	1769	1769	29	20	29	6	16	11	13	19	18	13	15	15	10	11	9	16	26	26	7	24
LTR	ERVK	RLTR47	0.0800412	0.0564256	0.9635	0.4406	0.6744	NA	0.4854	0	0.0355	0.0166	0	0	0	0.165	0	0	0	0.009	0.2474	0.4645	0	0.8294	486	484	6	5	5	NA	5	2	2	5	1	1	1	5	1	2	1	2	5	6	1	5
LTR	ERV1	MER51-int	0.08	0.062	NA	NA	NA	NA	NA	NA	NA	NA	NA	NA	NA	NA	NA	NA	NA	NA	NA	NA	NA	NA	5	5	NA	NA	NA	NA	NA	NA	NA	NA	NA	NA	NA	NA	NA	NA	NA	NA	NA	NA	NA	NA
LTR	ERVL-MaLR	ORR1C1	0.0799536	0.05929	0.861685	0.431898	0.436964	0.4635	0.326918	0.107297	0.161911	0.0477368	0.0393	0.0463171	0.0505116	0.132087	0.0368056	0.0502821	0.0493333	0.0450455	0.328095	0.54618	0.735381	0.85375	9922	9930	54	49	56	32	49	37	45	38	40	41	43	46	36	39	39	44	63	61	42	60
SINE	B2	B2_Mm1t	0.0799011	0.0583641	0.891645	0.450637	0.461319	0.492938	0.354165	0.1018	0.211262	0.0555134	0.0334822	0.0458389	0.0439672	0.0945581	0.0452025	0.0481547	0.0314815	0.0559202	0.31084	0.595327	0.804861	0.879548	45283	45252	296	237	257	146	236	165	187	187	197	180	183	172	163	181	162	188	312	294	144	283
LTR	ERVK	RMER13B	0.0796936	0.0598555	0.847729	0.387217	0.377802	0.420671	0.30164	0.0725609	0.136226	0.0421614	0.019909	0.0248135	0.0281745	0.0628449	0.0218234	0.0254967	0.0185385	0.0265944	0.0783761	0.167952	0.253321	0.512825	12631	12594	1198	1152	1220	942	1121	1043	1042	1035	1099	1078	1049	1051	1019	1061	1038	1117	1186	1173	911	1043
scRNA	scRNA	4.5SRNA	0.0795806	0.056422	0.697379	0.343608	0.308289	0.400936	0.252862	0.0996585	0.136089	0.0485402	0.0234945	0.0347528	0.0357412	0.0797326	0.0434756	0.0362299	0.0222262	0.0469	0.172115	0.334604	0.603577	0.632228	1383	1403	95	97	97	78	94	82	90	87	91	89	85	86	82	87	84	90	96	96	78	92
LINE	L1	Lx4A	0.0795556	0.0566623	0.841962	0.389011	0.364081	0.389323	0.288468	0.0723947	0.127517	0.0471013	0.0251071	0.0271205	0.0302235	0.0682857	0.0305325	0.031679	0.0264722	0.0232967	0.167194	0.348075	0.62178	0.723188	20993	21155	106	91	99	62	94	76	89	79	84	83	85	77	77	81	72	91	108	106	59	101
LTR	ERVL-MaLR	ORR1A2-int	0.0795246	0.0535168	0.929333	0.376172	0.350436	0.371789	0.340586	0.07675	0.159611	0.0136538	0.027037	0.0250385	0.0351304	0.06625	0.00668421	0.0154	0.00668182	0.0183077	0.285226	0.658154	0.903053	0.96788	5301	5306	33	29	39	19	29	20	18	26	27	26	23	20	19	25	22	26	31	39	19	25
LTR	ERVK	RMER16B3	0.0794737	0.0603478	NA	NA	NA	NA	NA	NA	NA	NA	NA	NA	NA	NA	NA	NA	NA	NA	NA	NA	NA	NA	114	115	NA	NA	NA	NA	NA	NA	NA	NA	NA	NA	NA	NA	NA	NA	NA	NA	NA	NA	NA	NA
LTR	ERVK	RLTR9D2	0.0794606	0.0763056	0.802	0.359056	0.375861	0.416435	0.279029	0.0465926	0.149059	0.0276129	0.0197576	0.0225758	0.0377813	0.0766667	0.0293	0.00363333	0.0132069	0.0161935	0.135233	0.35155	0.546032	0.749525	723	720	41	36	36	23	34	27	34	31	33	33	32	36	30	30	29	31	43	40	31	40
LTR	ERVL-MaLR	ORR1A4-int	0.0794392	0.059472	0.932857	0.3922	0.293333	0.372333	0.376833	0.036	0.0686	0.012	0.02025	0.05275	0	0.1025	0.009	0.0106	0	0.0373333	0.203833	0.542571	1	0.96	3406	3409	7	5	6	3	6	4	5	4	4	4	5	6	4	5	3	6	6	7	1	7
LINE	L1	L1_Mur3	0.079334	0.0559861	0.888852	0.443798	0.403564	0.403733	0.333913	0.0652143	0.140696	0.046011	0.0271635	0.0268542	0.0464086	0.109808	0.0194235	0.019131	0.0123404	0.0343131	0.320053	0.571035	0.761893	0.88372	41889	41855	135	109	140	75	104	84	92	91	104	96	93	99	85	84	94	99	152	144	84	125
LTR	ERVL-MaLR	ORR1B2-int	0.0793226	0.0555912	0.91825	0.686	0.488	0.5305	0.323	0.065	0.254	0.018	0.027	0.024	0.0125	0.132	0.0995	0.039	0.028	0.066	0.298	0.71875	0.822	0.96225	1993	1996	4	2	2	2	2	2	2	2	2	2	2	1	2	2	2	2	3	4	1	4
LINE	L1	L1MA5A	0.0792102	0.0513166	0.9345	0.44	0.35625	NA	0.389	0	0	0	0	0	0	0.216667	NA	0.125	NA	0.105	0.661167	0.77325	1	0.98025	2241	2233	4	1	4	NA	1	1	1	1	1	1	1	3	NA	1	NA	1	6	8	4	4
LTR	ERVK	RMER19B	0.0791278	0.0582058	0.905972	0.458009	0.388147	0.442134	0.319752	0.107287	0.1684	0.0615946	0.039319	0.0474035	0.0497589	0.102611	0.05216	0.061537	0.03183	0.0624712	0.286953	0.517357	0.695983	0.839449	28033	28085	143	114	136	97	121	108	105	111	116	114	112	108	100	108	100	104	150	157	119	138
LTR	ERVL-MaLR	MLT1E2-int	0.0791111	0.0440909	0.9545	0.304	0.2885	NA	0.1375	0	0.0335	0	0.015	0	0	0.097	NA	0	0	0	0.102	0.1555	0.6335	0.722	45	44	2	2	2	NA	2	2	2	2	2	2	2	2	NA	2	2	2	2	2	2	2
DNA	hAT-Tip100	MER97c	0.0790714	0.0453237	0.853444	0.312143	0.25225	0.308333	0.230875	0.0557143	0.121571	0.0303333	0.00633333	0.013	0.0571429	0	0	0.0142857	0.041	0.0348571	0.277556	0.582625	0.764	0.95475	140	139	9	7	8	3	8	7	7	3	3	3	7	4	3	7	3	7	9	8	4	8
LINE	L1	L1M2c	0.0790021	0.0574636	0.965625	0.624714	0.504429	0.626333	0.237	0.0691667	0.306	0.007	0.0301429	0	0	NA	0.0312857	0	0.075	0	0.547	0.758	NA	0.2695	481	481	8	7	7	6	7	6	1	6	7	6	5	NA	7	5	5	7	1	2	NA	8
LTR	ERV1	MER50	0.079	0.003	NA	NA	NA	NA	NA	NA	NA	NA	NA	NA	NA	NA	NA	NA	NA	NA	NA	NA	NA	NA	10	10	NA	NA	NA	NA	NA	NA	NA	NA	NA	NA	NA	NA	NA	NA	NA	NA	NA	NA	NA	NA
LTR	ERVK	RLTR25B	0.0789812	0.0562378	0.894905	0.505611	0.36916	0.41575	0.288278	0.178	0.283462	0.114417	0.058	0.0884545	0.0416	0.084	0.0683	0.0676154	0.0278889	0.0767273	0.323909	0.595739	0.946778	0.904278	4103	4104	21	18	25	4	18	10	13	12	13	11	10	14	10	13	9	11	22	23	9	18
LTR	ERVL-MaLR	MLT1G-int	0.0788889	0.0753333	NA	NA	NA	NA	NA	NA	NA	NA	NA	NA	NA	NA	NA	NA	NA	NA	NA	NA	NA	NA	45	45	NA	NA	NA	NA	NA	NA	NA	NA	NA	NA	NA	NA	NA	NA	NA	NA	NA	NA	NA	NA
LTR	ERV1	MER52-int	0.0788793	0.0432759	0.91	0.447	0.372	0.4125	0.2935	0.1055	0.1395	0	0.009	0.008	0.019	NA	0.014	0.068	0.0105	0.095	0.5915	0.7225	1	0.9465	232	232	2	2	2	2	2	2	2	2	2	2	2	NA	2	2	2	2	2	2	1	2
LTR	ERVL-MaLR	ORR1B1	0.0788726	0.0569522	0.924697	0.467233	0.41522	0.474462	0.292471	0.092	0.120929	0.0486889	0.026	0.0370227	0.0635526	0.1318	0.0473333	0.0545556	0.024641	0.0417727	0.329191	0.613521	0.884481	0.9022	20268	20152	66	60	59	26	51	42	42	45	46	44	38	45	33	45	39	44	68	73	27	60
DNA	hAT-Charlie	Charlie2a	0.0788226	0.042618	0.911286	0.4876	0.396125	0.316	0.212333	0.0746	0.067	0.0103333	0.017	0.0078	0	0.0363333	0.0116	0.0338	0	0.0162	0.440286	0.74275	0.9276	0.94375	654	657	7	5	8	4	6	5	5	6	5	5	5	6	5	5	5	5	7	8	5	8
LTR	ERVL	LTR86A2	0.0786885	0.0436066	0.9375	0.0765	0.4005	0.2755	0.1245	0.044	0.0595	0	0	0	0	0	0	0.021	0	0.018	0.4375	0.4605	0.792	0.969	61	61	2	2	2	2	2	2	2	2	2	2	2	2	2	2	2	2	2	2	2	2
LTR	ERV1	MER110A	0.0786802	0.0490909	NA	NA	NA	NA	NA	NA	NA	NA	NA	NA	NA	NA	NA	NA	NA	NA	NA	NA	NA	NA	197	198	NA	NA	NA	NA	NA	NA	NA	NA	NA	NA	NA	NA	NA	NA	NA	NA	NA	NA	NA	NA
LTR	ERVK	MLTR31A_MM	0.0786722	0.0595947	0.7667	0.406793	0.365655	0.382852	0.290345	0.0520385	0.143519	0.0264286	0.0119286	0.0165	0.0142963	0.0726875	0.00557143	0.0135714	0.0146154	0.0114643	0.132	0.294793	0.457368	0.537133	1205	1209	30	29	29	27	29	26	27	28	28	28	27	16	28	28	26	28	30	29	19	30
LTR	ERV1	RLTR14_RN	0.078663	0.0609766	0.803682	0.276636	0.3015	0.323667	0.239444	0.0396111	0.103412	0.00175	0.01405	0.00994444	0.00761111	0.0743846	0.0099375	0.0174444	0.0102353	0.0156842	0.191107	0.436846	0.686143	0.614962	1451	1454	22	22	24	12	18	18	17	16	20	18	18	13	16	18	17	19	28	26	7	26
LTR	ERVK	MLTR13	0.078564	0.0514173	0.953	0.458875	0.516625	0.524	0.343	0.115286	0.2115	0.0696	0.064	0.0634	0.00971429	0.0938	0.1685	0.09125	0.0855	0.094	0.18025	0.473625	0.95	0.94725	383	381	8	8	8	4	8	7	8	5	8	5	7	5	4	8	4	8	8	8	4	8
LINE	L1	Lx10	0.0785626	0.0519682	0.914265	0.418262	0.355447	0.474562	0.299683	0.0678857	0.142222	0.0728056	0.0230541	0.0439143	0.036878	0.0678378	0.0294062	0.0449474	0.0255143	0.0569286	0.265193	0.523962	0.650829	0.815067	12439	12463	49	42	47	32	41	35	36	36	37	35	41	37	32	38	35	42	57	52	35	45
LINE	L1	Lx5	0.078523	0.0553765	0.865667	0.399927	0.387051	0.410266	0.327368	0.0633271	0.127375	0.0451964	0.036036	0.0396789	0.0481892	0.0890648	0.0406239	0.045419	0.0284118	0.0396154	0.210392	0.366428	0.521764	0.68923	33162	33258	144	123	137	94	117	107	112	112	111	109	111	108	109	105	102	117	143	138	89	126
DNA	hAT-Charlie	Charlie7a	0.0785185	0.0477778	NA	NA	NA	NA	NA	NA	NA	NA	NA	NA	NA	NA	NA	NA	NA	NA	NA	NA	NA	NA	81	81	NA	NA	NA	NA	NA	NA	NA	NA	NA	NA	NA	NA	NA	NA	NA	NA	NA	NA	NA	NA
LTR	ERVK	RMER6A	0.0784553	0.0564991	0.892147	0.365559	0.366917	0.426469	0.308527	0.0556304	0.136204	0.0271481	0.0112281	0.0226939	0.0214286	0.0555763	0.0165946	0.0207674	0.0083	0.0243585	0.323375	0.634581	0.866211	0.890724	8338	8335	68	59	60	32	55	46	49	54	57	49	42	59	37	43	40	53	80	74	38	58
LTR	ERVL-MaLR	MLT1D-int	0.0783862	0.0462824	0.883538	0.383455	0.436769	0.4518	0.3677	0.1095	0.0814	0	0.031	0.0096	0.0136	0.0437	0	0.0408	0	0.0595714	0.2289	0.461	0.7894	0.981	347	347	13	11	13	5	10	6	5	7	5	5	5	10	5	5	5	7	10	10	10	11
LINE	L1	L1M1	0.0783706	0.0488854	0.9284	0.4394	0.3168	0.4864	0.2684	0.0406	0.0876	0.0336	0.0158	0.0102	0	0.1062	0.0156	0.0084	0	0.0194	0.2574	0.68	0.8796	0.9718	626	628	5	5	5	5	5	5	5	5	5	5	5	5	5	5	5	5	5	6	5	5
RC?	Helitron?	Helitron2Na_Mam	0.0783146	0.048764	NA	NA	NA	NA	NA	NA	NA	NA	NA	NA	NA	NA	NA	NA	NA	NA	NA	NA	NA	NA	89	89	NA	NA	NA	NA	NA	NA	NA	NA	NA	NA	NA	NA	NA	NA	NA	NA	NA	NA	NA	NA
LTR	ERVL-MaLR	ORR1D2-int	0.0783095	0.0553716	0.906952	0.3685	0.37213	0.344385	0.275167	0.078	0.0802	0.0473333	0.007	0.01375	0.0128125	0.0556471	0.000533333	0.0153125	0.00552941	0.0387647	0.261	0.50204	0.608111	0.908905	2727	2718	21	20	23	13	18	17	15	18	18	16	16	17	15	16	17	17	25	25	9	21
LTR	ERVK	MYSERV16_I-int	0.0782892	0.0573619	0.9232	0.345875	0.3167	0.554	0.306875	0.0405	0.05	0.0385714	0	0.0282857	0.0676667	0.0521429	0.0055	0.00416667	0.0074	0.0241429	0.452308	0.608091	0.8226	0.9319	4302	4310	10	8	10	4	8	4	7	7	7	7	6	7	4	6	5	7	13	11	5	10
LTR	ERVK	ERVB3_1-LTR_MM	0.0781495	0.0613523	NA	NA	NA	NA	NA	NA	NA	NA	NA	NA	NA	NA	NA	NA	NA	NA	NA	NA	NA	NA	281	281	NA	NA	NA	NA	NA	NA	NA	NA	NA	NA	NA	NA	NA	NA	NA	NA	NA	NA	NA	NA
LTR	ERVL-MaLR	ORR1A1-int	0.0781337	0.0574409	0.9722	0.347667	0.463333	0.510333	0.421	0.186667	0.764	0.0368	0.0586667	0.0633333	0.044	0.06	0.066	0.123	0.0233333	0.048	0.3888	0.7168	1	0.9408	2363	2368	5	3	3	3	3	3	3	5	3	3	3	3	3	3	3	3	5	5	3	5
LTR	ERVL	MT2C_Mm	0.0780291	0.0539813	0.9106	0.394	0.3854	0.528	0.2985	0.049	0.119667	0.0625	0	0.028	0.0393333	0.085	0	0.0345	0.028	0.00433333	0.30575	0.688667	0.987	0.9518	2679	2680	5	4	5	1	4	2	3	2	4	2	3	4	2	2	2	3	4	6	1	5
LINE	L1	Lx6	0.0780215	0.0543017	0.91717	0.38843	0.411333	0.426614	0.342451	0.0667059	0.137956	0.0532121	0.0142222	0.0226481	0.0219844	0.0741471	0.0135094	0.0297231	0.0235957	0.0288197	0.215208	0.431281	0.628405	0.72001	32939	33075	100	79	96	44	82	51	68	66	72	54	64	68	53	65	47	61	101	96	42	100
LINE	L1	L1ME3E	0.0779452	0.0516704	0.87275	0.28475	0.26925	0.42525	0.28725	0.04	0.09	0	0	0.03225	0.002	0.0555	0.01625	0.024	0.00625	0.007	0.11925	0.272	0.7005	0.95275	438	443	4	4	4	4	4	4	4	4	4	4	4	4	4	4	4	4	4	4	4	4
DNA	hAT-Tip100	FordPrefect_a	0.077931	0.0360345	0.938	0.272444	0.3773	0.310375	0.3601	0.031625	0.108889	0	0.013125	0.0146667	0.0157778	0.052125	0.00366667	0.00355556	0	0.00922222	0.3102	0.706222	0.980125	0.9642	58	58	9	9	10	8	10	8	9	9	8	9	9	8	9	9	8	9	10	9	8	10
LINE	Dong-R4	Mam_R4	0.0779126	0.0561538	0.904167	0.286	0.3425	0.2825	0.381333	0.0385	0.0933333	0.0675	0	0.0215	0	0	0.0215	0.017	0	0	0.2245	0.507	0.952	0.941286	206	208	6	2	2	2	3	2	3	2	2	2	2	2	2	2	2	2	2	2	2	7
LTR	ERVL	LTR75	0.0779085	0.0594231	0.856571	0.345857	0.276	0.382667	0.227	0.0258333	0.121429	0.0284286	0.00933333	0.00866667	0.0175	0.0581429	0.0085	0.0248333	0.0121667	0.0195714	0.262286	0.522857	0.818833	0.952	153	156	7	7	7	6	7	6	7	7	6	6	6	7	6	6	6	7	7	7	6	6
DNA	TcMar-Tigger	Tigger6a	0.0778987	0.0493671	0.882056	0.415	0.328467	0.4443	0.280067	0.0363	0.094	0.00533333	0.00833333	0.0219	0.0067	0.0531818	0.0201	0.0599	0.0244	0.0152667	0.0935294	0.2486	0.299667	0.653533	790	790	18	18	15	10	15	10	15	15	15	10	10	11	10	10	10	15	17	15	6	15
LTR	ERVK	MLTR31E_MM	0.0778766	0.0647038	0.882167	0.451575	0.423051	0.381636	0.393289	0.0845758	0.163833	0.0154211	0.0156486	0.0107838	0.0118919	0.074625	0.0175625	0.0351892	0.00786486	0.0212703	0.1471	0.326718	0.449486	0.686719	551	557	42	40	39	33	38	33	42	38	37	37	37	32	32	37	37	37	40	39	37	32
LINE	L1	Lx7	0.0778603	0.0531415	0.891904	0.433272	0.407344	0.475527	0.344689	0.127713	0.209284	0.0853111	0.0773351	0.0759785	0.0816085	0.115923	0.0859827	0.083356	0.0697303	0.08561	0.307748	0.536143	0.72512	0.823851	64434	64406	270	224	259	150	219	171	194	180	188	186	189	181	173	191	178	200	290	287	158	268
LTR	ERVL-MaLR	ORR1A2	0.0777905	0.0558918	0.851723	0.418333	0.429953	0.484421	0.345108	0.109857	0.167037	0.0725667	0.0605313	0.04	0.0427097	0.104033	0.0513571	0.0658621	0.0382414	0.0559667	0.27942	0.517723	0.714333	0.820136	13994	13972	47	36	43	19	37	28	27	30	32	31	31	30	28	29	29	30	50	47	24	44
LINE	L1	L1M3c	0.0777093	0.0509692	NA	NA	NA	NA	NA	NA	NA	NA	NA	NA	NA	NA	NA	NA	NA	NA	NA	NA	NA	NA	454	454	NA	NA	NA	NA	NA	NA	NA	NA	NA	NA	NA	NA	NA	NA	NA	NA	NA	NA	NA	NA
LTR	ERVL-MaLR	ORR1C2-int	0.0777031	0.0650407	0.874737	0.481923	0.384706	0.385667	0.293	0.143111	0.0754667	0.0471538	0.00709091	0.00442857	0.0175714	0.0114	0.0458	0.0458889	0.0287143	0.0217273	0.259765	0.439937	0.6185	0.667556	2216	2214	19	13	17	6	12	9	15	13	11	7	7	10	5	9	7	11	17	16	6	18
LTR	ERVK	RMER17B	0.077686	0.0580649	0.805831	0.37691	0.362187	0.40418	0.286052	0.0682844	0.129778	0.0402622	0.0189438	0.0246342	0.0292544	0.0597291	0.0224925	0.0256148	0.0182949	0.0263309	0.0551535	0.127608	0.229412	0.386272	19460	19379	1987	1872	2011	1431	1825	1677	1660	1636	1780	1714	1635	1724	1590	1685	1604	1789	1955	1906	1472	1806
LTR	ERVK	SRV_MM-int	0.0776773	0.0625887	0.9515	0.526	0.479	0.732	0.555	0.292	0.308	0.207	0.189	0.177	0.115	0.386	0.25	0.271	0.218	0.282	0.1445	0.378	0.735	0.8975	564	564	2	2	2	2	2	2	2	2	2	2	2	1	2	2	2	2	2	2	1	2
DNA	hAT-Charlie	Charlie10	0.0775751	0.0512284	0.924889	0.467125	0.329545	0.4725	0.288375	0.108	0.192125	0	0.00242857	0.0315	0.0095	NA	0.00275	0	0.01525	0.047625	0.397556	0.786154	0.925	0.923556	466	464	9	8	11	4	8	4	8	6	7	8	8	NA	4	8	4	8	9	13	4	9
LTR	ERVK	BGLII_B2	0.0775217	0.0441558	0.8883	0.3198	0.2863	0.358143	0.1921	0.0293	0.0941	0.0241111	0.0032	0.0079	0.002	0.0421	0.0182	0.0099	0.0178	0.0343	0.3348	0.6107	0.905333	0.979	460	462	10	10	10	7	10	10	10	9	10	10	10	10	10	10	10	10	10	10	9	7
DNA	hAT-Blackjack	MER63C	0.0774473	0.0530274	0.95225	0.448	0.227	NA	0.452	0	0.257	0	0	0	0	0	0	0	0	0	0.532	0.6	1	0.986	948	948	4	1	1	NA	1	1	1	1	1	1	1	1	1	1	1	1	4	1	1	4
DNA	DNA	MER105	0.077415	0.0306122	NA	NA	NA	NA	NA	NA	NA	NA	NA	NA	NA	NA	NA	NA	NA	NA	NA	NA	NA	NA	147	147	NA	NA	NA	NA	NA	NA	NA	NA	NA	NA	NA	NA	NA	NA	NA	NA	NA	NA	NA	NA
LTR	ERV1	MER89-int	0.077395	0.0478814	0.946	0.5375	0.423	0.539	0.2235	0.0495	0.036	0	0	0.103	0.016	NA	0.0675	0.048	0	0.01	0.255	0.7202	NA	0.954333	119	118	5	2	2	2	2	2	2	2	2	2	2	NA	2	2	2	2	2	5	NA	3
DNA	TcMar-Tigger	Tigger1	0.077333	0.0528625	0.9335	0.2709	0.33175	0.432	0.254545	0.050375	0.11275	0	0.00775	0.021	0.026875	0.0457143	0.019	0.019	0.007875	0.022375	0.271067	0.718667	0.841125	0.974176	2141	2138	12	10	12	8	11	8	8	7	8	8	8	7	8	8	8	8	15	15	8	17
LTR	ERVK	MLTR31D_MM	0.0773073	0.068176	0.945118	0.530133	0.492118	0.5403	0.442812	0.2652	0.504786	0.163182	0.132455	0.152583	0.155	0.171846	0.22275	0.143273	0.1423	0.122	0.363333	0.643278	0.731091	0.804706	947	943	17	15	17	10	16	10	14	11	11	12	12	13	12	11	10	15	15	18	11	17
LTR	ERVK	RMER17B2	0.0772771	0.0550993	0.827293	0.368419	0.354043	0.408939	0.284829	0.058298	0.115372	0.0327086	0.0119665	0.0181675	0.0185798	0.0556585	0.0138515	0.0194251	0.0102759	0.0228064	0.0582908	0.134542	0.220076	0.406845	4565	4581	437	415	444	342	404	396	379	374	418	412	376	369	377	407	395	408	447	419	340	375
LTR	ERVK	RLTR9A2	0.0771785	0.0619578	0.5605	0.283	0.245	0.178	0.157714	0	0.0174286	0	0.02725	0.02875	0.026	0.07	0.0255	0.01625	0.00857143	0.0385	0.237889	0.458889	0.7892	0.976667	521	521	8	7	7	4	7	4	7	5	4	4	7	5	4	4	7	4	9	9	5	9
LINE	L1	L1_Rod	0.077043	0.0530566	0.936622	0.506781	0.486105	0.451333	0.429037	0.0513846	0.139474	0.0181923	0.0159333	0.0441875	0.03	0.0932609	0.00761538	0.0401333	0.00258333	0.0495625	0.403974	0.673587	0.658	0.933543	15712	15697	37	32	38	12	27	13	19	26	15	16	17	23	13	15	12	16	38	46	9	35
DNA	TcMar-Tc2	Kanga1a	0.077004	0.0409677	NA	NA	NA	NA	NA	NA	NA	NA	NA	NA	NA	NA	NA	NA	NA	NA	NA	NA	NA	NA	247	248	NA	NA	NA	NA	NA	NA	NA	NA	NA	NA	NA	NA	NA	NA	NA	NA	NA	NA	NA	NA
LTR	ERVK	RLTR31C_MM	0.0769509	0.0520679	0.8255	0.327933	0.303533	0.382111	0.299462	0.066625	0.150643	0.0211111	0.0485556	0.0185455	0.0147778	0.0763571	0.0135556	0.0356	0.0324444	0.0509	0.23175	0.503933	0.613583	0.761444	1243	1238	16	15	15	9	13	8	14	9	9	11	9	14	9	10	9	10	16	15	12	9
LTR	ERV1	RLTR41C	0.0769315	0.0708992	0.772471	0.365471	0.358	0.4562	0.322647	0.0518	0.0994667	0.0032	0.0196429	0.0340667	0.0224286	0.0600909	0.0313	0.0135333	0.0162	0.0159286	0.333235	0.682235	0.9555	0.926294	365	367	17	17	17	10	17	10	15	15	14	15	14	11	10	15	10	14	17	17	8	17
LINE	L1	Lx5b	0.0768281	0.0523654	0.906076	0.485933	0.416831	0.4735	0.389186	0.159071	0.23265	0.0669344	0.05675	0.088871	0.0767705	0.110159	0.0988182	0.0961964	0.0678421	0.0619683	0.253451	0.428	0.520702	0.812435	14102	14006	92	75	83	44	70	56	60	61	68	62	61	63	55	56	57	63	102	92	47	85
DNA	hAT-Tip100	MER45B	0.0768186	0.0468893	0.9035	0.285125	0.33525	0.376111	0.302385	0.0637778	0.0873333	0.0285833	0.00208333	0.013	0.00463636	0.0517692	0.00625	0.01875	0.00408333	0.0249231	0.174353	0.436	0.526625	0.76025	1229	1228	16	16	16	9	13	9	12	12	12	9	11	13	12	12	12	13	17	16	8	16
LINE	L1	L1M3b	0.0767476	0.0549275	NA	NA	NA	NA	NA	NA	NA	NA	NA	NA	NA	NA	NA	NA	NA	NA	NA	NA	NA	NA	206	207	NA	NA	NA	NA	NA	NA	NA	NA	NA	NA	NA	NA	NA	NA	NA	NA	NA	NA	NA	NA
LTR	ERVK	RLTR15	0.0767221	0.049547	0.915481	0.426735	0.440531	0.446633	0.381245	0.0799412	0.134467	0.0577708	0.0412963	0.0401364	0.0415238	0.0926458	0.0587941	0.0462683	0.05525	0.055	0.220536	0.434643	0.563419	0.707357	3490	3488	54	49	49	30	49	34	45	48	54	44	42	48	34	41	36	48	56	56	31	56
LTR	ERVK	RLTR31_Mm	0.0767008	0.0489676	0.92868	0.312455	0.374	0.396947	0.305789	0.0632105	0.08975	0.00755	0.00842857	0.0255263	0.0163182	0.0472105	0.0173684	0.0170952	0.0115714	0.0220455	0.28364	0.526792	0.955937	0.733385	488	494	25	22	24	19	19	19	20	20	21	19	22	19	19	21	21	22	25	24	16	26
LTR	ERVL-MaLR	MTB-int	0.0766714	0.0587482	0.863286	0.459571	0.511571	0.4302	0.381143	0.1795	0.242167	0.145667	0.107286	0.0678571	0.101571	0.108714	0.0588	0.0731429	0.0438571	0.061	0.178571	0.398857	0.769667	0.931714	1400	1406	7	7	7	5	7	6	6	6	7	7	7	7	5	7	7	7	7	7	6	7
LTR	ERVK	RMER12	0.0766438	0.0545819	0.937	0.423444	0.348	0.4905	0.268	0.159625	0.157125	0	0.0905	0.102	0.0773333	0.113222	0.126714	0.108857	0.0705714	0.146889	0.5035	0.8397	0.948	0.945364	3936	3887	9	9	10	2	9	8	8	6	8	7	9	9	7	7	7	9	10	10	8	11
DNA	hAT-Charlie	Charlie2b	0.0765699	0.0524819	0.919167	0.3634	0.3742	NA	0.4778	NA	0	0	NA	NA	0	0.0112	NA	NA	NA	NA	0.225833	0.755333	0.972333	0.96	1102	1104	6	5	5	NA	5	NA	2	2	NA	NA	1	5	NA	NA	NA	NA	6	6	3	2
LTR	ERVL-MaLR	MLT1F-int	0.0765488	0.0466836	0.869714	0.483	0.321167	0.492333	0.221667	0.011	0.1105	0	0.0118333	0.0241667	0	0.126667	0	0.0153333	0.0108333	0.021	0.291857	0.6492	0.7112	0.812	594	591	7	6	6	3	6	5	6	5	6	6	6	3	6	6	6	5	7	10	5	6
LTR	ERVK	RLTR21	0.0765168	0.0540747	0.799607	0.254167	0.34237	0.4435	0.304591	0.0434286	0.167267	0.036	0.00818182	0.02475	0.0345714	0.105667	0.00185714	0.0235714	0	0.021	0.256793	0.559143	0.883278	0.94744	4381	4339	28	24	27	12	22	14	15	16	22	16	14	21	14	14	14	17	29	28	18	25
LTR	ERVK	RLTR22_Mur	0.0764803	0.0546629	0.521742	0.334484	0.334031	0.220957	0.147308	0.05124	0.0836087	0.035	0.00820833	0.0227391	0.00956522	0.021381	0.01792	0.0123478	0.00245833	0.02148	0.0851875	0.166906	0.182895	0.458045	3523	3515	31	31	32	23	26	25	23	24	24	23	23	21	25	23	24	25	32	32	19	22
DNA	hAT-Tip100	ORSL-2a	0.0764545	0.0449541	NA	NA	NA	NA	NA	NA	NA	NA	NA	NA	NA	NA	NA	NA	NA	NA	NA	NA	NA	NA	110	109	NA	NA	NA	NA	NA	NA	NA	NA	NA	NA	NA	NA	NA	NA	NA	NA	NA	NA	NA	NA
DNA	TcMar-Tigger	Tigger16b	0.0764171	0.0475401	0.8895	0.324	0.334	NA	0.25	NA	NA	NA	NA	NA	NA	0.042	NA	NA	NA	NA	0.26375	0.69575	NA	0.974667	187	187	4	3	4	NA	1	NA	NA	NA	NA	NA	NA	4	NA	NA	NA	NA	4	4	NA	3
LTR	ERVL	LTR80B	0.0763846	0.0557692	NA	NA	NA	NA	NA	NA	NA	NA	NA	NA	NA	NA	NA	NA	NA	NA	NA	NA	NA	NA	130	130	NA	NA	NA	NA	NA	NA	NA	NA	NA	NA	NA	NA	NA	NA	NA	NA	NA	NA	NA	NA
DNA	hAT-Blackjack	BLACKJACK	0.0763721	0.0474381	0.803667	0.363	0.215286	0.1865	0.137833	0.1034	0.1056	0	0	0	0.0162	0.05175	0.047	0.008	0.0196	0.0298	0.277714	0.717667	0.95	0.4445	1177	1171	6	6	7	4	6	5	5	4	5	5	5	4	4	5	5	5	7	9	4	2
DNA	TcMar-Tigger	Tigger9a	0.0763566	0.0539147	0.425	NA	0	NA	0.25	NA	0.182	0	0	0	0.111	0.059	NA	NA	NA	NA	0.091	0.143	NA	0.629	258	258	1	NA	1	NA	1	NA	1	1	1	1	1	1	NA	NA	NA	NA	1	1	NA	1
LINE	L1	Lx8b	0.0762722	0.0536651	0.881716	0.388276	0.357005	0.407134	0.287908	0.0621063	0.135274	0.037224	0.0180585	0.0200387	0.0231868	0.0601394	0.0111569	0.0274457	0.0164503	0.0322953	0.300962	0.56503	0.746744	0.825286	37620	37680	225	199	208	127	195	160	175	183	188	181	182	165	153	184	171	193	235	237	156	220
LTR	ERVK	RMER13A	0.0762669	0.0496875	0.837093	0.359101	0.347512	0.374622	0.307454	0.0552814	0.134975	0.0297399	0.00932864	0.0172372	0.0219594	0.0591227	0.0121759	0.0191415	0.013175	0.0212277	0.140424	0.295523	0.424194	0.624894	4661	4640	259	238	256	180	229	199	202	223	213	215	197	220	199	205	200	224	250	243	175	226
LINE	L1	Lx5c	0.0762308	0.0541478	0.877683	0.413524	0.377519	0.426322	0.335625	0.134641	0.163924	0.0601239	0.0680776	0.0813241	0.0729123	0.0987984	0.0840102	0.0830901	0.06708	0.0800545	0.256646	0.478244	0.715695	0.793364	28680	28789	167	147	162	90	136	103	105	113	116	108	114	129	98	111	100	110	178	176	105	143
LTR	ERVL	LTR33C	0.0761905	0.0400265	0.908909	0.253905	0.38244	0.436333	0.306048	0.0457222	0.184571	0.00909524	0.0142778	0.00719048	0.0092381	0.0415556	0.00323529	0.00294444	0.0157059	0.0322857	0.189619	0.282833	0.437571	0.53095	378	378	22	21	25	12	21	18	21	21	18	21	21	18	17	18	17	21	21	18	21	20
LINE	L1	L1M3f	0.0761856	0.0545361	NA	NA	NA	NA	NA	NA	NA	NA	NA	NA	NA	NA	NA	NA	NA	NA	NA	NA	NA	NA	97	97	NA	NA	NA	NA	NA	NA	NA	NA	NA	NA	NA	NA	NA	NA	NA	NA	NA	NA	NA	NA
LINE	L1	L1MA8	0.0761771	0.0497337	0.907667	0.389077	0.411897	0.463421	0.424033	0.03555	0.0621364	0.0128261	0.00291667	0.023	0.02532	0.0445556	0.0219	0.00742857	0.00325	0.030087	0.318816	0.711279	0.893	0.942618	5501	5482	30	26	29	19	30	20	22	23	24	22	25	18	20	21	20	23	38	43	20	34
LTR	ERV1	RLTR23	0.0761526	0.0579684	0.85561	0.379429	0.323351	0.38913	0.26664	0.0603333	0.115381	0.032	0.0228485	0.0205373	0.0257206	0.0856296	0.0235263	0.0235781	0.0184483	0.0128986	0.203091	0.413614	0.714911	0.784589	2542	2535	82	77	77	46	75	60	63	53	66	67	68	54	57	64	58	69	88	83	45	73
LTR	ERV1	RMER2	0.0760622	0.0525103	0.875218	0.38952	0.359214	0.4164	0.321234	0.0465263	0.107244	0.030775	0.00431915	0.0169512	0.0244722	0.0554054	0.0159444	0.01875	0.0126216	0.0263721	0.210817	0.467542	0.528714	0.612655	5079	5075	55	50	56	30	47	38	41	40	47	41	36	37	36	40	37	43	60	59	28	55
SINE	Alu	B1_Mus2	0.0760588	0.0538162	0.90184	0.40308	0.392764	0.42519	0.315073	0.0658262	0.136869	0.0357578	0.0194539	0.023536	0.0280475	0.0767025	0.0245122	0.0268666	0.0183906	0.0380956	0.294481	0.540146	0.748118	0.827573	180260	179992	5923	4981	5680	3496	4962	4021	4314	4311	4655	4300	4085	4689	3844	4281	4068	4468	5698	5687	4100	5215
LINE	L1	Lx9	0.0760277	0.0521131	0.874912	0.378727	0.348223	0.411594	0.29961	0.0466131	0.100597	0.0412557	0.0142704	0.0210819	0.0200885	0.0616761	0.0123697	0.0181404	0.0128795	0.0307789	0.272602	0.529185	0.746504	0.850545	69680	69807	285	209	238	138	223	168	181	176	196	171	192	176	165	178	166	190	294	286	135	253
LTR	ERVK	RMER16A2	0.075979	0.0482332	NA	NA	NA	NA	NA	NA	NA	NA	NA	NA	NA	NA	NA	NA	NA	NA	0.357	0.643	NA	1	286	283	NA	NA	NA	NA	NA	NA	NA	NA	NA	NA	NA	NA	NA	NA	NA	NA	1	1	NA	1
LTR	ERV1	MER110	0.0758696	0.0443796	0.854	0.103	0.08	0.102	0.231	0.029	0.107	0	0.038	0	0	0.05	0	0	0	0.015	0.452	0.833	0.989	NA	138	137	1	1	1	1	1	1	1	1	1	1	1	1	1	1	1	1	1	1	1	NA
LTR	ERVL-MaLR	ORR1B1-int	0.0758144	0.0541123	0.912129	0.413385	0.371536	0.492812	0.311296	0.0632174	0.184087	0.01772	0.0170769	0.0224074	0.0126	0.0580357	0.0148571	0.0156471	0.0044	0.0265152	0.297438	0.577103	0.846417	0.887538	5753	5768	31	26	28	16	27	23	23	25	26	27	25	28	21	17	25	33	32	39	24	26
LTR	ERVK	RLTR12E	0.0757063	0.0512262	0.767231	0.335893	0.319	0.38985	0.274862	0.0651304	0.0974783	0.00633333	0.0116087	0.0205238	0.00884	0.0543077	0.00415	0.00933333	0.0134762	0.01464	0.153366	0.416219	0.315889	0.6538	1423	1419	26	28	26	20	29	23	23	24	23	21	25	13	20	21	21	25	41	32	9	25
LTR	ERVL	LTR108e_Mam	0.075641	0.05725	NA	NA	NA	NA	NA	NA	NA	NA	NA	NA	NA	NA	NA	NA	NA	NA	NA	NA	NA	NA	39	40	NA	NA	NA	NA	NA	NA	NA	NA	NA	NA	NA	NA	NA	NA	NA	NA	NA	NA	NA	NA
LTR	ERVL	MER21-int	0.0755814	0.043876	NA	NA	NA	NA	NA	NA	NA	NA	NA	NA	NA	NA	NA	NA	NA	NA	NA	NA	NA	NA	129	129	NA	NA	NA	NA	NA	NA	NA	NA	NA	NA	NA	NA	NA	NA	NA	NA	NA	NA	NA	NA
LTR	ERVL-MaLR	MTC-int	0.0755475	0.051475	0.90215	0.398352	0.418118	0.4046	0.312629	0.0753297	0.158141	0.0404382	0.0239223	0.0239681	0.0327952	0.0875253	0.0316	0.0293474	0.0305978	0.0305941	0.244661	0.528911	0.755185	0.83022	8128	8115	107	105	110	75	97	91	92	89	103	94	83	99	85	95	92	101	118	123	81	91
LTR	ERVK	MLTR25A	0.075449	0.0538799	0.780346	0.27985	0.312167	0.3757	0.271722	0.070875	0.0759333	0.0027	0.0149412	0.0127059	0.0213333	0.0404	0.0145	0.016	0.0124375	0.0422632	0.319889	0.681778	0.831545	0.94664	3920	3915	26	20	24	10	18	16	15	20	17	17	18	20	12	16	16	19	27	27	11	25
LINE	L1	L1MA6	0.0754336	0.0508935	0.901676	0.373037	0.424323	0.400364	0.351857	0.035	0.143917	0.0273571	0.0109375	0.0160769	0.08025	0.0901667	0.00508333	0.0132143	0.0116154	0.0222308	0.381944	0.624973	0.78452	0.872879	10205	10218	34	27	31	11	21	13	12	14	16	13	16	18	12	14	13	13	36	37	25	33
LTR	ERVK	RLTR9A	0.075417	0.0604265	0.8432	0.390462	0.4425	0.571083	0.341	0.0685385	0.121385	0.0131667	0.00830769	0.0177692	0.0106154	0.134125	0.0247692	0.0270769	0.00861538	0.0683846	0.2955	0.6908	0.883125	0.729882	1259	1266	20	13	14	12	13	13	13	12	13	13	13	8	13	13	13	13	16	15	8	17
LINE	L1	L1M2	0.0753774	0.0522744	0.918364	0.424703	0.4253	0.455231	0.341583	0.05194	0.111392	0.0245517	0.0163016	0.0175185	0.015717	0.100423	0.0105319	0.0222143	0.00806383	0.0452241	0.322747	0.615329	0.911463	0.884036	23426	23408	88	64	80	39	60	50	51	58	63	54	53	52	47	56	47	58	87	85	41	83
LTR	ERVL-MaLR	ORR1D1-int	0.0753747	0.051412	0.827821	0.374783	0.326741	0.373077	0.247654	0.0596087	0.128956	0.0266512	0.011375	0.0233778	0.00878723	0.0453409	0.012122	0.0238723	0.0123556	0.0253617	0.307193	0.593018	0.885571	0.919511	3790	3796	56	46	54	39	52	46	45	43	48	45	47	44	41	47	45	47	57	55	49	47
LTR	ERVK	MLTR32C_MM	0.0753125	0.0706918	0.933	NA	NA	NA	NA	NA	NA	NA	NA	NA	NA	NA	NA	NA	NA	NA	NA	NA	NA	0.818	160	159	1	NA	NA	NA	NA	NA	NA	NA	NA	NA	NA	NA	NA	NA	NA	NA	NA	NA	NA	1
LTR	ERVL-MaLR	MTEb-int	0.0752274	0.0528081	0.832116	0.339531	0.399657	0.356652	0.315437	0.0496154	0.111923	0.0137857	0.0148333	0.0033	0.0127037	0.0603143	0.00481481	0.0237931	0.00624	0.0234667	0.2635	0.591222	0.932862	0.920839	1781	1777	43	32	35	23	32	26	26	28	30	30	27	35	27	29	25	30	36	36	29	31
DNA	hAT-Charlie	Charlie13b	0.0752247	0.0419663	0.867	0.184	0.6	0.167	0.345	0	0	NA	0	0.111	0	NA	0	0	0	0	0.277	0.8235	NA	NA	178	178	1	1	1	1	1	1	1	NA	1	1	1	NA	1	1	1	1	2	2	NA	NA
LINE	L1	L1MA9	0.075157	0.050761	0.896704	0.476708	0.476087	0.47625	0.4369	0.0185385	0.161263	0.0942	0.0750625	0.0747059	0.0713889	0.127467	0.0232941	0.011	0.14325	0.0862353	0.220069	0.495267	0.69	0.79276	6275	6268	27	24	23	12	20	13	19	15	16	17	18	15	17	14	16	17	29	30	12	25
LTR	ERVK	MRLTR33	0.07513	0.0566864	0.79525	0.181875	0.24725	0.337857	0.277625	0.0541429	0.0174286	0.0295	0.001625	0.010625	0.001125	0.036875	0.00457143	0.001875	0.00128571	0.013875	0.2163	0.4938	0.870875	0.954667	846	845	8	8	8	7	8	7	7	8	8	8	8	8	7	8	7	8	10	10	8	9
SINE	B2	B2_Mm2	0.0751124	0.0532474	0.888776	0.382467	0.396148	0.417335	0.305656	0.0728484	0.152997	0.0507007	0.0200346	0.0250753	0.025519	0.0720788	0.029498	0.0343706	0.0255247	0.0307143	0.306803	0.597006	0.867296	0.89107	74613	74514	441	364	420	227	363	277	317	304	318	292	289	292	247	286	263	301	462	466	243	431
LTR	ERVL-MaLR	ORR1D2	0.075096	0.054115	0.867077	0.448447	0.414709	0.446768	0.30641	0.0897941	0.138236	0.0521255	0.0232763	0.0277714	0.0305524	0.0713532	0.0247009	0.0309438	0.0162971	0.0288185	0.232939	0.446371	0.621896	0.681156	24835	24814	339	304	320	211	293	238	259	239	257	245	248	252	234	249	239	259	346	342	222	321
LTR	ERVL-MaLR	MTA_Mm	0.0750775	0.0524214	0.878636	0.461333	0.34185	0.421636	0.344	0.0588571	0.139235	0.0265	0.0049375	0.0248571	0.0224615	0.0645625	0.0223846	0.02275	0.0109286	0.0147059	0.217789	0.448333	0.696846	0.88895	12575	12600	22	18	20	11	18	14	17	18	16	14	13	16	13	16	14	17	19	21	13	20
SINE	B2	B3A	0.0750296	0.0538787	0.866804	0.378722	0.380251	0.414006	0.302165	0.0612756	0.136166	0.037627	0.0148006	0.0161814	0.0212835	0.0674443	0.0159001	0.0193984	0.0140144	0.0283631	0.278841	0.53532	0.759283	0.827116	107598	107343	1372	1178	1297	770	1148	907	1034	1000	1043	959	984	943	831	989	901	1008	1395	1392	844	1291
LTR	ERVK	RLTR34C_MM	0.0750279	0.0629653	0.883176	0.442695	0.39799	0.393976	0.30865	0.0566977	0.148345	0.0480909	0.0311125	0.00933333	0.0309057	0.0946197	0.00622	0.0416042	0.0066087	0.0345352	0.114426	0.294844	0.720765	0.621557	1436	1440	85	82	96	41	80	43	58	66	80	66	53	71	50	48	46	71	101	96	34	79
LTR	ERVK	RLTR9A3A	0.075	0.0453939	0.667	NA	0.083	NA	NA	NA	0	NA	NA	NA	NA	0	NA	NA	NA	NA	0.71	0.445667	NA	0.389	332	330	1	NA	1	NA	NA	NA	1	NA	NA	NA	NA	1	NA	NA	NA	NA	1	3	NA	1
LTR	ERVL-MaLR	MLT1O-int	0.075	0.05	NA	NA	NA	NA	NA	NA	NA	NA	NA	NA	NA	NA	NA	NA	NA	NA	NA	NA	NA	NA	2	2	NA	NA	NA	NA	NA	NA	NA	NA	NA	NA	NA	NA	NA	NA	NA	NA	NA	NA	NA	NA
snRNA	snRNA	U2	0.0749569	0.0505677	0.079	0	0	NA	0	NA	0	0	0	NA	NA	0	NA	0	NA	NA	0	0	NA	0	928	916	1	1	1	NA	1	NA	1	1	1	NA	NA	1	NA	1	NA	NA	1	1	NA	1
LTR	ERVL	MERVL_2A-int	0.0749206	0.0509975	0.90893	0.408432	0.369255	0.349579	0.327894	0.0576522	0.123429	0.0726061	0.0224571	0.0190645	0.0289091	0.0558537	0.0182727	0.0072963	0.00324138	0.030125	0.350814	0.661069	0.878826	0.93104	8692	8662	57	44	47	19	47	23	35	33	35	31	33	41	22	27	29	32	59	58	23	50
LTR	ERVK	BGLII_B	0.0749196	0.050985	0.883417	0.486583	0.4375	0.295167	0.433	0.0552222	0.137167	0.16425	0.0646667	0.0270833	0.07575	0.076	0.0333333	0.04625	0.04475	0.017	0.258417	0.430583	0.503571	0.946846	1927	1929	12	12	12	6	12	9	12	12	12	12	12	6	9	12	12	12	12	12	7	13
LINE	L1	L1MA4	0.0748993	0.0518797	0.916667	0.404754	0.402016	0.455023	0.271439	0.0553725	0.134824	0.01324	0.0177708	0.014434	0.0141569	0.0461081	0.00885417	0.0177647	0.02218	0.0402308	0.298845	0.541761	0.778879	0.905606	11614	11603	69	57	63	43	57	51	51	50	48	53	51	37	48	51	50	52	71	67	33	71
LTR	ERVK	RLTR34D_MM	0.0748766	0.0511154	0.826263	0.403612	0.375446	0.405932	0.261588	0.0552923	0.112712	0.0318657	0.0125303	0.0135303	0.0263284	0.061193	0.00875	0.0208182	0.0120154	0.0205455	0.110841	0.265295	0.329327	0.406409	1540	1542	80	67	74	59	68	65	66	67	66	66	67	57	64	66	65	66	69	78	52	66
LTR	ERVK	RLTR20C	0.0748305	0.0442217	0.8652	0.21725	0.2986	0.602	0.271	0.04325	0.0308	0.00714286	0.0605	0	0	0.0672	0	0	0.0312	0.015125	0.141375	0.383273	0.705	NA	472	469	5	8	5	4	5	4	5	7	8	7	5	5	5	5	5	8	8	11	5	NA
LINE	L1	L1M3	0.0747857	0.0507458	0.89987	0.257281	0.323553	0.349038	0.3	0.0444483	0.0671724	0.0174118	0.0113871	0.015875	0.0174194	0.0603333	0.0158621	0.00751613	0.00973333	0.0419687	0.278941	0.567618	0.717893	0.790404	8471	8474	46	32	47	26	32	29	29	34	31	32	31	30	29	31	30	32	51	55	28	47
LTR	ERV1	MER57-int	0.0747778	0.0558101	0.9205	0.2	0.5865	0.8	0.286	0.2	0	0	0.026	0	0	0.0305	0	0	0	0	0.342	0.691	1	0.9695	180	179	2	1	2	1	1	1	1	1	1	1	1	2	1	1	1	1	2	2	1	2
LTR	ERVK	RMER13A1	0.0746464	0.0531497	0.863493	0.377	0.374536	0.424955	0.321604	0.062404	0.140295	0.0428448	0.0201229	0.0207159	0.0309437	0.0687111	0.0245563	0.0288817	0.0133228	0.0290335	0.126324	0.284239	0.456993	0.543074	4582	4575	217	201	220	134	197	151	183	174	179	176	160	180	151	169	158	179	216	213	144	190
LTR	ERV1	LTR28B	0.0746154	0.0395588	NA	NA	NA	NA	NA	NA	NA	NA	NA	NA	NA	NA	NA	NA	NA	NA	NA	NA	NA	NA	65	68	NA	NA	NA	NA	NA	NA	NA	NA	NA	NA	NA	NA	NA	NA	NA	NA	NA	NA	NA	NA
LTR	ERVK	RMER6BA	0.0745866	0.0550638	0.6925	0.22525	0.232857	0.319167	0.153833	0.0335	0.0536667	0.0373333	0.00416667	0.0055	0	0.03375	0.00733333	0	0.00783333	0.0153333	0.2821	0.379286	0.882	0.557667	1016	1019	8	8	7	6	6	6	6	6	6	6	6	4	6	6	6	6	10	7	3	6
LINE	L1	L1MEa	0.0744889	0.0585778	0.928	0.4306	0.3648	0.3684	0.2474	0.016	0.0908	0.0172	0.0306	0	0	0.0234	0	0.0142	0	0.0278	0.3734	0.6996	0.9792	0.874	225	225	5	5	5	5	5	5	5	5	5	5	5	5	5	5	5	5	5	5	5	5
snRNA	snRNA	U1	0.0744874	0.0489505	0.218571	0.377	0.0584286	NA	0.176	0.111	0	0	0	0.00842857	0	0.0095	0	0	0	0.019	0	0.119	0.875	0.804	517	505	7	2	7	NA	2	2	2	1	7	7	2	4	2	2	2	2	4	2	1	2
LINE	L1	L1ME3A	0.0744128	0.0510706	0.925586	0.450222	0.397125	0.448611	0.252211	0.0774444	0.132737	0.018	0.0201667	0.0327778	0.0515	0.062	0.0211667	0.0253889	0.0155556	0.025	0.429514	0.642314	0.8626	0.922621	3159	3157	29	18	24	18	19	18	19	16	18	18	18	19	18	18	18	18	37	35	20	29
LINE	L1	L1MA4A	0.0744044	0.0480523	0.8795	0.3023	0.3819	0.485571	0.288889	0.051	0.18675	0.197	0.0026	0.0257778	0.00188889	0.0155	0.0207778	0.0203333	0.0102222	0.025	0.203563	0.539389	0.4485	0.876437	4248	4241	16	10	10	7	9	6	8	7	10	9	9	4	9	9	9	9	16	18	2	16
LINE	L1	L1MEg2	0.074375	0.0510156	NA	NA	NA	NA	NA	NA	NA	NA	NA	NA	NA	NA	NA	NA	NA	NA	NA	NA	NA	NA	128	128	NA	NA	NA	NA	NA	NA	NA	NA	NA	NA	NA	NA	NA	NA	NA	NA	NA	NA	NA	NA
LTR	ERV1	MER89	0.0743072	0.0524236	0.907188	0.3215	0.349059	0.330308	0.283615	0.0276154	0.132917	0.00764286	0.0115833	0.00946154	0.01	0.0600714	0.0131667	0.0139231	0.0135	0.0368462	0.285071	0.522437	0.893769	0.930733	996	1015	16	14	17	13	13	13	12	14	12	13	11	14	12	13	14	13	14	16	13	15
LTR	ERVL-MaLR	MTE2a	0.0742785	0.0515322	0.869892	0.380608	0.394324	0.430891	0.281052	0.0707597	0.11316	0.047434	0.0168333	0.0206032	0.0246235	0.0663684	0.0198964	0.0286613	0.0151897	0.0298973	0.255642	0.497285	0.676995	0.725099	25324	25310	334	291	321	193	290	233	257	235	264	252	247	247	222	248	232	263	346	347	203	304
LTR	ERVK	RLTR9A3	0.0741552	0.0596443	0.8288	0.556	0.34375	NA	NA	NA	NA	NA	NA	NA	NA	0.083	NA	NA	NA	NA	0.268	0.3108	NA	0.399	1018	1012	5	1	4	NA	NA	NA	NA	NA	NA	NA	NA	3	NA	NA	NA	NA	5	5	NA	5
LTR	ERVK	RLTR11A2	0.0741475	0.0493577	0.868057	0.34098	0.321226	0.394114	0.322308	0.0988718	0.176	0.0438667	0.0296047	0.0495122	0.0489211	0.08635	0.0498919	0.0567317	0.0462564	0.059907	0.350111	0.617542	0.853147	0.91592	4991	4982	53	50	53	35	52	39	42	45	43	41	38	40	37	41	39	43	54	59	34	50
LTR	ERVK	RMER17A-int	0.0740994	0.0622924	0.267368	0.121294	0.0879412	0.0737333	0.0579375	0.0121333	0.0877059	0.008	0.0123125	0.005625	0.00525	0.046	0	0.0051875	0.00625	0.0045625	0.111667	0.144211	0.292526	0.293563	805	807	19	17	17	15	16	15	17	15	16	16	16	17	15	16	16	16	18	19	19	16
SINE	Alu	B1_Mus1	0.074049	0.0524637	0.887155	0.386682	0.365367	0.413428	0.301525	0.0635628	0.133779	0.0380129	0.0169702	0.0221848	0.0266046	0.0705645	0.0221468	0.0238304	0.0178668	0.0337446	0.291207	0.538563	0.753175	0.820798	170400	170124	4589	3926	4384	2800	3890	3262	3511	3419	3686	3382	3295	3644	3059	3438	3266	3548	4580	4533	3104	4136
LTR	ERVK	RMER20A	0.0740351	0.0554147	0.909161	0.382964	0.423483	0.489395	0.377	0.0776765	0.159864	0.0578158	0.0202326	0.036425	0.0175116	0.0741556	0.0305405	0.03	0.0205789	0.064413	0.279422	0.579869	0.842647	0.920845	3249	3219	62	55	58	38	51	34	44	38	43	40	43	45	37	41	38	46	64	61	34	58
LTR	ERVK	RLTR40	0.0740047	0.051067	0.8746	0.338871	0.334088	0.415167	0.231813	0.0397241	0.105167	0.0525517	0.0198667	0.00844444	0.0042	0.0463913	0.00451852	0.00986667	0.00751852	0.0156667	0.309231	0.5463	0.837895	0.862563	4295	4311	40	31	34	24	32	29	30	29	30	27	30	23	27	30	27	30	39	40	19	32
LINE	L1	L1ME3Cz	0.0740031	0.0543405	0.924273	0.467778	0.5486	NA	0.5774	0.327	0.5	0.25	0.19575	0.225	0.2374	0.233143	NA	0.29525	0.18125	0.25	0.574	0.762364	0.96525	0.967727	1299	1304	11	9	10	NA	5	4	4	4	4	4	5	7	NA	4	4	4	10	11	8	11
LTR	ERVL	MT2A	0.073996	0.0500689	0.834102	0.347772	0.361644	0.361305	0.303784	0.0692437	0.106065	0.0442039	0.0201058	0.0226293	0.0385144	0.0622805	0.0248632	0.030126	0.0153704	0.0296534	0.254339	0.487449	0.732408	0.780635	15125	15101	334	307	334	174	292	238	279	255	274	259	243	246	212	254	243	277	345	350	206	304
LINE	L1	L1MD	0.0739796	0.0516529	0.926815	0.410739	0.371041	0.345	0.21766	0.0373947	0.0956571	0.0229687	0.0169487	0.0150312	0.00241667	0.12231	0.00874194	0.02375	0.00636364	0.0359091	0.354404	0.587709	0.9285	0.872259	6772	6770	54	46	49	30	50	38	35	32	39	32	36	29	31	32	33	33	57	55	28	54
LTR	ERVL	LTR16B2	0.0739683	0.059894	0.8268	0.254857	0.30475	0.247364	0.198357	0.0171667	0.0640714	0.0288	0.00578571	0.00616667	0.00576923	0.02825	0.00146154	0.006	0.00918182	0.0206154	0.2615	0.465733	0.7053	0.9316	567	566	15	14	16	11	14	12	14	10	14	12	13	8	13	12	11	13	16	15	10	10
LTR	ERV1	RLTR24B_MM	0.0739468	0.0535729	0.926	0.546333	0.377667	0.500333	0.157333	0.0263333	0.29825	0.0146667	0.00666667	0.032	0	0.0663333	0	0.0266667	0.045	0.105333	0.51275	0.7655	1	0.97475	489	473	3	3	3	3	3	3	4	3	3	3	3	3	3	3	3	3	4	4	3	4
LTR	ERVK	RLTR20B2	0.0739429	0.0528592	0.874647	0.375553	0.318837	0.399037	0.252091	0.0426486	0.108158	0.00995349	0.0126389	0.00697368	0.0126486	0.0679487	0.00405714	0.025375	0.00755556	0.0312045	0.1694	0.388408	0.5675	0.692646	2138	2130	51	47	49	27	44	37	38	43	36	38	37	39	35	40	36	44	55	49	22	48
LTR	ERVL	MLT2B5	0.0739413	0.0477568	0.728091	0.329778	0.266	0.359	0.3644	0.124	0.0852222	0.0365	0.012375	0.0405	0	0.0248889	0.0285	0	0	0.0208571	0.236769	0.664917	0.9346	0.9375	477	477	11	9	11	2	5	2	9	8	8	6	7	9	2	2	4	7	13	12	5	10
LTR	ERVK	RMER6B	0.0739306	0.0520133	0.920625	0.218	0.303167	0.2	0.241333	0.1365	0.208667	0.125	0	0.0155	0	0.0402	0	0.0186667	0.0175	0.0256667	0.345125	0.530143	0.832	0.7832	1959	1957	8	6	6	1	3	2	3	5	5	2	3	5	1	3	2	3	8	7	3	5
LINE	L1	L1MB1	0.0739304	0.0516712	0.909132	0.358	0.352471	0.428292	0.265545	0.0395312	0.134083	0.00975758	0.00318182	0.0206061	0.0068125	0.0902903	0.0177857	0.0194242	0.0101379	0.021303	0.276243	0.607147	0.900577	0.848108	4053	4051	38	34	34	24	33	32	24	33	33	33	32	31	28	33	29	33	37	34	26	37
LTR	ERVK	MYSERV-int	0.0739261	0.0524323	0.8554	0.417091	0.323083	0.354	0.234583	0.0563	0.2286	0.0944444	0.0147	0.0153333	0.005	0.0657778	0.0178889	0.0143	0.00477778	0.019	0.408824	0.603533	0.850143	0.777333	2300	2290	15	11	12	9	12	10	10	9	10	9	10	9	9	10	9	10	17	15	7	15
RC	Helitron	Helitron1Nb_Mam	0.0739063	0.0537008	NA	NA	NA	NA	NA	NA	NA	NA	NA	NA	NA	NA	NA	NA	NA	NA	NA	NA	NA	NA	128	127	NA	NA	NA	NA	NA	NA	NA	NA	NA	NA	NA	NA	NA	NA	NA	NA	NA	NA	NA	NA
LTR	ERVK	RLTR31_Mur	0.0739018	0.0531395	0.832465	0.421923	0.3597	0.466541	0.341545	0.0434722	0.124054	0.00585714	0.00605405	0.0160833	0.015	0.0250556	0.00815789	0.0169459	0.0180278	0.0166667	0.133561	0.230867	0.364714	0.640618	1120	1118	43	39	40	37	44	36	37	35	37	36	37	36	38	37	36	39	41	45	35	34
LINE	L1	Lx8	0.0738951	0.0515892	0.859801	0.399916	0.371378	0.417392	0.286788	0.058443	0.134407	0.0339736	0.0151893	0.0172254	0.0283851	0.0673811	0.0212161	0.0214281	0.0188041	0.0293236	0.280951	0.509364	0.749944	0.785999	90642	90592	864	725	785	467	680	544	612	605	618	590	592	593	523	577	541	615	870	880	517	763
DNA	TcMar-Tigger	Tigger9b	0.0738503	0.0533868	0.953	0.312667	0.190667	0.384	0.247	0.056	0.0493333	0	0	0.0195	0	NA	0.0065	0	0.002	0.0293333	0.217667	0.548	NA	0.649667	561	561	3	3	3	2	3	2	3	2	3	2	3	NA	2	3	3	3	3	3	NA	3
LTR	ERVK	RLTR19-int	0.0738477	0.0512256	0.932529	0.417364	0.377	0.345	0.3066	0.027625	0.08725	0.0416667	0.01375	0.0328571	0.00142857	0.0581667	0.0032	0.06125	0.0391667	0.0135	0.375053	0.6284	1	0.824933	3584	3582	17	11	14	3	10	8	12	6	8	7	7	6	5	8	6	8	19	20	2	15
LTR	ERVL-MaLR	MLT-int	0.0738037	0.0439202	0.817478	0.298522	0.33085	0.306867	0.22813	0.0335294	0.101727	0.0207059	0.00605263	0.00394118	0.013	0.031375	0.0056	0.0241176	0.00694444	0.0180476	0.22932	0.488652	0.721556	0.830267	1396	1403	23	23	20	15	23	17	22	17	19	17	20	8	15	17	18	21	25	23	9	15
LINE	L1	L1ME3	0.0738004	0.0460222	0.888308	0.359	0.4357	0.34	0.2514	0.1382	0.0854	0.0134	0.0148	0.0492	0.0286	0.2245	0	0.0246	0.0774	0.0746	0.249154	0.572909	0.976	0.6609	2255	2250	13	5	10	2	5	5	5	5	5	5	5	4	2	5	5	5	13	11	1	10
LTR	ERVK	RLTR9A3B	0.0737876	0.0723705	0.9358	NA	0.2625	NA	0.2274	NA	NA	0	NA	NA	NA	0.091	NA	NA	NA	NA	0.219	0.755333	0.4655	0.9766	499	502	5	NA	2	NA	5	NA	NA	1	NA	NA	NA	3	NA	NA	NA	NA	5	3	2	5
LTR	ERVL	LTR86C	0.0737692	0.0576923	NA	NA	NA	NA	0.889	NA	NA	NA	NA	NA	NA	NA	NA	NA	NA	NA	0.7	NA	NA	0.952	130	130	NA	NA	NA	NA	1	NA	NA	NA	NA	NA	NA	NA	NA	NA	NA	NA	1	NA	NA	1
LTR	ERVL-MaLR	ORR1E-int	0.0737345	0.050472	0.887385	0.413171	0.404676	0.39535	0.301371	0.0647143	0.0942667	0.0238966	0.00642857	0.0121481	0.0138276	0.0790833	0.00904167	0.0336333	0.00146429	0.0231212	0.225225	0.519326	0.719931	0.813028	3939	3941	39	35	37	20	35	28	30	29	28	27	29	36	24	30	28	33	40	43	29	36
LTR	ERVK	RLTR20B3	0.0737207	0.057969	0.816329	0.34768	0.35532	0.316333	0.238222	0.0447719	0.136764	0.0187187	0.00994872	0.00645946	0.0173636	0.0622794	0.00925532	0.0175	0.00471429	0.0224412	0.151938	0.28665	0.409146	0.547849	2263	2255	85	75	75	42	72	57	55	64	78	74	66	68	47	62	63	68	81	80	48	73
LINE	L1	L1MC	0.0737105	0.0512848	0.839246	0.426426	0.37144	0.494455	0.262178	0.0324643	0.0709667	0.00557143	0.00157143	0.0110256	0.00294444	0.0265	0.0024375	0.0128889	0.0217097	0.0150769	0.291456	0.537833	0.70525	0.85138	6336	6328	57	47	50	11	45	28	30	35	42	39	36	40	32	36	31	39	57	54	28	50
DNA	hAT-Charlie	RCHARR1	0.073614	0.0506627	0.927641	0.430968	0.438987	0.484863	0.329405	0.0832451	0.132073	0.0202328	0.0167368	0.0155812	0.0325574	0.0664286	0.0242424	0.018918	0.0233853	0.0303252	0.258333	0.506039	0.735817	0.742013	14206	14169	170	158	155	95	153	102	124	116	133	117	122	126	99	122	109	123	162	154	104	157
LTR	ERVL	MLT2B2	0.0736059	0.0517882	0.912056	0.359563	0.417559	0.393731	0.274161	0.051	0.107258	0.0544667	0.0179	0.0231333	0.0339	0.0664286	0.0227333	0.0241613	0.015	0.0347742	0.288028	0.555568	0.835179	0.858036	1761	1756	36	32	34	26	31	29	31	30	30	30	30	28	30	31	31	31	36	37	28	28
LINE	L1	L1MCc	0.073593	0.0428481	0.844667	0.209	0.2556	NA	0.205667	NA	0.069	0	0	0	0	0.148667	NA	0	0	0	0.2026	0.35975	NA	0.707333	629	632	3	3	5	NA	3	NA	2	4	2	2	3	3	NA	2	1	2	5	4	NA	3
DNA	TcMar-Tigger	MER44B	0.0735355	0.0507023	0.74081	0.316214	0.244111	0.151625	0.233647	0.0204	0.0426	0	0.0038	0.00311111	0.0112308	0.0216667	0.01	0.00958333	0	0.0271818	0.270304	0.521263	0.4095	0.719389	2325	2321	21	14	18	8	17	10	10	9	10	9	13	12	11	12	11	11	23	19	10	18
LTR	ERVK	RLTR20B4_MM	0.0735249	0.047693	0.767095	0.392886	0.296526	0.317867	0.29873	0.0445526	0.103237	0.0319459	0.00528947	0.0131053	0.0290541	0.0561081	0.00815789	0.00797297	0.0154211	0.0184737	0.159244	0.35693	0.488357	0.622667	1044	1049	42	35	38	30	37	38	38	37	38	38	37	37	38	37	38	38	45	43	28	42
LINE	L1	L1MB2	0.073509	0.0471642	0.89195	0.377321	0.430371	0.376063	0.310733	0.0548889	0.235346	0.0665	0.0184062	0.00465	0.081619	0.0214545	0.00682353	0.00626667	0.00373684	0.016	0.266	0.488976	0.708762	0.684395	5369	5367	40	28	35	16	30	18	26	20	32	20	21	22	17	30	19	25	41	42	21	38
LTR	ERVL	MT2B1	0.0734729	0.0494874	0.904455	0.356781	0.345218	0.445382	0.30561	0.0500238	0.113373	0.0211	0.0123818	0.00990909	0.0316038	0.0682241	0.0078	0.0160588	0.011913	0.0219444	0.388649	0.632734	0.92455	0.915062	8598	8564	88	64	78	34	59	42	59	50	55	55	53	58	40	51	46	54	94	94	40	81
LTR	ERVL-MaLR	ORR1F-int	0.0734532	0.056074	0.848667	0.678667	0.27	0.453	0.307	0.084	0.0823333	0	0	0.00733333	0.03875	0.0575	0.0375	0.0106667	0.0215	0.041	0.24775	0.576	0.831	0.9555	834	838	3	3	2	2	4	2	3	2	2	3	4	2	2	3	2	2	4	2	2	2
LTR	ERVK	RLTR20B1	0.0734462	0.0515575	0.801466	0.351058	0.318919	0.380618	0.237515	0.0455593	0.109635	0.0313443	0.0228852	0.0211111	0.0342344	0.0452333	0.00928814	0.0200484	0.0136667	0.0153387	0.155581	0.34606	0.504812	0.678925	1625	1618	73	69	74	55	68	59	63	61	61	63	64	60	59	62	60	62	74	67	48	67
LTR	ERVK	RMER4A	0.0734449	0.0497946	0.842417	0.4065	0.322182	0.543867	0.263	0.0942778	0.110647	0.11735	0.0616316	0.0806471	0.0706471	0.108467	0.0553333	0.0497368	0.0227778	0.0402632	0.386682	0.516167	0.933375	0.735909	4244	4236	24	20	22	15	19	18	17	20	19	17	17	15	15	19	18	19	22	24	16	22
LTR	ERVL-MaLR	ORR1E	0.0734247	0.0513337	0.873293	0.406873	0.396411	0.420416	0.30794	0.0867714	0.148138	0.0505013	0.0270099	0.0343942	0.040456	0.0705	0.0340347	0.0389022	0.0286044	0.0392444	0.237687	0.456985	0.701188	0.722825	38620	38569	536	487	513	298	449	350	412	391	404	378	375	436	346	368	364	401	568	548	373	508
LTR	ERVL	MER76	0.0733989	0.057486	0.563133	0.155214	0.222933	NA	0.218	0.022	0.002	0	0.025	0.00654545	0	0.0260714	0	0.0103636	0.0388333	0.0116154	0.0540667	0.0857333	0.133333	0.217308	356	358	15	14	15	NA	15	7	10	11	10	11	6	14	6	11	6	13	15	15	12	13
LTR	ERVK	RLTR20A3_MM	0.0733924	0.050435	0.783583	0.302444	0.31225	0.31784	0.216333	0.0523793	0.0936667	0.013	0.00181818	0.0191818	0.00596774	0.0345172	0.0108621	0.0134848	0.0052069	0.0163333	0.163027	0.398	0.473185	0.712735	2143	2138	36	36	36	25	33	29	30	33	33	33	31	29	29	33	29	33	37	37	27	34
LTR	ERVL	LTR82B	0.0733588	0.0491327	NA	NA	NA	NA	NA	NA	NA	NA	NA	NA	NA	NA	NA	NA	NA	NA	NA	NA	NA	NA	393	392	NA	NA	NA	NA	NA	NA	NA	NA	NA	NA	NA	NA	NA	NA	NA	NA	NA	NA	NA	NA
DNA	TcMar-Tigger	Tigger1a_Mars	0.0733333	0.0533333	NA	NA	NA	NA	NA	NA	NA	NA	NA	NA	NA	NA	NA	NA	NA	NA	NA	NA	NA	NA	3	3	NA	NA	NA	NA	NA	NA	NA	NA	NA	NA	NA	NA	NA	NA	NA	NA	NA	NA	NA	NA
LINE	L1	L1MA5	0.0733205	0.0499773	0.896067	0.343308	0.351938	0.3847	0.264462	0.0508182	0.114	0.0695	0.000818182	0.0129091	0.0266154	0.0661111	0.0126	0.0287273	0.0128	0.0132308	0.255437	0.5425	0.930273	0.944588	7035	7042	15	13	16	10	13	11	12	10	11	11	13	9	10	11	10	13	16	18	11	17
LINE	L1	L1MD2	0.0733	0.0488252	0.875718	0.425143	0.363711	0.534588	0.31097	0.055087	0.167417	0.0625	0.00986207	0.0125833	0.01376	0.049125	0.0107222	0.009	0.0213636	0.0366957	0.339925	0.638761	0.884133	0.898256	5006	5022	39	35	38	17	33	23	24	24	29	24	25	32	18	21	22	23	40	46	30	39
LINE	L1	L1MC1	0.0732728	0.0504837	0.892567	0.351869	0.35318	0.454371	0.279492	0.0492766	0.085875	0.0275814	0.00637736	0.00952083	0.0287609	0.0831429	0.0139545	0.0110208	0.004275	0.03475	0.287557	0.621571	0.879476	0.948111	10404	10399	67	61	61	35	59	47	48	43	53	48	46	49	44	48	40	48	70	84	42	72
LTR	ERVL	LTR101_Mam	0.0732479	0.0477586	0.685667	0.203333	0.513333	0.263667	0.253	0.0953333	0.215667	0	0.02	0.0256667	0.0266667	0.0395	0.008	0	0.0273333	0.008	0.27	0.584667	0.969	0.961667	234	232	3	3	3	3	3	3	3	3	3	3	3	2	3	3	3	3	7	3	2	3
LTR	ERVL	RMER15	0.0732087	0.0520406	0.839362	0.376783	0.354911	0.385609	0.264786	0.0532742	0.119224	0.0317117	0.0169832	0.0241273	0.023405	0.0556937	0.0157273	0.0202815	0.014356	0.0321905	0.280499	0.558306	0.863349	0.824335	22305	22337	370	332	361	215	322	248	294	281	297	267	279	284	242	270	250	294	383	386	249	340
LINE	L1	L1MEb	0.073199	0.0478535	0.957	0.13	0.333	NA	0.333	NA	0.182	0	0	0.083	NA	0.071	NA	0	NA	0	0.2	0.471	NA	0.947	397	396	1	1	1	NA	1	NA	1	1	1	1	NA	1	NA	1	NA	1	1	1	NA	1
LINE	L1	L1MA10	0.0731949	0.049841	NA	NA	NA	NA	NA	NA	NA	NA	NA	NA	NA	NA	NA	NA	NA	NA	NA	NA	NA	0.917	1011	1006	NA	NA	NA	NA	NA	NA	NA	NA	NA	NA	NA	NA	NA	NA	NA	NA	NA	NA	NA	1
LTR	ERVK	RLTR20A2	0.0731869	0.0564374	0.934389	0.3164	0.402611	0.388333	0.304556	0.0365	0.116143	0.0696364	0.0257143	0.0430714	0.0183333	0.0591176	0.0343333	0.00483333	0.00242857	0.0806429	0.419158	0.663895	0.969615	0.987882	888	887	18	15	18	3	9	6	7	11	14	14	6	17	6	12	14	14	19	19	13	17
LTR	ERV1	RLTR30E_MM	0.0731118	0.055994	0.8691	0.39075	0.282333	0.3424	0.291333	0.0581667	0.0103333	0.0526667	0.021	0.0216667	0.0108333	0.0566667	0.0291667	0.00283333	0.01	0.0195	0.119571	0.277167	0.622667	0.541429	662	669	10	8	6	5	6	6	6	3	6	6	6	3	6	6	6	6	7	6	3	7
LTR	ERVK	RLTR19D	0.0730631	0.0678378	NA	NA	NA	NA	NA	NA	NA	NA	NA	NA	NA	NA	NA	NA	NA	NA	NA	NA	NA	NA	111	111	NA	NA	NA	NA	NA	NA	NA	NA	NA	NA	NA	NA	NA	NA	NA	NA	NA	NA	NA	NA
DNA	DNA	MER123	0.0730612	0.0387755	0.5395	0	0.3465	0.007	0.015	0	0	0.083	0	0	0	0	0	0	0	0	0	0	0.017	0	49	49	2	1	2	1	1	1	1	1	1	1	1	1	1	1	1	1	1	1	1	1
LINE	L1	L1ME2	0.0730312	0.045479	0.87016	0.382022	0.370708	0.410588	0.25225	0.0341053	0.0949474	0.0168571	0.0101538	0.0121622	0.0193158	0.0253514	0.0101471	0.022	0.0358125	0.0235128	0.32556	0.620959	0.916719	0.95066	4490	4499	50	45	48	34	40	38	38	35	39	37	38	37	34	39	32	39	50	49	32	47
SINE	B2	B3	0.0730242	0.0510438	0.855505	0.383239	0.367904	0.413019	0.305338	0.0700187	0.125628	0.0378596	0.018577	0.024184	0.0300906	0.0749732	0.0221567	0.0283651	0.0190063	0.0340492	0.297196	0.55817	0.791856	0.826871	173204	172882	2272	1881	2098	1172	1827	1444	1541	1602	1707	1554	1545	1528	1340	1586	1437	1607	2349	2302	1308	2082
LTR	ERVL	MER68	0.0730195	0.0500466	0.8695	0.348583	0.344714	0.406818	0.186917	0.0514167	0.16325	0	0.0113333	0.01025	0.00141667	0.048	0.00458333	0.00891667	0.009	0.0144167	0.234235	0.454	0.508	0.654937	1285	1287	16	12	14	11	12	12	12	14	12	12	12	14	12	12	12	12	17	17	12	16
LTR	ERVK	RLTR26B_MM	0.0730194	0.049367	0.841737	0.408152	0.352844	0.408524	0.266419	0.0672593	0.20125	0.0476	0.0244848	0.031303	0.0393333	0.0526897	0.03652	0.0217778	0.011375	0.0360333	0.221119	0.383524	0.658348	0.783487	1497	1485	38	33	45	21	31	27	28	25	33	33	27	29	25	27	24	30	42	42	23	39
LTR	ERVK	RMER17C-int	0.0730064	0.0545438	0.736339	0.293383	0.312189	0.371219	0.239044	0.0493571	0.0884318	0.0468636	0.0164444	0.0219767	0.0173333	0.0302683	0.0102308	0.0148222	0.0122045	0.0225455	0.149852	0.223754	0.307564	0.433078	3895	3880	56	47	53	32	45	42	44	44	45	43	45	41	39	45	44	44	54	57	39	51
LTR	ERV1	LTR37-int	0.0730063	0.0522222	0.92325	0.3024	0.447667	0.443667	0.318	0.12325	0.1495	0.0817143	0.00933333	0.0205	0.043	0.36125	0.018	0.01625	0.0495	0.03	0.2725	0.540167	0.952	0.9392	316	315	4	5	6	3	4	4	4	7	6	4	4	4	4	4	4	4	4	6	1	5
LTR	ERVK	RLTR11D	0.0729571	0.0503618	0.848	0.347857	0.420333	0.48225	0.386143	0.0965	0.108286	0.005625	0.011125	0.029	0.002	0.0827778	0.0046	0.0095	0	0.0385556	0.355909	0.714182	0.90325	0.9521	1072	1078	12	7	9	8	7	6	7	8	8	8	6	9	10	6	8	9	11	11	8	10
LTR	ERV1	RLTR30C_MM	0.0729474	0.0554687	NA	NA	NA	NA	0.28175	NA	0.143	NA	NA	NA	NA	NA	NA	NA	NA	NA	NA	NA	NA	NA	190	192	NA	NA	NA	NA	4	NA	3	NA	NA	NA	NA	NA	NA	NA	NA	NA	NA	NA	NA	NA
LTR	ERVL	LTR84a	0.0729268	0.0375	NA	0	NA	NA	NA	NA	NA	NA	NA	NA	NA	NA	NA	NA	NA	NA	0.478	1	NA	0.875	164	164	NA	1	NA	NA	NA	NA	NA	NA	NA	NA	NA	NA	NA	NA	NA	NA	1	1	NA	1
LTR	ERVK	RLTR20D	0.0729079	0.0607029	0.907175	0.384571	0.360576	0.425	0.226111	0.049375	0.0716667	0.015125	0.00948	0.0313333	0.0232857	0.0328571	0.00741176	0.0317143	0.00958824	0.01185	0.248657	0.493108	0.778375	0.860595	1520	1508	40	35	33	17	27	16	18	24	25	18	21	28	17	21	17	20	35	37	16	37
LTR	ERVK	RLTR31M	0.0729047	0.0536952	0.825258	0.39429	0.402167	0.401963	0.3	0.0461	0.17515	0.021087	0.0132581	0.0221111	0.0121667	0.0258519	0.0150714	0.0233103	0.00646429	0.0154194	0.120938	0.280375	0.370038	0.532312	871	866	31	31	30	27	27	30	20	23	31	27	30	27	28	29	28	31	32	32	26	32
LTR	ERVK	RLTR22_Mus	0.0728668	0.050042	0.946	0.269429	0.272	0.267	0.355444	0.0266	0.0324	0.0326	0.0088	0	0.0908571	0.0296	0.0138	0.0016	0.0028	0.0076	0.222444	0.5146	0.7146	0.723667	1479	1427	6	7	7	5	9	5	5	5	5	5	7	5	5	5	5	5	9	5	5	6
LTR	ERVK	RLTR34B_MM	0.0728647	0.0512867	0.862582	0.326465	0.403859	0.355786	0.313558	0.0499841	0.119451	0.0183538	0.0131212	0.0278548	0.0364516	0.0644308	0.0185714	0.0151475	0.00976271	0.0152676	0.11639	0.278557	0.512825	0.583015	1508	1500	79	71	85	42	77	63	71	65	66	62	62	65	56	61	59	71	77	79	40	67
DNA	TcMar-Tigger	Tigger17c	0.0728425	0.0498567	0.9484	0.42075	0.472	0.3985	0.242	0.088	0.0655	0.012	0.0122	0.0325	0.03325	0.0525	0	0.035	0	0.04225	0.3964	0.6692	0.84	0.562667	978	977	5	4	5	4	5	4	4	4	5	4	4	4	4	4	4	4	5	5	2	3
LTR	ERVK	RLTR13D3A1	0.0728041	0.0517561	0.900755	0.372829	0.343966	0.3784	0.436034	0.0465	0.232333	0.0388	0.00341176	0.0187647	0.0207333	0.05	0.00584615	0.00766667	0.0155385	0.036	0.396082	0.675687	0.866167	0.889543	2047	2050	49	35	29	10	29	16	21	25	17	17	15	16	13	15	13	15	49	48	12	46
LINE	L1	L1MD1	0.0727676	0.0453019	0.8785	0.357034	0.346	0.37413	0.276	0.0785833	0.12224	0.0506	0.01	0.0204074	0.0151538	0.0452727	0.01448	0.0380741	0.05132	0.0463214	0.342719	0.643531	0.802316	0.811086	4148	4140	34	29	30	23	27	24	25	25	27	27	26	11	25	27	25	28	32	32	19	35
DNA	TcMar-Tigger	Tigger5	0.0727536	0.0499478	0.886811	0.460406	0.370026	0.379267	0.337172	0.0758824	0.0832069	0.0225333	0.0152692	0.00466667	0.0128421	0.0554783	0.0103333	0.021	0.0155	0.04664	0.31915	0.515227	0.871143	0.836613	2691	2684	37	32	38	15	29	17	29	30	26	21	19	23	15	19	16	25	40	44	21	31
LTR	ERVK	RLTR26C_MM	0.0727434	0.0489964	0.880059	0.399724	0.353155	0.43398	0.299203	0.0493077	0.107429	0.0328679	0.00733929	0.0164833	0.0169818	0.0683469	0.0114808	0.0171379	0.0123148	0.0178519	0.134905	0.261194	0.361184	0.589408	1407	1405	68	58	58	50	59	52	56	53	56	60	55	49	52	58	54	54	63	62	49	71
DNA	hAT-Charlie	Charlie7	0.0727399	0.0502467	0.95175	0.435875	0.359667	0.3955	0.307	0.041625	0.194375	0.079875	0.01525	0.005625	0.02	0.0511429	0.00525	0.009	0.00175	0.046375	0.2636	0.491222	0.885375	0.901727	1292	1297	8	8	9	6	8	8	8	8	8	8	8	7	8	8	8	8	10	9	8	11
LTR	ERVK	RLTR20B3A_MM	0.0726719	0.0503863	0.825732	0.36688	0.394667	0.34193	0.3023	0.0689348	0.124979	0.0656	0.0334167	0.0418958	0.0445	0.0677917	0.0475745	0.0481915	0.0357111	0.0355625	0.133434	0.286596	0.449786	0.525353	1411	1398	56	50	57	43	50	46	48	50	48	48	48	48	47	47	45	48	53	57	42	51
LTR	ERV1	RLTR30B_MM	0.0726606	0.0597786	0.767824	0.270062	0.334125	0.388091	0.309875	0.0762308	0.116538	0.072	0.0244	0.0105385	0.0416	0.0956429	0.04	0.0156667	0.0343333	0.035	0.106	0.323688	0.641636	0.685375	545	542	17	16	16	11	16	13	13	15	15	13	15	14	13	15	15	16	17	16	11	16
LTR	ERVK	RLTR12C	0.0725857	0.0482575	0.806818	0.2041	0.3278	0.4485	0.189857	0.0268333	0.025	0.00325	0.00585714	0.0045	0.007	0.0155	0.005	0.000833333	0.002	0.0371111	0.245308	0.68575	1	0.9316	642	637	11	10	10	6	7	6	6	4	7	6	6	4	6	6	4	9	13	8	3	10
LINE	L1	L1MA7	0.0725618	0.0493831	0.913105	0.302786	0.306882	0.362	0.2935	0.0773636	0.136167	0.0331429	0.00611765	0.01925	0.0143077	0.0986364	0.0236667	0.0126923	0.00788889	0.0296154	0.386087	0.724304	0.958438	0.941792	4614	4620	19	14	17	9	18	11	12	14	17	12	13	11	9	13	9	13	23	23	16	24
LTR	ERVL-MaLR	MTD-int	0.07256	0.0515846	0.887398	0.371625	0.362755	0.371306	0.295146	0.055806	0.1262	0.0153333	0.0112857	0.0260946	0.023871	0.067	0.0143684	0.0283289	0.0150411	0.0260123	0.267658	0.551454	0.69846	0.867622	6121	6134	98	96	102	49	96	67	75	63	77	74	62	76	57	76	73	81	114	108	50	90
DNA	TcMar-Tigger	MER44D	0.0725514	0.0489614	0.9271	0.278	0.403364	0.430667	0.613571	0.0357143	0.074	0.0138333	0.0228889	0.0362222	0.0487143	0.0872857	0.065	0.029	0.00383333	0.0257778	0.414471	0.535455	0.810667	0.879	1168	1165	10	10	11	3	14	7	5	6	9	9	7	7	4	9	6	9	17	11	6	16
DNA	hAT-Charlie	MER3	0.0725337	0.0479217	0.928029	0.291875	0.317	0.341333	0.245321	0.0178889	0.0967917	0.0347391	0.0121364	0.0236	0.032	0.0402273	0.0145789	0.0311304	0.00985714	0.0243333	0.279865	0.612105	0.798833	0.944636	2964	2964	34	24	33	18	28	18	24	23	22	20	24	22	19	23	21	24	37	38	18	33
LTR	ERVL	LTR16A1	0.0724582	0.0533134	0.760917	0.364	0.393538	0.2845	0.255583	0.027	0.159571	0.0555	0	0.0225	0.0151667	0.0197143	0.0364286	0.0113333	0.0055	0.0116667	0.337462	0.603	0.83325	0.8747	838	836	12	10	13	6	12	6	7	8	10	8	6	7	7	6	6	9	13	13	4	10
LTR	ERV1	RLTR48C	0.0724336	0.0562611	0.909	0.3048	0.270833	0.261	0.271	0.0222	0.0555	0	0	0.0168	0.0132	0.121333	0.013	0	0.00633333	0.0088	0.1765	0.443167	0.701	0.9116	452	452	5	5	6	4	5	5	4	4	4	5	5	3	5	5	3	5	6	6	1	5
scRNA	scRNA	BC1_Mm	0.0724074	0.0526944	0.859161	0.360377	0.373102	0.387526	0.293491	0.0825476	0.130667	0.0606957	0.0301702	0.0259302	0.0386977	0.06726	0.074561	0.0314091	0.0402553	0.0499149	0.283625	0.490469	0.692391	0.774208	3942	3923	56	53	59	38	53	42	48	46	47	43	43	50	41	44	47	47	64	64	46	53
LTR	ERVK	RLTR12A	0.0723982	0.0513194	0.84475	0.29175	0.298222	0.360286	0.289625	0.0271429	0.131857	0	0.0122857	0.000857143	0.0192857	0.0518571	0.00985714	0.00528571	0.0101429	0.0137143	0.33975	0.592545	0.769429	0.966125	1301	1296	8	8	9	7	8	7	7	9	7	7	7	7	7	7	7	7	8	11	7	8
LTR	ERVK	RLTR19	0.0723621	0.052437	0.966667	NA	0.259	NA	0.1	NA	NA	NA	NA	NA	NA	0	NA	NA	NA	NA	0.675333	0.828	0.929	0.924333	1668	1666	3	NA	1	NA	1	NA	NA	NA	NA	NA	NA	1	NA	NA	NA	NA	3	3	1	3
LTR	ERVL	ERVL-B4-int	0.072357	0.0491107	0.688222	0.353278	0.38445	0.42225	0.204765	0.098	0.140375	0.11275	0.0728333	0.0854444	0.0898889	0.0937778	0.014	0.116833	0.0428824	0.0519	0.292421	0.540526	0.952889	0.603267	2291	2294	18	18	20	8	17	17	16	20	18	18	18	18	8	18	17	20	19	19	9	15
LTR	ERVK	RMER20C_Mm	0.0723378	0.0485984	0.847114	0.362504	0.362447	0.360656	0.291621	0.0574167	0.094713	0.028418	0.015808	0.0171475	0.0243913	0.054839	0.0135922	0.0203162	0.0107321	0.0320787	0.163396	0.374286	0.575088	0.580594	3606	3603	158	137	150	90	132	108	115	122	125	122	115	118	103	117	112	127	149	147	91	143
LTR	ERVK	RMER13A2	0.0723345	0.0508537	0.844704	0.357119	0.365923	0.3955	0.303079	0.0532016	0.108393	0.0364192	0.0153345	0.0236857	0.0214942	0.0776632	0.0257366	0.0182547	0.0157241	0.0231753	0.153121	0.326562	0.467632	0.578781	5860	5857	331	312	324	210	302	248	275	260	284	280	257	291	243	267	261	291	330	338	231	302
LTR	ERVL-MaLR	MLT1G1-int	0.0723333	0.0502222	NA	NA	NA	NA	NA	NA	NA	NA	NA	NA	NA	NA	NA	NA	NA	NA	NA	NA	NA	NA	90	90	NA	NA	NA	NA	NA	NA	NA	NA	NA	NA	NA	NA	NA	NA	NA	NA	NA	NA	NA	NA
LTR	ERVL	LTR16D2	0.0722892	0.0510714	0.8562	0.2778	0.2922	0.229333	0.159	0.0286	0.0286	0	0	0.0112	0.0096	0.0192	0	0	0	0.0444	0.2624	0.7478	0.918	0.9328	83	84	5	5	5	3	5	5	5	5	5	5	5	5	3	5	5	5	5	5	5	5
LTR	ERVK	RLTR16C_MM	0.0722637	0.0589227	0.843879	0.376992	0.366929	0.39957	0.265402	0.0463077	0.12045	0.0241789	0.0110956	0.00863158	0.0171271	0.0519528	0.00568696	0.0124407	0.00986719	0.019374	0.091493	0.207669	0.396738	0.420427	1820	1810	140	126	141	107	127	117	120	123	136	133	118	106	115	118	128	131	142	133	84	124
LTR	ERVK	RLTR12D	0.0722551	0.0501674	0.878036	0.39785	0.31581	0.392333	0.245	0.0374444	0.134053	0.0388333	0.00544444	0.0133333	0.0123158	0.0694375	0.00377778	0.0128889	0.0167778	0.0363889	0.343375	0.671906	0.867375	0.91475	1317	1314	28	20	21	18	18	18	19	18	18	18	19	16	18	18	18	18	32	32	16	28
LINE	L1	L1ME3G	0.0722518	0.0518116	0.85225	0.32225	0.32575	0.212333	0.217333	0	0.0256667	0	0	0	0	0.0165	0	0	0	0.03	0.48175	0.6595	0.913333	0.8426	1390	1391	4	4	4	3	3	3	3	4	3	3	3	4	3	3	3	3	4	4	3	5
DNA	TcMar-Tigger	Tigger7	0.0722297	0.0492011	0.89487	0.439538	0.409868	0.466805	0.322082	0.102154	0.199333	0.0355932	0.0364219	0.0504643	0.0401964	0.07095	0.0265745	0.0592373	0.0325686	0.072629	0.319905	0.572264	0.81964	0.805048	7400	7385	69	65	68	41	61	52	63	59	64	56	56	60	47	59	51	62	74	72	50	63
LINE	L1	L1MC2	0.0721804	0.0505455	0.8774	0.275857	0.291667	0.2844	0.202667	0.0124	0	0	0	0.011	0.00933333	0.0733333	0.0086	0	0	0.029	0.4213	0.640909	0.992667	0.837556	3848	3850	10	7	6	5	6	5	5	5	5	5	6	3	5	5	5	6	10	11	3	9
LTR	ERV1	MER67D	0.0721634	0.0535965	0.8395	0.122	0.5315	0.427	0.33	0.087	0.02	0	0.011	0.012	0.009	0.021	0.025	0.02	0.01	0	0.2165	0.4435	0	0.531	453	456	2	1	2	1	1	1	1	2	1	1	1	1	1	1	1	1	2	2	1	2
RC	Helitron	Helitron3Na_Mam	0.072126	0.0504314	0.912	0.3874	0.4118	0.370667	0.151	0.0106	0.0844	0.112333	0.0092	0.001	0	0.0468	0.024	0.0044	0.00266667	0.0344	0.2678	0.6322	0.8782	0.983	254	255	5	5	5	3	5	5	5	3	5	5	5	5	3	5	3	5	5	5	5	2
LTR	ERVK	RMER12C	0.0721023	0.0504452	0.749563	0.253636	0.278933	0.4689	0.271083	0.0549	0.119333	0.0285833	0.00718182	0.0178182	0.0306667	0.0665556	0.0125556	0.0105455	0.00184615	0.039	0.36185	0.5869	0.539375	0.86185	3401	3369	16	11	15	10	12	10	9	12	11	11	9	9	9	11	13	10	20	20	8	20
DNA	TcMar-Tigger	Tigger12c	0.0720635	0.0492187	NA	NA	NA	NA	NA	NA	NA	NA	NA	NA	NA	NA	NA	NA	NA	NA	NA	NA	NA	NA	126	128	NA	NA	NA	NA	NA	NA	NA	NA	NA	NA	NA	NA	NA	NA	NA	NA	NA	NA	NA	NA
LTR	ERVL	MT2B	0.0720404	0.0513627	0.889791	0.3925	0.390966	0.41103	0.308863	0.0616589	0.133634	0.0478944	0.0242597	0.028507	0.033223	0.0794043	0.0273884	0.0191449	0.0129851	0.0376233	0.315776	0.607897	0.850194	0.851329	11424	11389	187	158	178	101	161	129	145	142	154	142	148	141	121	138	134	146	196	194	129	173
LTR	Gypsy?	LTR88c	0.072029	0.0378986	0.796	0.583	0.343	NA	0.129	0	0.162	0	0	0	0.067	0.071	0.028	0	0	0	0	0.071	0	0.188	138	138	1	1	1	NA	1	1	1	1	1	1	1	1	1	1	1	1	1	1	1	1
LTR	ERVK	RLTR11A	0.0720223	0.0481192	0.907909	0.316683	0.350913	0.42375	0.28775	0.065	0.0864063	0.0574483	0.0153714	0.0148824	0.00810345	0.0513182	0.0144286	0.0196061	0.0115517	0.0308387	0.31102	0.531	0.744647	0.789475	4658	4647	44	41	46	24	36	29	32	29	35	34	29	22	28	33	29	31	50	44	17	40
LTR	ERVK	RLTR11B	0.0720024	0.0498941	0.756647	0.355375	0.359059	0.357125	0.293111	0.0348333	0.074	0.0055	0.0143125	0.01825	0.00417647	0.0596875	0.0093	0.0174375	0.0170714	0.0184375	0.16565	0.294056	0.4708	0.490571	1698	1700	17	16	17	8	18	12	16	16	16	12	17	16	10	16	14	16	20	18	10	14
DNA	TcMar-Mariner	MMAR1	0.0719922	0.0449412	0.919923	0.46024	0.4765	0.406353	0.32028	0.05568	0.146176	0.0211538	0.00452	0.00716	0.00882353	0.0999583	0.00994118	0.00594118	0.00592	0.02816	0.104846	0.209269	0.3724	0.476118	768	765	26	25	26	17	25	25	17	26	25	25	17	24	17	17	25	25	26	26	15	17
LTR	ERVK	BGLII_C	0.0719737	0.0462025	NA	NA	NA	NA	NA	NA	NA	NA	NA	NA	NA	NA	NA	NA	NA	NA	NA	NA	NA	NA	76	79	NA	NA	NA	NA	NA	NA	NA	NA	NA	NA	NA	NA	NA	NA	NA	NA	NA	NA	NA	NA
LTR	ERVK	RLTR8	0.0719528	0.0530537	0.8862	0.40425	0.4415	0.401	0.28025	0.093	0.17775	0.05875	0.02125	0.07625	0.041	0.09075	0.0145	0.043	0.01025	0.03125	0.3156	0.5378	0.9052	0.9705	763	763	5	4	4	4	4	4	4	4	4	4	4	4	4	4	4	4	5	5	5	4
rRNA	rRNA	5S	0.071916	0.0489391	0.613375	0.244167	0.306286	0.284167	0.227833	0.0148333	0.124	0.0211667	0.00683333	0.0154286	0.0626667	0.045	0.00616667	0.00933333	0.0111429	0.0227143	0.136429	0.4655	0.88725	0.682857	976	952	8	6	7	6	6	6	6	6	6	7	6	5	6	6	7	7	7	8	4	7
LTR	ERVK	RMER20B	0.0718732	0.053956	0.853245	0.362707	0.336868	0.411569	0.281536	0.0732857	0.129337	0.0262987	0.0101333	0.0252391	0.0288539	0.0969091	0.0243614	0.0162874	0.0112805	0.0318485	0.2144	0.383524	0.57751	0.738419	3913	3913	102	99	106	65	97	84	89	77	90	92	89	77	83	87	82	99	100	103	49	93
LTR	ERV1	RLTR41A2	0.0718716	0.0508908	0.880667	0.503094	0.436036	0.470895	0.265032	0.103056	0.179692	0.053375	0.0277619	0.0224167	0.0393333	0.1155	0.0233478	0.0299048	0.0213684	0.0256522	0.131364	0.43175	0.621583	0.632559	1480	1493	36	32	28	19	31	18	26	24	21	24	21	24	23	21	19	23	33	44	12	34
LTR	ERVL	LTR80A	0.0718705	0.0570504	NA	NA	NA	NA	NA	NA	NA	NA	NA	NA	NA	NA	NA	NA	NA	NA	NA	NA	NA	NA	139	139	NA	NA	NA	NA	NA	NA	NA	NA	NA	NA	NA	NA	NA	NA	NA	NA	NA	NA	NA	NA
DNA	TcMar-Tigger	Tigger17a	0.0718576	0.0520183	0.907818	0.45775	0.45865	0.4064	0.295474	0.204235	0.240211	0.1544	0.0510769	0.0428667	0.142187	0.182278	0.0764444	0.0474706	0.109083	0.0814118	0.354	0.57835	0.907375	0.942417	2191	2185	22	20	20	5	19	17	19	10	13	15	16	18	9	17	12	17	20	20	16	24
LTR	ERVK	RLTR19B	0.0718202	0.0518919	0.9675	0.2145	0.340667	NA	0.23925	0.111	NA	NA	0	NA	0	0	NA	NA	NA	0.25	0.5788	0.769	0.947	0.9605	445	444	4	2	3	NA	4	2	NA	NA	1	NA	2	2	NA	NA	NA	2	5	5	1	4
LTR	ERVL-MaLR	MTE2b	0.0717976	0.0508032	0.861876	0.377082	0.385176	0.426213	0.302173	0.0626473	0.145599	0.0421389	0.0161639	0.0204742	0.0260069	0.0563007	0.0136122	0.025452	0.0123897	0.0329666	0.271679	0.5213	0.791887	0.759103	24377	24315	386	342	386	211	324	258	294	288	305	291	290	296	245	281	272	299	411	403	247	350
LTR	ERVL-MaLR	MTE-int	0.071747	0.051782	0.883369	0.32869	0.371705	0.372	0.307014	0.0451111	0.101066	0.0217966	0.0117887	0.0158182	0.0296066	0.0615263	0.0119508	0.0110308	0.00572881	0.0219231	0.253531	0.549921	0.819207	0.848171	9954	9955	84	71	78	57	70	63	61	59	71	66	61	57	61	65	59	65	81	89	58	76
LTR	ERVK	RLTR26_Mus	0.0717288	0.0569848	0.761028	0.355357	0.365988	0.398294	0.275252	0.0593835	0.108875	0.0423206	0.0239041	0.0172903	0.0310187	0.0754167	0.0230194	0.0263934	0.013866	0.0216195	0.0822146	0.190452	0.348598	0.478914	5738	5784	251	227	246	180	230	206	216	209	219	217	214	204	206	211	209	226	247	241	189	232
LTR	ERVL	LTR91	0.0716949	0.0320339	0.9165	0.444	0.2365	NA	0.528	NA	NA	NA	NA	NA	NA	NA	NA	NA	NA	NA	0.167	0.3375	NA	0.42	59	59	2	1	2	NA	2	NA	NA	NA	NA	NA	NA	NA	NA	NA	NA	NA	1	2	NA	2
LTR	ERVL	HERVL40-int	0.0716908	0.0385577	NA	NA	NA	NA	NA	NA	NA	NA	NA	NA	NA	NA	NA	NA	NA	NA	NA	NA	NA	NA	207	208	NA	NA	NA	NA	NA	NA	NA	NA	NA	NA	NA	NA	NA	NA	NA	NA	NA	NA	NA	NA
LTR	ERVK	RLTR20A	0.0716878	0.0491808	0.85875	0.316889	0.341105	0.322	0.268667	0.0435714	0.147944	0.0185882	0.0487778	0.0424444	0.00907143	0.0978947	0	0.00988889	0.0149286	0.006	0.389947	0.571944	0.787833	0.952421	711	708	16	18	19	9	18	14	18	17	18	18	14	19	11	18	14	18	19	18	18	19
LINE	L1	L1MB7	0.071674	0.0488714	0.864284	0.382945	0.322694	0.404508	0.32822	0.0580886	0.103494	0.0248977	0.0175876	0.0152472	0.0252125	0.0607978	0.0127368	0.0218471	0.0198571	0.0293804	0.323577	0.613376	0.810943	0.849254	12509	12529	116	109	111	61	100	79	87	88	97	89	80	89	76	85	91	92	123	125	70	114
DNA	hAT-Charlie	MER33	0.071671	0.0471631	0.822542	0.344091	0.34692	0.439267	0.229913	0.0288235	0.124524	0.0137	0.00563636	0.00505556	0.0063125	0.0643478	0.0145333	0.00435	0.0182667	0.030619	0.319333	0.589542	0.945611	0.874458	2675	2679	24	22	25	15	23	17	21	20	22	18	16	23	15	20	15	21	24	24	18	24
LTR	LTR	LTR106_Mam	0.0716529	0.0462397	NA	NA	NA	NA	NA	NA	NA	NA	NA	NA	NA	NA	NA	NA	NA	NA	NA	NA	NA	NA	242	242	NA	NA	NA	NA	NA	NA	NA	NA	NA	NA	NA	NA	NA	NA	NA	NA	NA	NA	NA	NA
LTR	ERV1	LTR73	0.0716402	0.0587831	0.935167	0.525	0.520833	0.414	0.353	0.031	0.073	0.04	0.026	0	0.082	0.223833	0	0	0.026	0	0.0973333	0.566667	0.154	0.991167	189	189	6	6	6	1	1	1	1	1	1	1	1	6	1	1	1	1	6	6	1	6
DNA	hAT-Charlie	Charlie1	0.071614	0.0532183	0.944692	0.355154	0.444083	0.3558	0.154833	0.0686	0.1395	0.0168333	0.0034	0.0168	0	0.0413333	0.0106	0.0241667	0.011	0.0131667	0.223308	0.439857	0.384667	0.793385	1710	1709	13	13	12	5	6	5	6	6	5	5	7	3	5	6	6	6	13	14	3	13
LTR	ERVL-MaLR	MLT1G	0.0715621	0.0452456	0.805423	0.326522	0.245739	0.3042	0.240409	0.0435385	0.126842	0.0112353	0.00266667	0.00723077	0.00338462	0.02025	0.00241667	0.00442857	0.00907692	0.0592778	0.229429	0.542192	0.649	0.757826	1530	1527	26	23	23	10	22	13	19	17	18	13	13	12	12	14	13	18	28	26	8	23
LINE	L1	L1MDa	0.0715473	0.0491156	0.924862	0.40205	0.370083	0.448462	0.412043	0.0887143	0.112187	0.0203889	0.020625	0.00694444	0.0415625	0.0491	0.0374667	0.0121176	0.0217647	0.023	0.411862	0.646622	0.810312	0.946826	4983	4998	29	20	24	13	23	14	16	18	16	18	16	20	15	17	17	18	29	37	16	23
DNA	TcMar-Tigger	MER2	0.0715392	0.0488745	0.863517	0.353371	0.347127	0.345763	0.30299	0.046962	0.11061	0.0346234	0.0180706	0.0216375	0.023641	0.0987703	0.0281061	0.0261928	0.0160845	0.0347978	0.31319	0.551632	0.784403	0.826639	11045	11026	120	97	110	59	99	79	82	77	85	80	78	74	66	83	71	89	126	133	72	119
DNA	hAT-Charlie	URR1A	0.0715109	0.0490299	0.821327	0.318298	0.283967	0.277843	0.257105	0.0422759	0.0927143	0.0219672	0.00754545	0.0105294	0.0126364	0.0587564	0.00871186	0.00739683	0.00776667	0.0285385	0.229102	0.503679	0.649094	0.754133	24111	24079	98	84	90	51	76	58	63	61	66	68	66	78	59	63	60	65	108	112	64	105
SINE	B4	B4A	0.0714952	0.0488293	0.875113	0.367268	0.349359	0.402471	0.285174	0.0521594	0.114227	0.0314322	0.0130074	0.0171578	0.0240781	0.0646826	0.0161164	0.0183839	0.0136981	0.0303976	0.307137	0.571056	0.80111	0.85956	156215	155798	3401	3049	3311	2227	2970	2566	2732	2698	2831	2674	2662	2643	2458	2691	2564	2797	3520	3544	2502	3154
LTR	ERVL-MaLR	MTEa	0.0714875	0.0499263	0.87033	0.389828	0.373503	0.429316	0.292682	0.0598462	0.120871	0.0251447	0.01182	0.0115863	0.0212516	0.073846	0.0109352	0.0189916	0.0142655	0.0281242	0.290763	0.556333	0.771307	0.833375	35287	35260	637	558	612	392	531	455	490	477	500	481	465	461	432	477	452	491	655	640	407	597
RNA	RNA	7SK	0.0714464	0.0547725	0.911091	0.483	0.45425	0.47032	0.276107	0.0388966	0.1121	0.0092381	0.0294333	0.020037	0.0205862	0.0864643	0.0132759	0.0279655	0.0128077	0.0502	0.262788	0.543647	0.854929	0.955971	1120	1121	33	32	32	25	28	29	30	21	30	27	29	28	29	29	26	30	33	34	28	34
LTR	ERVL	MLT2B4	0.0714356	0.0483464	0.740611	0.319536	0.252033	0.316207	0.193	0.0309259	0.0827857	0.0204138	0.00865517	0.017	0.0307333	0.0692222	0.0145185	0.00457143	0.00262069	0.0155333	0.146655	0.291303	0.540474	0.586774	2424	2425	36	28	30	29	29	27	28	29	29	28	30	27	27	28	29	30	29	33	19	31
LINE	L1	L1MCb	0.0714205	0.0446547	0.8789	0.402667	0.4315	0.4794	0.367	0.083	0.129167	0	0.008	0.00866667	0.00683333	NA	0.0293333	0.0171667	0.00183333	0.0295	0.4967	0.6945	0.94	0.872286	1056	1057	10	6	6	5	6	6	6	7	6	6	6	NA	6	6	6	6	10	10	5	7
LTR	ERVL	MLT2B3	0.0714144	0.050013	0.912579	0.343182	0.391	0.363682	0.310765	0.05975	0.13628	0.0259286	0.00813793	0.012	0.0207419	0.0479545	0.0125385	0.0215185	0.00454167	0.0158621	0.318205	0.521286	0.912056	0.9314	2319	2310	38	33	39	22	34	24	25	28	29	28	31	22	26	27	24	29	44	42	18	35
LINE	L1	L1M4	0.0713845	0.0495217	0.874474	0.35798	0.325841	0.392379	0.277912	0.0507867	0.0987195	0.0276234	0.0202195	0.0137143	0.01372	0.0696966	0.0195	0.0213506	0.0249367	0.0324304	0.278113	0.555474	0.755341	0.860912	17681	17689	116	98	107	58	91	75	82	77	82	77	75	89	66	77	79	79	124	116	82	113
LTR	ERVK	RLTR42	0.0713793	0.0421456	0.394	0.137667	0.147	0.0625	0.253667	0.0455	0	0	0	0	0.0256667	0.0905	0.0385	0.0416667	NA	0	0.074	0.130333	NA	0.349333	261	261	3	3	3	2	3	2	2	3	3	3	3	2	2	3	NA	2	3	3	NA	3
LTR	ERVL-MaLR	MTC	0.0713637	0.0503815	0.866749	0.399006	0.373631	0.412142	0.293901	0.0759579	0.137251	0.0457959	0.0202739	0.0278551	0.0479025	0.0732701	0.0306557	0.0303407	0.0221161	0.0444482	0.290009	0.539202	0.741614	0.785613	37325	37271	403	338	379	212	324	261	295	294	303	276	277	274	244	273	267	299	429	426	259	382
DNA	hAT	MamRep1894	0.0713333	0.046	NA	NA	NA	NA	NA	NA	NA	NA	NA	NA	NA	NA	NA	NA	NA	NA	NA	NA	NA	NA	30	30	NA	NA	NA	NA	NA	NA	NA	NA	NA	NA	NA	NA	NA	NA	NA	NA	NA	NA	NA	NA
LTR	ERVK	RLTR31B2	0.0712688	0.0500441	0.888032	0.403875	0.390931	0.53745	0.37028	0.0655455	0.147455	0.0676818	0.03304	0.0490455	0.0465	0.1185	0.0438947	0.0373043	0.0376364	0.0470435	0.304647	0.6115	0.823556	0.750065	2262	2266	31	24	29	20	25	22	22	22	25	22	22	20	19	23	22	23	34	36	18	31
LTR	ERVK	RLTR53_Mm	0.0712633	0.0482877	0.844051	0.311359	0.311425	0.409646	0.261947	0.073871	0.134631	0.025029	0.0200946	0.0353944	0.0145738	0.0638333	0.0200179	0.0225672	0.00808451	0.0219851	0.150131	0.303487	0.426881	0.635178	1314	1314	79	78	80	48	75	62	65	69	74	71	61	72	56	67	71	67	84	78	59	73
LINE	L1	L1M3a	0.0712295	0.0551613	0.845	0.453333	0.414333	0.502333	0.417667	0.0133333	0.15	0	0	0	0.00966667	0.037	0	0.00633333	0	0.00466667	0.5075	0.76825	0.926	0.971667	122	124	4	3	3	3	3	3	3	3	3	3	3	3	3	3	3	3	4	4	3	3
LTR	ERVL-MaLR	MLT1E1A	0.0711827	0.049409	0.850562	0.351355	0.331188	0.347381	0.293833	0.0817692	0.1372	0.0388	0.02825	0.0358571	0.0586957	0.05	0.028087	0.04788	0.0265769	0.0478929	0.255364	0.492382	0.811615	0.819034	1505	1506	32	31	32	21	30	26	30	25	28	28	23	26	23	25	26	28	33	34	26	29
LTR	ERVL	HERVL74-int	0.0711823	0.0372549	0.908	0.328667	0.325333	0.496	0.551333	0.0905	0.114	0.0243333	0	0.0515	0	0.0343333	0.012	0.0333333	0	0	0.294	0.548	0.722	0.963667	203	204	3	3	3	2	3	2	3	3	3	2	3	3	2	3	2	3	3	3	2	3
LTR	ERVK	MLTR18A_MM	0.0711765	0.0539024	0.807	0.3915	0.345444	0.2615	0.348	0.0807143	0.2648	0.0246	0.018875	0	0.00842857	0.0235714	0.0068	0.0138333	0.004	0.0791429	0.283222	0.632889	0.705	0.839875	578	574	9	8	9	2	7	7	5	5	8	7	7	7	5	6	4	7	9	9	5	8
LINE	L1	L1M5	0.0711758	0.0475517	0.847521	0.356037	0.371425	0.422469	0.308917	0.0428525	0.0914658	0.0100909	0.0158267	0.00876923	0.00568657	0.0522667	0.00850943	0.00866667	0.008	0.0217538	0.343227	0.604446	0.66332	0.812689	18856	18854	94	82	87	49	84	61	73	66	75	65	67	60	53	66	62	65	110	112	50	106
LTR	ERVL	RMER15-int	0.071171	0.0480343	0.779779	0.317437	0.295187	0.377824	0.234012	0.046125	0.15613	0.0308421	0.0237397	0.0317632	0.0431216	0.0390921	0.0228986	0.0277632	0.020625	0.0482564	0.288011	0.540264	0.768987	0.789451	6934	6944	95	87	91	68	81	72	77	76	73	76	74	76	69	76	72	78	92	91	77	91
DNA	hAT-Charlie	Charlie1a	0.0711537	0.050926	0.956833	0.485435	0.404038	0.354294	0.295208	0.058381	0.0978095	0.0770455	0.00617391	0.004	0.0200435	0.096125	0.00722222	0.0197	0.0004	0.0349	0.396483	0.756667	0.950368	0.961036	4568	4557	30	23	26	17	24	21	21	22	23	23	23	16	18	20	20	20	29	30	19	28
LINE	L1	L1MB8	0.0711342	0.0494102	0.918329	0.362544	0.374712	0.422257	0.282439	0.060575	0.110365	0.0244286	0.00896226	0.0153617	0.0177885	0.0616667	0.022675	0.0124	0.00714634	0.0420612	0.348739	0.626721	0.87393	0.851188	10448	10444	85	68	66	35	57	40	63	49	53	47	52	48	40	50	41	49	88	86	43	85
LTR	ERVL-MaLR	MLT1J2	0.0711295	0.0516851	0.809111	0.348214	0.343875	0.2232	0.283842	0.0389167	0.141467	0.0134	0.032	0	0.0166667	0.0380833	0.00475	0.0159167	0.00708333	0.0215	0.308444	0.572	0.7956	0.9034	1266	1264	18	14	16	10	19	12	15	10	13	13	15	12	12	12	12	12	18	16	10	20
LINE	L1	HAL1ME	0.0711223	0.0539799	0.770895	0.306333	0.246438	0.251111	0.166833	0.0113	0.0712	0.00145455	0.0019	0.02	0.0403	0.0116154	0.0027	0.0037	0.0196	0.0057	0.164	0.358111	0.0471	0.593842	1096	1093	19	12	16	9	12	10	10	11	10	10	10	13	10	10	10	10	19	18	10	19
DNA	TcMar-Tc2	Kanga11a	0.0711194	0.0526119	NA	NA	NA	NA	NA	NA	NA	NA	NA	NA	NA	NA	NA	NA	NA	NA	NA	NA	NA	NA	268	268	NA	NA	NA	NA	NA	NA	NA	NA	NA	NA	NA	NA	NA	NA	NA	NA	NA	NA	NA	NA
LTR	ERV1	LTR9D	0.0711111	0.0344444	NA	NA	NA	NA	NA	NA	NA	NA	NA	NA	NA	NA	NA	NA	NA	NA	NA	NA	NA	NA	9	9	NA	NA	NA	NA	NA	NA	NA	NA	NA	NA	NA	NA	NA	NA	NA	NA	NA	NA	NA	NA
LTR	ERVL-MaLR	MTEb	0.07106	0.0500663	0.86882	0.359044	0.381421	0.379881	0.286257	0.0596759	0.123552	0.0523274	0.025004	0.0238312	0.0297955	0.0663077	0.0252312	0.0283349	0.0186368	0.038679	0.28103	0.545266	0.809267	0.810165	17688	17642	284	250	285	176	253	216	221	223	250	237	220	221	199	218	223	243	301	305	217	285
LTR	ERVK	BGLII_A	0.0710515	0.0596154	0.864	0.913	0.2035	NA	0.5	NA	NA	0	NA	0	0	0	0	0.083	NA	0.133	0.217	0.417	0.857	1	485	494	1	1	2	NA	1	NA	NA	2	NA	1	1	1	1	1	NA	1	1	1	1	1
LINE	L1	L1ME1	0.0710383	0.0476161	0.845571	0.3676	0.376333	0.30284	0.309882	0.068878	0.15119	0.0205	0.0169783	0.00317778	0.0557381	0.0510571	0.00478125	0.0200612	0.00959524	0.0341887	0.35025	0.59647	0.819818	0.902875	8986	8998	56	55	66	25	51	41	42	42	46	45	42	35	32	49	42	53	60	66	33	56
LTR	ERVL-MaLR	MLT1E1	0.0710149	0.0448399	0.921125	0.406091	0.45825	0.552182	0.305545	0.0372857	0.111	0.0289	0.0240909	0.004	0.0288182	0.00514286	0.0223636	0.00458333	0.053	0.0174545	0.228333	0.366462	0.783833	0.826125	808	812	16	11	12	11	11	7	12	10	11	11	11	7	11	12	11	11	15	13	6	16
LTR	ERVL-MaLR	ORR1F	0.0709862	0.0493717	0.883544	0.404373	0.386015	0.453195	0.309587	0.0630265	0.138216	0.050792	0.0161894	0.0196113	0.0201743	0.0671592	0.0181923	0.0310939	0.0134912	0.0358669	0.304955	0.559805	0.780131	0.827233	31932	31894	351	295	334	190	281	226	245	250	264	247	241	245	208	245	228	263	357	375	213	331
LTR	Gypsy	LTR81B	0.0709459	0.0507207	0.774	0.1175	0.22525	NA	0.11175	0	0	0	0.01125	0	0	0	0	0	0	0	0.28075	0.48725	0.81125	0.65325	222	222	4	4	4	NA	4	2	4	4	4	4	4	4	2	4	4	4	4	4	4	4
LTR	ERVK	RLTR17D_Mm	0.0709312	0.0453955	NA	NA	NA	NA	NA	NA	NA	NA	NA	NA	NA	NA	NA	NA	NA	NA	0.033	NA	NA	NA	2137	2111	NA	NA	NA	NA	NA	NA	NA	NA	NA	NA	NA	NA	NA	NA	NA	NA	1	NA	NA	NA
DNA	hAT?	MER99	0.0708865	0.0457651	0.844667	0.282333	0.303333	NA	0.333	NA	NA	NA	NA	NA	0	0.0416667	NA	NA	0	NA	0.2952	0.2835	NA	0.9375	282	281	3	3	3	NA	1	NA	NA	NA	NA	NA	4	3	NA	NA	3	NA	5	4	NA	2
LINE	L1	HAL1M8	0.0708847	0.047592	0.791143	0.1885	0.265167	0.3625	0.22025	0.00975	0.0525	0.012	0.006	0.0144	0.0065	0.1405	0.0265	0.00325	0.0145	0.021	0.402	0.754	0.976	0.978	893	897	7	8	6	4	4	4	4	4	4	5	4	4	4	4	4	4	8	7	5	4
DNA	hAT-Charlie	Charlie23a	0.0708537	0.0322561	0.9375	0.5835	0.5	NA	NA	NA	NA	NA	NA	NA	NA	NA	NA	NA	NA	NA	0.1085	0.494	NA	0.9815	164	164	2	2	2	NA	NA	NA	NA	NA	NA	NA	NA	NA	NA	NA	NA	NA	2	2	NA	2
LTR	ERV1	MER31B	0.0708451	0.0489371	0.799455	0.359909	0.322	0.270111	0.182222	0.0738	0.151889	0.193286	0.0115556	0.0211	0.0194444	0.0401818	0.0171111	0.0196	0.0193333	0.1065	0.218909	0.47975	0.807769	0.888714	710	715	11	11	11	9	9	10	9	14	9	10	9	11	9	10	9	12	11	12	13	7
DNA	hAT-Tip100	MER45C	0.0708354	0.0462879	0.948	0.4715	0.4885	NA	0.111	NA	NA	0.333	NA	NA	NA	0	NA	NA	NA	NA	0.3925	0.6625	NA	1	395	396	2	2	2	NA	1	NA	NA	1	NA	NA	NA	1	NA	NA	NA	NA	2	2	NA	2
LTR	ERVK	RMER12B	0.0708245	0.0483236	0.807	0.3384	0.336222	0.32875	0.1834	0.0475556	0.0825556	0.0711111	0.0119	0.0193	0.0851111	0.0466667	0.00577778	0.0095	0.022	0.0274	0.3395	0.4766	0.8555	0.856444	2074	2046	10	10	9	8	10	9	9	9	10	10	9	6	9	10	9	10	10	10	8	9
LTR	ERVK	RLTR20B5_MM	0.0707998	0.0513097	0.823459	0.387971	0.3602	0.43435	0.238441	0.0750741	0.114692	0.03625	0.00966667	0.023	0.0337241	0.04584	0.015913	0.0584643	0.0326087	0.026	0.126842	0.281861	0.565	0.696278	1788	1779	37	35	35	20	34	27	26	28	30	29	29	25	23	28	23	30	38	36	20	36
DNA	hAT-Tip100	MER115	0.0707835	0.0465429	0.533214	0.251231	0.217357	0.417833	0.159615	0.0368	0.128636	0.0068	0.00592308	0.011	0.00218182	0.0265385	0.0208333	0.0123636	0.0427692	0.00875	0.204857	0.379	0.916625	0.475417	702	700	14	13	14	6	13	10	11	10	13	11	11	13	6	11	13	12	14	14	8	12
LTR	ERV1	MER50-int	0.0707692	0.0907692	NA	NA	NA	NA	NA	NA	NA	NA	NA	NA	NA	NA	NA	NA	NA	NA	NA	NA	NA	NA	13	13	NA	NA	NA	NA	NA	NA	NA	NA	NA	NA	NA	NA	NA	NA	NA	NA	NA	NA	NA	NA
LTR	ERVL-MaLR	MLT1E	0.0707662	0.0488375	0.885	0.195286	0.232143	NA	NA	NA	NA	0	0	NA	NA	0	NA	0	NA	NA	0.1285	0.377286	NA	1	757	757	1	7	7	NA	NA	NA	NA	1	1	NA	NA	1	NA	1	NA	NA	8	7	NA	2
SINE	B4	B4	0.0707496	0.0483645	0.878335	0.378218	0.362178	0.397095	0.286358	0.0561373	0.118528	0.0301887	0.0119877	0.0172842	0.0192954	0.0656498	0.0153902	0.0194291	0.0139217	0.0296982	0.297692	0.560821	0.810403	0.861922	85460	85282	1761	1568	1714	1069	1530	1304	1366	1357	1459	1376	1344	1302	1230	1389	1302	1438	1829	1831	1219	1633
LTR	ERVL-MaLR	MLT1A0-int	0.0707353	0.045936	0.923	0.34025	0.385	0.3876	0.201625	0.0142857	0.077	0	0	0.0175714	0.008625	0.1146	0.00257143	0.02725	0	0.021375	0.329667	0.543667	0.9588	0.956444	408	406	9	8	8	5	8	7	8	8	8	7	8	5	7	8	7	8	9	9	5	9
LTR	ERV1	MER90	0.0707317	0.0498784	0.9086	0.3988	0.4718	0.56275	0.413	0.07275	0.1728	0.0185	0.039	0.0586	0.0624	0.026	0.022	0.0558	0.0448	0.071	0.112	0.1526	0.5575	0.716167	328	329	5	5	5	4	5	4	5	4	5	5	5	4	4	5	5	5	5	5	4	6
LTR	ERVL-MaLR	MLT1E1-int	0.0707143	0.0521429	NA	NA	NA	NA	NA	NA	NA	NA	NA	NA	NA	NA	NA	NA	NA	NA	NA	NA	NA	NA	14	14	NA	NA	NA	NA	NA	NA	NA	NA	NA	NA	NA	NA	NA	NA	NA	NA	NA	NA	NA	NA
SINE	B4	RSINE1	0.0706969	0.0498307	0.820964	0.346738	0.330749	0.379862	0.262806	0.0512881	0.0999089	0.0257845	0.0118394	0.0165536	0.018897	0.0614142	0.0135449	0.0178923	0.0115127	0.0256142	0.283418	0.532689	0.766849	0.768035	141477	141060	1666	1380	1575	814	1307	1010	1120	1132	1227	1100	1087	1159	936	1123	1063	1151	1691	1715	981	1543
LTR	ERVL-MaLR	MTD	0.0706686	0.0489853	0.863236	0.387011	0.373434	0.390558	0.276976	0.0596995	0.127533	0.0304354	0.0172303	0.0216494	0.025372	0.0584183	0.0242873	0.0205121	0.0171868	0.033262	0.2916	0.547197	0.771592	0.835297	78938	78754	1194	1043	1158	659	992	792	873	859	938	867	836	894	738	869	803	897	1226	1225	740	1076
DNA	hAT-Charlie	Charlie22a	0.0706204	0.0502198	0.8748	0.113	0.156	0.13	0.243	0.016	0.19	0	0.012	0.01	0.014	0.0724	0	0.012	0.01	0.008	0.4574	0.6886	0.9592	0.9286	274	273	5	1	1	1	1	1	1	1	1	1	1	5	1	1	1	1	5	5	5	5
DNA	hAT-Charlie	Charlie9	0.0705682	0.0372472	NA	NA	NA	NA	NA	NA	NA	NA	NA	NA	NA	NA	NA	NA	NA	NA	NA	NA	NA	NA	176	178	NA	NA	NA	NA	NA	NA	NA	NA	NA	NA	NA	NA	NA	NA	NA	NA	NA	NA	NA	NA
DNA	hAT-Charlie	URR1B	0.0705618	0.0491789	0.874067	0.402429	0.360596	0.480822	0.299351	0.0592245	0.119914	0.0439091	0.0222857	0.018625	0.0118438	0.096038	0.0185849	0.0251846	0.00612281	0.0273333	0.300387	0.459267	0.783	0.723833	22800	22812	105	91	99	45	77	49	70	66	84	64	64	79	53	65	57	72	106	105	55	102
LINE	L1	L1MC5	0.0705549	0.0465105	0.876765	0.369379	0.3737	0.42145	0.302364	0.047	0.101679	0.0411538	0.00881481	0.0211538	0.0179615	0.0624762	0.0222273	0.0125714	0.00428	0.0177778	0.280765	0.585324	0.7436	0.7959	4758	4760	34	29	30	20	33	22	28	26	27	26	26	21	22	21	25	27	34	34	15	40
LINE	L1	L1M3d	0.0705164	0.0499061	NA	NA	NA	NA	NA	NA	NA	NA	NA	NA	NA	NA	NA	NA	NA	NA	NA	NA	NA	NA	213	213	NA	NA	NA	NA	NA	NA	NA	NA	NA	NA	NA	NA	NA	NA	NA	NA	NA	NA	NA	NA
LINE	L1	L1MEg	0.0704833	0.0490872	0.905485	0.41224	0.40556	0.450778	0.28819	0.0843333	0.151857	0.0463333	0.0092	0.01815	0.00909524	0.0425	0.00566667	0.0166667	0.0145556	0.0287222	0.373917	0.663029	0.913222	0.857382	3890	3878	33	25	25	18	21	18	21	21	20	20	21	18	18	18	18	18	36	35	18	34
LINE	L1	L1MB4	0.0704452	0.0480027	0.891775	0.369629	0.353297	0.43664	0.259405	0.037	0.101576	0.0476	0.00418919	0.00584375	0.0377879	0.0434783	0.0223333	0.0179444	0.0103333	0.0341875	0.316154	0.602421	0.848522	0.800611	4515	4526	40	35	37	25	37	31	33	30	37	32	33	23	27	36	33	32	39	38	23	36
LTR	ERVL	ERV3-16A3_I-int	0.0704378	0.0428955	0.897071	0.3904	0.317083	0.3746	0.345	0.0615	0.1329	0.0029	0.0195833	0.0207	0.00566667	0.043625	0.0248333	0.0596	0.0137778	0.0686	0.318786	0.638375	0.93075	0.934	1302	1302	14	10	12	5	12	10	10	10	12	10	9	8	6	10	9	10	14	16	8	16
DNA	hAT-Charlie	Charlie4z	0.0704268	0.0424773	0.945	0.174333	0.321	0.556	0.254333	0.0226667	0.0526667	0.0866667	0	0	0.0666667	0.07	0.0155	0	0	0.01275	0.383	0.928	0.9375	0.96	328	331	3	3	3	2	3	3	3	3	3	4	3	3	2	3	4	4	4	3	2	2
DNA	hAT-Charlie	Charlie25	0.0703636	0.0495091	0.934	0.23025	0.413	0.35725	0.3125	0.05875	0	0	0	0	0	NA	0.003	0.02525	0	0.00675	0.19975	0.53675	NA	NA	550	550	4	4	4	4	4	4	4	4	4	4	4	NA	4	4	4	4	4	4	NA	NA
LTR	ERVL-MaLR	MTB	0.0703566	0.0475467	0.906318	0.367437	0.317619	0.4037	0.276267	0.063	0.17075	0.0437692	0.0086	0.0411333	0.0518571	0.105417	0.0208	0.0142857	0.0075	0.0218571	0.382464	0.601786	0.863111	0.92236	5608	5617	22	16	21	10	15	11	12	13	15	15	14	12	10	14	12	14	28	28	9	25
DNA	hAT-Charlie	RMER30	0.07032	0.0466049	0.882059	0.436609	0.38244	0.5525	0.327636	0.0553571	0.171	0.000473684	0.0154737	0.0295882	0.00766667	0.0369545	0.0215385	0.022	0.0215333	0.0211429	0.388684	0.642902	0.936833	0.867839	3250	3240	34	23	25	8	22	14	23	19	19	17	15	22	13	17	15	21	38	41	18	31
LTR	ERVL-MaLR	MTEa-int	0.0702847	0.0527724	0.841476	0.316694	0.300892	0.301	0.239757	0.043069	0.0792571	0.0514815	0.0109687	0.013129	0.0046875	0.0445185	0.0138333	0.019069	0.00725	0.0236875	0.369298	0.665854	0.90852	0.956457	3723	3726	42	36	37	28	37	29	35	27	32	31	32	27	30	29	28	32	47	41	25	35
LTR	ERVK	RLTR33	0.0702726	0.0504795	0.939893	0.559765	0.442778	0.593667	0.378769	0.00775	0.0315556	0.0207692	0.0322222	0.018375	0.02	0.0346667	0	0.009875	0.002875	0.0321111	0.462577	0.634379	0.960273	0.918947	3008	3003	28	17	18	3	13	8	9	13	9	8	8	9	8	8	8	9	26	29	11	19
LINE	CR1	X8_LINE	0.0702564	0.0427586	NA	NA	NA	NA	NA	NA	NA	NA	NA	NA	NA	NA	NA	NA	NA	NA	NA	NA	NA	NA	117	116	NA	NA	NA	NA	NA	NA	NA	NA	NA	NA	NA	NA	NA	NA	NA	NA	NA	NA	NA	NA
LTR	ERV1	LTR37A	0.0702349	0.0434175	0.957	0.385	0.556	NA	0.381	NA	NA	0.091	0	NA	NA	NA	NA	NA	NA	NA	0.208	0.618	NA	0.864	596	594	1	1	1	NA	1	NA	NA	1	1	NA	NA	NA	NA	NA	NA	NA	1	1	NA	1
LINE	L1	L1M3de	0.0702128	0.06	NA	NA	NA	NA	NA	NA	NA	NA	NA	NA	NA	NA	NA	NA	NA	NA	NA	NA	NA	NA	188	189	NA	NA	NA	NA	NA	NA	NA	NA	NA	NA	NA	NA	NA	NA	NA	NA	NA	NA	NA	NA
DNA	hAT-Charlie	Cheshire	0.0701925	0.0471407	0.927048	0.378769	0.337625	0.314	0.249357	0.0709167	0.1216	0.0477778	0.0149286	0.0571111	0	0.0357143	0.0008	0.00411111	0.002	0.0124	0.388762	0.75687	0.918714	0.95875	1351	1350	21	13	16	5	14	12	10	9	14	9	12	14	5	9	5	10	21	23	14	20
DNA	hAT-Tip100	Zaphod3	0.0701811	0.0444972	0.963375	0.329	0.339	0.3535	0.333	0.0475	0.152	NA	0	0	0.0805	NA	0.046	0	0	0.039	0.261333	0.434	NA	0.966667	718	716	8	2	2	2	2	2	2	NA	2	2	2	NA	2	2	2	2	3	2	NA	3
LTR	ERV1	RLTR14-int	0.0701533	0.0513681	0.862367	0.385462	0.320259	0.402867	0.261208	0.0628095	0.08475	0.00727273	0.00583333	0.0154091	0.011375	0.0805455	0.0151053	0.00973684	0.012619	0.0216087	0.268677	0.517118	0.758765	0.696607	2805	2836	30	26	27	15	24	21	24	22	24	22	24	22	19	19	21	23	31	34	17	28
LTR	ERVL-MaLR	ORR1G	0.0701504	0.0489291	0.904695	0.395867	0.400848	0.469743	0.328638	0.0741818	0.104763	0.0352131	0.0146032	0.0254833	0.0143279	0.0682333	0.00795918	0.0214	0.0124035	0.0257333	0.247901	0.483711	0.839955	0.850257	5585	5575	82	75	79	35	69	55	59	61	63	60	61	60	49	60	57	60	81	83	44	70
DNA	hAT-Charlie	Charlie17	0.0701075	0.0355676	NA	NA	NA	NA	NA	NA	NA	NA	NA	NA	NA	NA	NA	NA	NA	NA	NA	NA	NA	NA	186	185	NA	NA	NA	NA	NA	NA	NA	NA	NA	NA	NA	NA	NA	NA	NA	NA	NA	NA	NA	NA
LINE	L1	L1MB3	0.07009	0.048703	0.922235	0.418807	0.397144	0.495026	0.312645	0.071033	0.17161	0.0250417	0.0202913	0.0265051	0.0350323	0.0898387	0.027618	0.0349314	0.020134	0.0356857	0.323519	0.620079	0.877634	0.939407	10663	10632	132	114	125	78	110	91	100	96	103	99	93	93	89	102	97	105	131	127	101	123
LTR	ERVK	RLTR12B2	0.0700602	0.0510241	NA	NA	NA	NA	NA	NA	NA	NA	NA	NA	NA	NA	NA	NA	NA	NA	NA	NA	NA	NA	166	166	NA	NA	NA	NA	NA	NA	NA	NA	NA	NA	NA	NA	NA	NA	NA	NA	NA	NA	NA	NA
LTR	ERVK	RLTR31D_MM	0.0700596	0.0461745	0.721952	0.302351	0.305	0.35032	0.179778	0.0359231	0.0608438	0.0295714	0.00357895	0.00575	0.00973077	0.0651481	0.00892308	0.00726667	0.016625	0.0222414	0.109119	0.298868	0.449304	0.626917	4024	4023	42	37	39	25	36	26	32	28	38	28	26	27	26	30	24	29	42	38	23	36
LTR	ERV1	MER92-int	0.0700469	0.0505152	NA	NA	NA	NA	NA	NA	NA	NA	NA	NA	NA	NA	NA	NA	NA	NA	NA	NA	NA	0	426	427	NA	NA	NA	NA	NA	NA	NA	NA	NA	NA	NA	NA	NA	NA	NA	NA	NA	NA	NA	1
LINE	CR1	X7D_LINE	0.07	0.03	NA	NA	NA	NA	NA	NA	NA	NA	NA	NA	NA	NA	NA	NA	NA	NA	NA	NA	NA	NA	1	1	NA	NA	NA	NA	NA	NA	NA	NA	NA	NA	NA	NA	NA	NA	NA	NA	NA	NA	NA	NA
LTR	ERV1	MER57E3	0.07	0	NA	NA	NA	NA	NA	NA	NA	NA	NA	NA	NA	NA	NA	NA	NA	NA	NA	NA	NA	NA	2	2	NA	NA	NA	NA	NA	NA	NA	NA	NA	NA	NA	NA	NA	NA	NA	NA	NA	NA	NA	NA
LTR	Gypsy	LTR81	0.07	0.0453261	0.205	0.026	0.031	0.1	0.028	0	0	NA	0	0	0	0	0	0	0	0	0	0	0	0.041	91	92	1	1	1	1	1	1	1	NA	1	1	1	1	1	1	1	1	1	1	1	2
LINE	L1	L1MC3	0.0699709	0.0483375	0.905782	0.417987	0.376435	0.366419	0.28725	0.0545323	0.126712	0.0368676	0.00866176	0.00929091	0.0277903	0.058569	0.009	0.01425	0.00940984	0.0315224	0.320613	0.590989	0.822981	0.789686	8921	8902	87	76	85	43	72	62	59	68	68	55	62	58	51	64	61	67	93	90	52	86
LTR	ERVK	BGLII_Mur	0.0699564	0.0464448	0.893	0.341	0.3715	NA	0.4	0.166667	0.0783333	0	0	NA	0	0.1	0	0	NA	0	0.417167	0.744833	0.7875	0.94325	1148	1142	6	4	4	NA	3	3	3	4	3	NA	1	2	2	2	NA	3	6	6	4	4
LINE	L1	L1MEc	0.0698892	0.0479743	0.854032	0.466019	0.433404	0.4548	0.29622	0.0693448	0.156293	0.0634828	0.00904878	0.00464865	0.01225	0.0251786	0.0145357	0.0307419	0.0243125	0.0272105	0.285123	0.618953	0.616476	0.862328	8032	8027	62	53	52	25	41	29	41	29	41	37	32	28	28	31	32	38	57	64	21	58
LTR	ERV1	MER57C2	0.0698453	0.0471291	0.889571	0.392714	0.354571	0.540333	0.324	0.022	0.0734286	0.0317143	0	0.057	0.00757143	0.0832857	0	0.0122857	0.0181667	0.0507143	0.135286	0.31	0.949667	0.685714	517	519	7	7	7	3	7	4	7	7	7	7	7	7	3	7	6	7	7	7	3	7
LTR	ERVL	LTR40b	0.0698337	0.0437857	0.874667	0.2246	0.2544	0.38875	0.297	0.04675	0.004	0	0.013	0.006	0.00175	0.0774	0.0075	0.01275	0.024	0.0065	0.0783333	0.3034	0.6255	0.568333	842	840	6	5	5	4	4	4	4	6	5	4	4	5	4	4	4	4	6	5	4	6
LINE	L1	L1MB5	0.0697993	0.0489237	0.90412	0.357689	0.379205	0.407979	0.3	0.0575455	0.105746	0.0222586	0.0108906	0.0130364	0.0194737	0.07	0.0128	0.021339	0.0160517	0.0256102	0.399699	0.68031	0.91521	0.896561	7024	7024	83	74	83	48	75	55	63	58	64	55	57	51	50	59	58	59	83	87	62	82
LINE	L1	L1M4c	0.0697107	0.0465769	0.904636	0.424	0.383545	0.328667	0.3254	0.04575	0.0708571	0	0.0245556	0.007875	0.0101429	0.117909	0	0.013	0.030625	0.0303333	0.277091	0.547667	0.583333	0.710273	3076	3082	11	10	11	3	10	8	7	6	9	8	7	11	4	7	8	9	11	12	6	11
LTR	ERVL	ERVL-int	0.0697106	0.0512918	0.938357	0.441783	0.373828	0.464692	0.3905	0.0465714	0.178389	0.0183043	0.0114091	0.01195	0.0262381	0.0745909	0.0102941	0.0206667	0.0336667	0.0533333	0.394	0.65972	0.826688	0.862455	1313	1316	28	23	29	13	22	21	18	23	22	20	21	22	17	21	21	21	29	25	16	22
LINE	L1	HAL1_SS	0.0696875	0.041875	NA	NA	NA	NA	NA	NA	NA	NA	NA	NA	NA	NA	NA	NA	NA	NA	NA	NA	NA	NA	32	32	NA	NA	NA	NA	NA	NA	NA	NA	NA	NA	NA	NA	NA	NA	NA	NA	NA	NA	NA	NA
LTR	ERVK	MLTR11B	0.0696539	0.0467849	0.853103	0.330622	0.323	0.37649	0.323608	0.0414912	0.122303	0.0196393	0.0121594	0.0148769	0.0161406	0.0545536	0.0123684	0.0162769	0.0159153	0.0234559	0.249633	0.487227	0.724	0.657292	6443	6429	87	74	86	51	74	57	66	61	69	65	64	56	57	65	59	68	90	88	47	89
srpRNA	srpRNA	7SLRNA	0.0696471	0.0443222	0.868405	0.402389	0.483405	0.492765	0.294686	0.0834571	0.154971	0.0317105	0.00679487	0.0227143	0.0102	0.0761212	0.0108	0.0218286	0.00877143	0.0186667	0.0523714	0.100417	0.309788	0.226176	510	509	37	36	37	34	35	35	35	38	39	35	35	33	35	35	35	36	35	36	33	34
DNA	TcMar-Tigger	MER47B	0.0696401	0.0515513	0.888667	0.464667	0.334	0.5	0.370667	0.124333	0.0126667	0	0.0226667	0	0	0.098	0.122667	0.055	0	0.011	0.324143	0.700875	0.996375	0.94	778	780	6	3	5	2	3	3	3	3	3	3	3	3	3	3	3	3	7	8	8	9
DNA	hAT-Charlie	Charlie15a	0.0696354	0.04	0.906765	0.3784	0.378125	0.351	0.261385	0.0354615	0.0528462	0.0487692	0.0158333	0.00890909	0.025	0.031	0.0055	0.00253846	0.00492308	0.00630769	0.347412	0.651611	0.970222	0.903937	192	191	17	15	16	10	13	13	13	13	12	11	12	11	10	13	13	13	17	18	9	16
DNA	hAT-Charlie	MER117	0.0695602	0.0552083	0.935111	0.3925	0.392889	0.3805	0.228143	0.0284286	0.28975	0.0167778	0.011625	0.0425714	0.014125	0.036375	0.014	0.0327143	0.00933333	0.0268571	0.178333	0.648273	0.869333	0.943111	864	864	9	8	9	6	7	7	8	9	8	7	8	8	6	7	6	7	9	11	9	9
LINE	RTE-BovB	X3_LINE	0.0695489	0.045	0	0	0.05	NA	0	0	0	NA	0	0	0	0	NA	0	0	0	0	0	0	0	133	134	1	1	1	NA	1	1	1	NA	1	1	1	1	NA	1	1	1	1	1	1	1
LTR	ERVL	LTR82A	0.0695473	0.0508848	0.809667	0.438667	0.342667	NA	0.0746667	0.0303333	0.116667	0.0533333	0	0	0	0	0.1	0	0	0.0266667	0.489667	0.717333	0.930667	0.933	486	486	3	3	3	NA	3	3	3	3	3	1	3	3	1	1	1	3	3	3	3	7
LTR	ERVL	MLT2C2	0.0695122	0.0426948	0.903667	0.273375	0.349875	0.4166	0.25575	0.0424286	0.103875	0	0	0.01725	0.018375	0.0275	0.0026	0.021375	0.01325	0.029375	0.312333	0.553583	0.977	0.953167	779	783	12	8	8	5	8	7	8	8	8	8	8	4	5	8	8	8	12	12	1	12
DNA	hAT-Tip100	ORSL	0.0694444	0.0409596	0.976333	0.3125	NA	NA	0.3435	NA	NA	NA	NA	NA	NA	NA	NA	NA	NA	NA	0.2585	0.646	NA	0.95	198	198	3	2	NA	NA	2	NA	NA	NA	NA	NA	NA	NA	NA	NA	NA	NA	2	2	NA	2
LINE	L1	L1MC4a	0.0694292	0.0489051	0.916522	0.382476	0.357818	0.426818	0.336438	0.0516429	0.112462	0.0510952	0.00358824	0.0212	0.0385714	0.0882778	0.00978571	0.02625	0.0782667	0.042	0.460536	0.667704	0.915133	0.911235	4240	4238	23	21	22	11	16	14	13	21	17	15	14	18	14	16	15	16	28	27	15	17
LTR	ERVL-MaLR	MLT1A1-int	0.0694257	0.0504407	0.874667	0.361667	0.3995	0.533	0.377667	0.012	0.235	0	0.0123333	0	0	NA	0.014	0	0	0.0316667	0.293667	0.667	NA	0.963333	296	295	3	3	4	2	3	3	3	3	3	3	3	NA	3	3	3	3	3	3	NA	3
LTR	ERVL	LTR16E2	0.0694054	0.0396154	0.904727	0.283889	0.299	0.381	0.290222	0.0251429	0.124571	0	0.0135	0.02625	0.021	0.062125	0.0065	0.0065	0.00171429	0.02975	0.3011	0.6035	0.750571	0.9667	555	546	11	9	10	6	9	7	7	9	8	8	8	8	8	8	7	8	10	10	7	10
SINE	Alu	B1_Mur4	0.0693814	0.0488887	0.816575	0.332817	0.324101	0.353152	0.266566	0.0469304	0.100213	0.0354239	0.0158084	0.0137989	0.0187663	0.0549663	0.013839	0.0182704	0.0129494	0.0314218	0.288863	0.527898	0.74088	0.7563	35549	35491	738	634	712	387	632	474	534	552	595	537	505	563	441	540	514	550	760	762	443	680
LINE	L1	L1ME3D	0.0693187	0.0465419	0.8322	0.1625	0.404333	NA	0.35	0.1	0.150333	0.083	0	0	0.072	0.167	NA	0	0.111	0	0.4696	0.8252	0.975	0.932	455	454	5	2	3	NA	4	1	3	1	1	1	3	1	NA	2	1	1	5	5	2	4
LINE	L1	L1ME3B	0.0693171	0.0490732	0.9198	0.3916	0.3274	0.3585	0.276333	0.0325	0.19025	0	0.05	0.00975	0.064	0	0.03625	0.007	0	0.06825	0.4814	0.773667	1	0.946	1025	1025	10	5	10	4	6	4	4	4	4	4	4	1	4	4	4	4	10	9	3	10
LTR	ERVL	LTR40A1	0.0693043	0.0446491	0.871	0.357	0.345	0.4	0.093	0.042	0.087	0	0	0.031	0	0	0	0	0	0	0.494	0.736	1	NA	115	114	1	1	1	1	1	1	1	1	1	1	1	1	1	1	1	1	1	1	1	NA
LINE	L1	L1MCa	0.0692861	0.0464611	0.859222	0.325	0.328	0.358833	0.202324	0.0359032	0.100393	0.030931	0.0141818	0.0166061	0.0163214	0.0428108	0.0113214	0.00624138	0.00585714	0.0205862	0.2027	0.443979	0.82008	0.844902	5015	5044	45	38	41	24	34	31	28	29	33	33	28	37	28	29	28	29	50	47	25	41
LTR	ERVL	ERVL-E-int	0.0692802	0.0469501	0.723325	0.306242	0.275372	0.361556	0.211432	0.0335333	0.0675405	0.00775758	0.015	0.0107812	0.0144194	0.0449394	0.00782759	0.0106897	0.00531034	0.0168438	0.177479	0.381605	0.474094	0.539179	1681	1682	40	33	43	27	37	30	37	33	32	32	31	33	29	29	29	32	48	38	32	39
SINE	ID	ID2	0.0692677	0.0473887	0.775152	0.315075	0.3485	0.344957	0.249977	0.0683548	0.0981944	0.0395143	0.028	0.0277059	0.0304848	0.0696429	0.0226667	0.0262703	0.0185333	0.0446154	0.2897	0.5479	0.865267	0.754452	3045	3033	46	40	46	23	43	31	36	35	43	34	33	42	27	37	30	39	50	50	30	42
DNA	hAT-Tip100	Arthur1A	0.0692373	0.0451695	NA	NA	NA	NA	NA	NA	NA	NA	NA	NA	NA	NA	NA	NA	NA	NA	0.636	NA	NA	NA	118	118	NA	NA	NA	NA	NA	NA	NA	NA	NA	NA	NA	NA	NA	NA	NA	NA	1	NA	NA	NA
DNA	TcMar-Tigger	Tigger5b	0.0692332	0.0493852	0.919462	0.306409	0.338077	0.274364	0.199	0.0108421	0.0965909	0	0.0258261	0.01215	0.0173529	0.0413913	0.01075	0.01195	0.00316667	0.0258571	0.331517	0.59472	0.934	0.85524	2504	2505	26	22	26	11	21	19	22	20	23	20	17	23	12	20	18	21	29	25	17	25
LINE	L1	L1M4a1	0.0692191	0.0430594	0.9118	0.5456	0.3642	0.455	0.228	0.0395	0	0	0.0134	0	0.03	0.15	0	0.01475	0.0435	0.0424	0.151	0.4414	NA	0.96475	794	791	5	5	5	1	5	4	2	1	5	5	5	1	3	4	4	5	5	5	NA	4
LTR	ERVK	RLTR9B	0.0692091	0.0594159	0.838714	0.3366	0.319125	0.475	0.225857	0.048	0.1774	0.017	0.033	0.0152	0.0162	0.09	0.0454	0.0034	0.0138	0.0104286	0.343875	0.503	0.8435	0.90875	569	565	7	5	8	5	7	5	5	5	5	5	5	3	5	5	5	7	8	8	4	8
DNA	TcMar-Tigger	Tigger18a	0.0691727	0.0495122	0.896	0.258	0.453	0.5	0.488	0	NA	0	0	0	0	0.033	0	0	0	0.043	0.415333	0.667	0.948	0.9695	411	410	1	1	1	1	1	1	NA	1	1	1	1	1	1	1	1	1	3	1	1	2
LTR	ERVK	RLTR16	0.0691633	0.0514773	0.783345	0.362659	0.345724	0.428514	0.270958	0.06	0.0952791	0.0167561	0.0126667	0.03215	0.0169524	0.0524286	0.0103784	0.0226053	0.0266842	0.0238667	0.211476	0.352607	0.546033	0.650283	2940	2931	55	44	58	35	48	42	43	41	48	40	42	42	37	38	38	45	63	56	30	46
DNA	TcMar-Tigger	MER44A	0.0691582	0.0522529	0.839	0.113	0.4115	0.786	0.452	0.15	0	0.136	0.0415	0	0.056	0.167	0	0.077	0.053	0.13	0.374	0.6885	0.938	0.946333	689	688	3	2	2	1	1	1	1	1	2	1	1	2	1	1	1	1	2	2	1	3
LTR	ERVL	LTR16B	0.0691279	0.0351453	0.604875	0.2725	0.22225	0.38	0.20275	0	0.038125	0.00271429	0.01225	0	0	0.03575	0	0.0125	0	0.017625	0.11775	0.322375	0.44	0.469	344	344	8	8	8	7	8	8	8	7	8	8	7	8	8	8	7	8	8	8	7	8
LTR	ERVL	LTR16E1	0.069125	0.0479969	0.828083	0.344667	0.320636	0.296857	0.237	0.0454286	0.113444	0.00328571	0.0119	0.0303333	0.0122857	0.0736364	0.0151429	0.0054	0	0.0247143	0.296133	0.411846	0.672	0.741846	640	644	12	9	11	7	10	7	9	7	10	9	7	11	7	10	7	7	15	13	6	13
DNA	TcMar-Tigger	Tigger17	0.0691163	0.0530282	0.9525	0.661	0.4525	NA	0.3795	0.0435	0.0575	0	0	0	0.026	0	0	0	0.0215	0	0.1955	0.653	0.8	0.9795	430	426	2	2	2	NA	2	2	2	2	2	2	2	2	2	2	2	2	2	2	2	2
DNA	hAT-Tip100	Arthur1	0.0690948	0.0444614	0.923188	0.348769	0.343313	0.4285	0.255077	0.0270769	0.0699167	0.00592308	0.0162	0.00423077	0.00669231	0.0445385	0.0065	0.0140909	0.00753846	0.0200769	0.373158	0.554	0.895167	0.946133	1635	1634	16	13	16	8	13	13	12	13	15	13	13	13	8	11	13	13	19	16	12	15
DNA	hAT-Charlie	Charlie4a	0.069065	0.0431341	0.897333	0.49675	0.388	0.512	0.30725	0.115	0.056	0.164667	0.0098	0.03225	0.018	0.0546667	0.0205	0.0218	0.0095	0.05075	0.2264	0.581429	0.9165	0.959833	1508	1506	9	4	6	4	4	5	7	3	5	4	4	3	4	5	4	4	5	7	2	6
DNA	hAT-Blackjack	MER63D	0.0690265	0.0527605	0.773091	0.333917	0.300615	0.349286	0.302182	0.0452857	0.1812	0.0408571	0.0064	0.0104444	0.049	0.031	0.0374286	0.0313333	0.00875	0.0566	0.301923	0.659538	0.953	0.746231	1130	1123	11	12	13	7	11	7	10	7	10	9	8	3	7	9	8	10	13	13	3	13
LTR	ERVK	MLTR18C_MM	0.0689878	0.0448819	0.893897	0.3252	0.336769	0.38587	0.229	0.0159583	0.06788	0.007625	0.00704348	0.00634783	0.0304	0.0490833	0.011625	0.00583333	0.000772727	0.01584	0.261828	0.472815	0.744391	0.80975	1146	1143	29	25	26	23	26	24	25	24	23	23	25	24	24	24	22	25	29	27	23	28
LTR	ERVL-MaLR	MTE2a-int	0.0689834	0.0513152	0.932	0.394333	0.4885	0.436333	0.325889	0.0488889	0.2154	0.0683	0.0125556	0.0453333	0.0228889	0.104556	0.0571111	0.0568889	0.059	0.0424444	0.1749	0.4685	0.914444	0.9265	964	958	10	9	10	9	9	9	10	10	9	9	9	9	9	9	9	9	10	10	9	8
LTR	ERVL-MaLR	MLT1E3	0.0689814	0.045405	0.891848	0.308316	0.362773	0.2375	0.301762	0.04	0.088875	0.038875	0.0165	0.0212308	0.0208333	0.0404286	0.0439286	0.0166667	0.00985714	0.0470833	0.334879	0.673033	0.752722	0.64828	1502	1506	33	19	22	8	21	13	16	16	16	13	12	21	14	15	14	12	33	30	18	25
LINE	L1	L1MC4	0.0689771	0.0453043	0.902333	0.322727	0.33669	0.387741	0.291194	0.0333667	0.106029	0.0672121	0.00554545	0.003625	0.0129429	0.0721667	0.01488	0.0135588	0.00909677	0.0206471	0.31049	0.545213	0.855667	0.752564	7606	7592	39	33	42	27	36	30	34	33	33	32	35	24	25	34	31	34	49	47	24	39
LTR	ERVK	RMER4B	0.0689741	0.0516232	0.881151	0.384326	0.349057	0.361222	0.264644	0.0627436	0.0992703	0.0207692	0.00643182	0.012359	0.00651282	0.0601622	0.0095	0.019825	0.00661538	0.0267778	0.282868	0.539105	0.794294	0.834109	8500	8514	53	46	53	36	45	39	37	39	44	39	39	37	38	40	39	45	53	57	34	55
DNA	hAT-Charlie	Charlie5	0.0689686	0.0509232	0.6655	0.2066	0.2684	0.296	0.2016	0.0293333	0.04225	0	0.007	0.00933333	0.0153333	0.018	0.03275	0	0.0235	0.0343333	0.1765	0.4915	0.014	0.674143	1561	1549	6	5	5	3	5	3	4	4	5	3	3	2	4	4	4	3	4	6	1	7
LTR	ERVL-MaLR	MLT1A1	0.0689583	0.0486116	0.849853	0.399578	0.355941	0.383848	0.289667	0.0859524	0.116333	0.0245333	0.0324898	0.0366596	0.0204667	0.0758039	0.0384054	0.0348864	0.0257317	0.0386818	0.314231	0.529618	0.781658	0.849086	8064	8067	75	64	68	33	57	42	48	45	49	47	45	51	37	44	41	44	78	76	38	70
LINE	CR1	X5A_LINE	0.0689474	0.0675676	0.855	0.431	0.5	0.333	0.303	0.038	0	0	0	0	0	0.073	0	0	0	0.02	0.035	0.19	0.444	0.509	38	37	1	1	1	1	1	1	1	1	1	1	1	1	1	1	1	1	1	1	1	1
SINE	ID	ID4_	0.0689222	0.0471676	0.820477	0.307387	0.339048	0.329888	0.279142	0.0407712	0.0938986	0.0411901	0.0114626	0.00983333	0.0131552	0.0642908	0.0113267	0.00846457	0.0123387	0.0251151	0.286328	0.576584	0.795661	0.835655	13017	12989	195	155	186	98	148	118	138	142	147	132	116	141	101	127	124	139	204	209	127	174
LINE	L1	L1MEf	0.0689158	0.0488569	0.89175	0.3665	0.354333	0.350667	0.332688	0.0872	0.08825	0.0121429	0.0049	0.0219	0.0224	0.111111	0.0137	0.0353	0.0101429	0.0427	0.321684	0.601318	0.658429	0.932526	4132	4129	16	14	15	6	16	10	8	7	10	10	10	9	10	10	7	10	19	22	7	19
LTR	ERV1	MER34	0.0688889	0.0457916	0.8166	0.272	0.2964	0.29475	0.2866	0.0332	0.0955	0	0.0024	0.0482	0.00275	0.0408	0.00725	0.01525	0.0066	0.0318	0.3722	0.5894	0.887	0.733	756	758	5	4	5	4	5	5	4	4	5	5	4	5	4	4	5	5	5	5	4	4
LTR	ERVL	MER77B	0.068886	0.0443586	0.91375	0.281	0.277571	0.5	0.275	0	0.04	0	0.003	0.0436667	0	0.0661667	0	0	0	0	0.395571	0.457375	0.783	0.7534	763	764	8	4	7	2	4	3	4	5	6	3	3	6	3	3	2	3	7	8	3	5
DNA	hAT-Charlie	Charlie1b	0.0688857	0.0469665	0.881	0.377	0.2412	0.343	0.1866	0.0542	0.1478	0.0462	0.0152	0.0178	0.0306	0.0422	0	0	0.0032	0.0184	0.2628	0.6074	0.8552	0.969	1041	1045	5	5	5	5	5	5	5	5	5	5	5	5	5	5	5	5	5	5	5	5
DNA	TcMar-Tigger	Tigger2b	0.0688803	0.0532184	NA	NA	NA	NA	NA	NA	NA	NA	NA	NA	NA	NA	NA	NA	NA	NA	NA	NA	NA	NA	259	261	NA	NA	NA	NA	NA	NA	NA	NA	NA	NA	NA	NA	NA	NA	NA	NA	NA	NA	NA	NA
DNA	hAT-Charlie	Charlie10b	0.0688636	0.035	NA	NA	NA	NA	NA	NA	NA	NA	NA	NA	NA	NA	NA	NA	NA	NA	NA	NA	NA	NA	44	44	NA	NA	NA	NA	NA	NA	NA	NA	NA	NA	NA	NA	NA	NA	NA	NA	NA	NA	NA	NA
DNA	hAT-Blackjack	MER94B	0.0688462	0.0532692	0.934	0.234	0.35	0.485	0.3475	0	0.091	0	0	0	0.02	0.065	0	0	0	0.016	0.45	0.787	0.988	0.9805	52	52	2	1	2	1	2	1	2	1	1	1	2	1	1	2	1	1	2	2	1	2
LINE	L1	L1MD3	0.068835	0.050743	0.87252	0.408286	0.380917	0.419154	0.289778	0.0215	0.108889	0.0888667	0.015	0.00753333	0.0194444	0.102053	0	0.0148667	0.02425	0.032125	0.353429	0.628	0.9242	0.8542	2970	2961	25	21	24	13	18	16	18	15	18	15	18	19	16	15	16	16	28	28	15	25
LTR	ERVL-MaLR	MLT1J	0.0688285	0.0467786	0.903543	0.427439	0.407788	0.489925	0.30481	0.0789318	0.175235	0.022102	0.00816364	0.0174906	0.00756863	0.0497826	0.0127805	0.0158113	0.00723404	0.03374	0.269261	0.533944	0.825429	0.840806	3901	3902	70	57	66	40	63	44	51	49	55	53	51	46	41	53	47	50	69	72	35	67
LTR	ERVL-MaLR	MLT1H1	0.0687589	0.0450319	0.857217	0.275789	0.40484	0.35575	0.28695	0.0881667	0.0401429	0.0416667	0.01055	0.0198	0.0230667	0.0452778	0.0125	0.00877778	0	0.0373889	0.374143	0.665667	0.836857	0.91412	1410	1411	23	19	25	4	20	12	14	18	20	15	15	18	8	18	14	18	28	27	14	25
LTR	ERVL	LTR102_Mam	0.0687539	0.0538629	0.9545	0.326	0.312	NA	NA	NA	0.182	0	0	0	NA	0.017	NA	NA	NA	NA	0.0215	0.068	NA	0.795	321	321	2	2	2	NA	NA	NA	2	2	2	2	NA	2	NA	NA	NA	NA	2	2	NA	2
LTR	ERVK	RMER17C2	0.0687344	0.0498595	0.643579	0.182714	0.196286	0.192641	0.154088	0.0188378	0.0580345	0.00533333	0.00274468	0.0246522	0.0261042	0.0124634	0.00681818	0.00893333	0.00857143	0.00633333	0.129891	0.220021	0.293294	0.572028	3200	3203	38	42	49	39	34	37	29	33	47	46	48	41	44	45	42	48	46	48	34	36
LTR	ERVL-MaLR	MLT1A0	0.0687206	0.0465964	0.872232	0.348859	0.356712	0.401459	0.28399	0.0517703	0.137402	0.0330854	0.0156744	0.0156203	0.0201067	0.0503718	0.0256351	0.0170132	0.0182286	0.0291124	0.298925	0.600798	0.803556	0.800727	13006	13007	112	92	111	61	97	74	82	82	86	79	75	78	74	76	70	89	120	124	72	110
LTR	ERVL-MaLR	MTE2b-int	0.0687184	0.0518805	0.921647	0.538	0.485063	0.368714	0.392714	0.166583	0.138333	0.0392	0.045	0.1175	0.054	0.0786667	0.101385	0.0649231	0.0291818	0.0347692	0.403722	0.655056	0.895	0.962059	1701	1707	17	15	16	7	14	12	15	10	12	12	13	15	13	13	11	13	18	18	11	17
LTR	ERVL	LTR16B1	0.0686848	0.0506237	0.884312	0.38175	0.329375	0.4404	0.260533	0.0371333	0.104625	0.0135625	0.00746667	0.0161333	0.0014	0.0623333	0.0032	0.00793333	0.0131333	0.0162667	0.236437	0.452437	0.863625	0.831	479	481	16	16	16	15	15	15	16	16	15	15	15	15	15	15	15	15	16	16	16	12
LTR	ERVK	RLTR19C	0.0685805	0.0484567	0.779667	0.351571	0.3495	0.536167	0.414625	0.0276667	0.044375	0.0185	0.00816667	0.0118333	0.00375	0.0603333	0.00233333	0.00466667	0.0116667	0.0633333	0.366444	0.619889	0.811667	0.9735	472	473	6	7	6	6	8	6	8	6	6	6	8	3	6	6	6	6	9	9	3	10
DNA	hAT-Blackjack	MER81	0.0685764	0.0471034	0.776333	0.2986	0.431	0.5845	0.3026	0.0992	0.0568	0.0573333	0.02775	0.0284	0.0056	0.0563333	0.0222	0.0088	0	0.0054	0.198	0.465375	0.7075	0.668143	288	290	6	5	5	4	5	5	5	3	4	5	5	3	5	5	5	5	8	8	2	7
LTR	ERVK	RLTR20A2B_MM	0.0685451	0.0477524	0.8148	0.367333	0.301214	0.5221	0.322636	0.031625	0.0912727	0	0.0279	0.0673636	0.0329167	0.0563077	0.007	0.0160909	0.0017	0.00690909	0.196529	0.396437	0.5099	0.638857	1141	1139	15	15	14	10	11	8	11	5	10	11	12	13	8	11	10	11	17	16	10	14
LTR	ERVL-MaLR	MLT1G1	0.0685414	0.0488834	0.896536	0.281542	0.35375	0.264625	0.27528	0.0619	0.03108	0.0310435	0.0116818	0.00633333	0.0117917	0.0785	0.0376667	0.0214762	0.00447619	0.0214583	0.104429	0.269464	0.52675	0.752607	1618	1621	28	24	28	8	25	20	25	23	22	24	24	24	15	21	21	24	28	28	20	28
Satellite	Satellite	ZP3AR	0.0685405	0.0493972	0.701431	0.328792	0.314408	0.3806	0.230133	0.0662222	0.104257	0.0410513	0.0198372	0.0292105	0.0157027	0.0570667	0.0145625	0.023641	0.0141579	0.0302308	0.107673	0.266542	0.478581	0.643391	3878	3849	51	48	49	30	45	36	35	39	43	38	37	30	32	39	38	39	49	48	31	46
DNA	DNA	Eulor9A	0.0685227	0.0531034	1	0.222	0.2	NA	NA	NA	NA	NA	NA	NA	NA	0	NA	NA	NA	NA	0.735	0.879	1	0.931	88	87	1	1	1	NA	NA	NA	NA	NA	NA	NA	NA	1	NA	NA	NA	NA	1	1	1	1
LTR	ERV1	RLTR14	0.0685193	0.0485248	0.908384	0.364047	0.354309	0.407143	0.27073	0.0569535	0.0967963	0.0136	0.022678	0.00961224	0.0192766	0.0800185	0.0122571	0.0181509	0.0115319	0.0341633	0.31362	0.618877	0.856238	0.880683	3728	3735	73	64	68	28	63	43	54	50	59	49	47	54	35	53	47	49	71	73	42	63
LTR	ERV1	RLTR24	0.0684595	0.0480572	0.890182	0.3307	0.3978	0.4005	0.2791	0.0373333	0.1408	0.0587778	0.038875	0.023	0.0248	0.109	0.000714286	0.00975	0.00933333	0.0116	0.314615	0.666091	0.59225	0.874583	2246	2239	11	10	10	4	10	6	10	9	8	10	10	5	7	8	6	10	13	11	8	12
LTR	ERVL	MER21C	0.0684446	0.0472718	0.84984	0.442534	0.40888	0.410633	0.308137	0.11521	0.172171	0.0660597	0.0460145	0.054197	0.0388906	0.108458	0.0707736	0.0631111	0.0596154	0.0679063	0.271753	0.541405	0.781388	0.840127	4089	4087	81	73	75	49	73	62	70	67	69	66	64	59	53	63	52	64	85	84	49	79
LTR	ERVL	LTR69	0.0684112	0.0360748	0.951	0.207	0.453	0.338	0.159	0.03	0.034	0	0	0	0	0.033	0	0	0	0.007	0.012	0.131	0	0.062	107	107	1	1	1	1	1	1	1	1	1	1	1	1	1	1	1	1	1	1	1	1
LINE	L1	L1MC5a	0.0683642	0.0474474	0.864394	0.524808	0.446636	0.528833	0.374	0.110857	0.145273	0.065625	0.0245909	0.0251364	0.0243636	0.0906087	0.0311875	0.0758462	0.0466429	0.053375	0.219194	0.472562	0.911615	0.626893	3136	3138	33	26	33	6	26	14	22	24	22	22	22	23	16	13	14	16	31	32	13	28
SINE	Alu	B1_Mur3	0.0683534	0.0463315	0.82013	0.324478	0.328071	0.351166	0.251201	0.0442931	0.11084	0.0335446	0.0184524	0.0211591	0.0231246	0.0572308	0.0276741	0.0252492	0.0169205	0.0340683	0.297557	0.543445	0.738167	0.763808	21128	21104	438	366	421	235	364	290	325	325	347	308	305	338	270	317	302	322	460	461	276	395
LINE	L1	L1PB4	0.0683521	0.0642537	NA	NA	NA	NA	NA	NA	NA	NA	NA	NA	NA	NA	NA	NA	NA	NA	NA	NA	NA	NA	267	268	NA	NA	NA	NA	NA	NA	NA	NA	NA	NA	NA	NA	NA	NA	NA	NA	NA	NA	NA	NA
LINE	L1	L1ME4a	0.0682375	0.0502222	0.903167	0.2965	0.333462	0.37325	0.1655	0.0245	0.053	0.0092	0	0	0.0855	0.0164286	0.002	0.008	0.00175	0.06225	0.310571	0.574846	0.841	0.952125	1844	1845	12	10	13	4	4	4	2	10	4	4	4	7	4	4	4	4	14	13	3	8
LTR	ERVL-MaLR	MLT1E2	0.0681977	0.0460156	0.91566	0.367	0.35198	0.331964	0.28859	0.057125	0.12475	0.0202162	0.0105897	0.0121212	0.00634375	0.034875	0.0104688	0.00805714	0.0219394	0.0331351	0.317125	0.538875	0.915444	0.843333	2569	2570	47	42	49	28	39	32	36	37	39	33	32	40	32	35	33	37	48	48	27	48
LINE	L1	L1M2a	0.0681851	0.0557143	0.94325	0.333417	0.3725	0.422444	0.40725	0.0278889	0.049	0.0136364	0.00466667	0.0157778	0.0055	0.0236	0.00455556	0.00277778	0.0248571	0.0523333	0.275167	0.402	0.776	0.697333	281	280	12	12	12	9	12	9	5	11	9	9	8	5	9	9	7	9	12	10	5	12
LTR	ERVL-MaLR	MLT1C	0.0681652	0.0466214	0.874121	0.350108	0.343866	0.378419	0.276392	0.0470258	0.0989592	0.0261701	0.0144337	0.016	0.018268	0.0546333	0.0183657	0.01968	0.0208182	0.0365226	0.328196	0.615289	0.843574	0.877457	11211	11203	198	185	186	124	166	155	147	147	166	155	153	150	134	150	154	155	204	211	129	188
LTR	ERV1	RMER21B	0.0680628	0.0511938	0.872393	0.447724	0.354194	0.38281	0.311448	0.0533846	0.179455	0.0194	0.0095	0.0102333	0.0777143	0.068	0.09828	0.0229615	0.00935714	0.0284828	0.190129	0.3434	0.753952	0.623095	1719	1734	28	29	31	21	29	26	22	25	28	30	28	23	25	26	28	29	31	30	21	21
LTR	ERVL	MLT2F	0.0680482	0.0485189	0.92975	0.247	0.2848	0.484	0.165533	0.0507143	0.147636	0.0462	0.0254444	0.0338571	0.02025	0.0333636	0.01075	0.0053	0	0.0366	0.330765	0.495	0.846571	0.837154	871	871	20	11	15	5	15	7	11	10	9	7	8	11	4	10	7	10	17	19	7	13
LTR	ERVL	LTR16A2	0.068041	0.047782	0.947333	0.359	0.315667	0.334	0.228333	0.0146667	0.108333	0	0.031	0.013	0.02	0.0256667	0.000333333	0	0.00933333	0.0336667	0.327667	0.627667	0.764667	0.966333	536	532	3	3	6	3	3	3	3	3	3	3	3	3	3	3	3	3	3	3	3	3
LINE	L1	L1ME2z	0.0680208	0.0493911	0.896625	0.60025	0.452571	0.714	0.397875	0.161333	0.134	0	0.0362857	0.0355714	0.112429	0.0903333	0.02125	0.0535714	0.0428571	0.049	0.356	0.635556	0.6396	0.787778	2213	2217	8	8	7	2	8	6	7	7	7	7	7	6	8	7	7	7	8	9	5	9
LTR	ERVK	RLTR12B	0.0680132	0.0498924	0.8715	0.309	0.262667	0.277	0.191	0.00575	0.09725	0	0	0.0105	0	0.0565	0	0.00475	0.00383333	0.031	0.265667	0.609286	0.8765	0.986	1213	1208	6	4	6	4	4	4	4	6	6	4	4	2	4	4	6	6	6	7	2	6
LTR	ERVL	MT2B2	0.0680096	0.0501678	0.853812	0.368533	0.32875	0.393333	0.332323	0.0548	0.066125	0.0385217	0.0155769	0.0222273	0.0328095	0.0642	0.0122857	0.0255455	0.01685	0.03685	0.345162	0.590167	0.763909	0.878594	3341	3337	32	30	32	12	31	15	24	23	26	22	21	30	14	22	20	20	37	36	22	32
DNA	hAT-Charlie	MER58C	0.0680066	0.0504667	1	NA	NA	NA	NA	NA	NA	NA	NA	NA	NA	NA	NA	NA	NA	NA	0.5	1	NA	NA	301	300	1	NA	NA	NA	NA	NA	NA	NA	NA	NA	NA	NA	NA	NA	NA	NA	1	1	NA	NA
DNA	hAT-Charlie	MER58A	0.0680011	0.0470339	0.911302	0.381794	0.3274	0.444138	0.224184	0.0383438	0.0625333	0.0251481	0.0092	0.0257812	0.025129	0.0542647	0.0108	0.0187419	0.0082	0.0331875	0.264106	0.573535	0.723615	0.911353	3797	3803	43	34	40	29	38	32	30	27	35	32	31	34	30	31	30	32	47	43	26	34
LTR	ERVL-MaLR	MLT1F2	0.0679864	0.0480242	0.837407	0.401468	0.369212	0.343704	0.279224	0.0420811	0.130174	0.0212895	0.010122	0.0154865	0.0145	0.0460476	0.0340833	0.0190227	0.0052	0.0281282	0.321745	0.49266	0.669939	0.761069	3973	3973	54	47	52	27	49	37	46	38	41	37	38	42	36	44	35	39	55	50	33	58
LTR	ERVL	LTR16C	0.067981	0.0454248	0.822333	0.358766	0.321436	0.38222	0.262237	0.0573571	0.108795	0.0446438	0.0116197	0.0188971	0.0146	0.0731	0.0106471	0.0217536	0.00861429	0.0338429	0.229756	0.442221	0.633281	0.589025	1892	1895	81	77	78	59	76	70	73	73	71	68	70	70	68	69	70	70	82	86	64	79
LTR	ERVK	RLTR12BD_Mm	0.0679777	0.0532303	0.786405	0.327562	0.336912	0.359593	0.405316	0.0616429	0.117533	0.0342258	0.0300323	0.0186333	0.0389667	0.0680313	0.019931	0.018	0.0181	0.0290345	0.229951	0.454951	0.509033	0.660385	1523	1520	37	32	34	27	38	28	30	31	31	30	30	32	29	28	30	29	41	41	30	39
LTR	ERVL	MLT2B1	0.0679625	0.0475159	0.929395	0.395963	0.353063	0.419	0.323179	0.0589091	0.09356	0.00516	0.0131667	0.0201818	0.0297308	0.0493462	0.00361905	0.0261818	0.026913	0.027	0.372892	0.648946	0.842609	0.872458	2508	2512	38	27	32	16	28	22	25	25	24	22	26	26	21	22	23	23	37	37	23	24
SINE	ID	ID4	0.0679286	0.0476496	0.797697	0.31643	0.328847	0.32364	0.242408	0.0403041	0.0826181	0.0227091	0.00933129	0.0165696	0.035604	0.0573356	0.0269618	0.0110395	0.0137206	0.0202062	0.273828	0.490746	0.711313	0.73916	13532	13551	231	186	215	111	179	148	144	165	163	158	149	146	131	152	136	160	239	232	128	219
LTR	ERVL-MaLR	MLT1J1	0.0678725	0.0459913	0.842846	0.434417	0.338267	0.376	0.343909	0.014375	0.0576	0.0282	0.0187	0.00328571	0.0095	0.0692308	0.00233333	0.025	0.0444444	0.0325	0.389533	0.645714	0.908545	0.8998	1161	1155	13	12	15	2	11	8	10	5	10	7	6	13	6	9	9	10	15	14	11	15
LINE	L1	L1MEd	0.0678522	0.0455911	0.656667	0.302045	0.28492	0.183125	0.19585	0.00946667	0.062	0.00625	0.009125	0.0158571	0.0151765	0.0258462	0.0158125	0.0255	0.0152632	0.0283	0.297536	0.547906	0.613	0.83288	3585	3595	24	22	25	16	20	15	21	20	24	21	17	13	16	18	19	20	28	32	14	25
LTR	ERVL-MaLR	MTB_Mm	0.0678254	0.0468716	0.803458	0.367489	0.357569	0.374154	0.290273	0.101725	0.174725	0.0649487	0.0654615	0.0534359	0.0496316	0.10619	0.0579412	0.05135	0.0478947	0.0665714	0.32266	0.552926	0.731286	0.887304	5854	5840	48	45	51	26	44	40	40	39	39	39	38	42	34	40	38	42	50	54	42	46
LINE?	Penelope?	UCON13	0.0678125	0.0457813	0.967667	0.292	0.25	NA	0.1135	NA	NA	0	0	NA	NA	0.025	NA	0	NA	0	0.0303333	0.344	NA	0.666333	64	64	3	2	2	NA	2	NA	NA	2	2	NA	NA	2	NA	2	NA	2	3	3	NA	3
LTR	ERVK	RLTR26	0.0678015	0.0523803	0.7925	0.323167	0.389837	0.388913	0.266634	0.0694483	0.1452	0.0893704	0.0487429	0.034931	0.0396333	0.0633611	0.0486667	0.0314706	0.0236538	0.0407667	0.0914444	0.210227	0.386	0.5957	1360	1378	48	36	49	23	41	29	35	27	35	29	30	36	33	34	26	30	45	44	20	40
DNA	hAT-Charlie	MER113A	0.0677844	0.0453293	0.9612	0.354	0.411333	0.429	0.204	0	0.088	0.062	0	0.014	0	0.0283333	0	0	0.036	0.018	0.4578	0.6906	1	0.964	167	167	5	3	3	1	1	1	1	1	1	1	1	3	1	1	1	1	5	5	1	4
LTR	ERVL	LTR53	0.0677745	0.0473512	0.966667	0.293333	0.408	0.485	0.2945	0.1015	0.2195	0.05	0.019	0.0095	0.0805	0.0615	0.002	0.024	0	0.0335	0.167667	0.317333	0.860333	0.887667	337	336	3	3	2	2	2	2	2	2	2	2	2	2	2	2	2	2	3	3	3	3
LTR	ERVL-MaLR	MLT1A	0.0677266	0.0456637	0.883643	0.417152	0.35725	0.403704	0.270391	0.0672222	0.122167	0.0123421	0.0122381	0.00988889	0.031925	0.0418974	0.0142941	0.0227436	0.0131081	0.034	0.361078	0.5566	0.735714	0.795833	6101	6102	56	46	52	27	46	36	42	38	42	36	40	39	34	39	37	41	64	60	35	54
LTR	ERVL	LTR52-int	0.0677174	0.0346237	NA	NA	NA	NA	NA	NA	NA	NA	NA	NA	NA	NA	NA	NA	NA	NA	NA	NA	NA	NA	92	93	NA	NA	NA	NA	NA	NA	NA	NA	NA	NA	NA	NA	NA	NA	NA	NA	NA	NA	NA	NA
LTR	ERVL	MER77	0.0676858	0.0470544	0.9108	0.54275	0.3154	NA	0.129	NA	NA	0	NA	NA	NA	0	NA	0	NA	NA	0.4496	0.702667	1	0.903667	942	937	5	4	5	NA	2	NA	NA	1	NA	NA	NA	1	NA	1	NA	NA	5	6	1	3
LTR	ERV1	RMER5	0.0676585	0.047594	0.839957	0.35471	0.346805	0.411087	0.273194	0.0508525	0.133607	0.0289821	0.0107121	0.0158065	0.0115345	0.0478437	0.0183684	0.00746032	0.00943396	0.0245077	0.24296	0.461835	0.607659	0.728033	12569	12581	93	69	87	46	67	61	61	56	66	62	58	64	57	63	53	65	100	97	44	90
LTR	ERVL	MLT2C1	0.0676417	0.0490559	0.902	0.35175	0.33075	0.379333	0.313	0.0406667	0.07175	0	0.04525	0.0045	0.023	0.0465	0.00266667	0.06475	0.008	0.0515	0.2754	0.408556	0.97	0.826667	1094	1091	7	4	4	3	4	3	4	3	4	4	4	4	3	4	4	4	5	9	5	6
LINE	L1	L1ME3F	0.0675967	0.0519145	NA	NA	NA	NA	NA	NA	NA	NA	NA	NA	NA	NA	NA	NA	NA	NA	NA	NA	NA	NA	491	491	NA	NA	NA	NA	NA	NA	NA	NA	NA	NA	NA	NA	NA	NA	NA	NA	NA	NA	NA	NA
LTR	ERVL	MER21B	0.0675904	0.0475572	0.903574	0.370603	0.361955	0.375103	0.339177	0.0544792	0.220328	0.06675	0.0106	0.0143673	0.0124898	0.0702807	0.00959091	0.0165833	0.00534091	0.0375	0.362843	0.615904	0.874717	0.936958	2930	2927	68	63	67	39	62	48	58	56	50	49	49	57	44	48	44	54	70	73	53	72
LTR	ERVL	HERV16-int	0.06759	0.0506849	0.897	0.362273	0.3804	0.555333	0.3788	0.0624	0.187556	0.00436364	0.0108333	0.0171667	0.0122	0.0581818	0.000833333	0.018375	0.0045	0.0077	0.295714	0.454214	0.608714	0.762273	361	365	15	11	10	3	10	5	9	11	6	6	5	11	6	8	6	10	14	14	7	11
LTR	ERVL-MaLR	MLT1B	0.0675779	0.0455401	0.854806	0.3382	0.318973	0.360179	0.267824	0.0428111	0.0808404	0.0246196	0.0104904	0.0130106	0.0223673	0.039431	0.00673333	0.0135567	0.0125795	0.0206346	0.320032	0.586019	0.778728	0.858339	12072	12063	144	115	148	67	119	90	94	92	104	94	98	116	75	97	88	104	157	159	92	127
DNA	TcMar-Tc2	Kanga1d	0.0675581	0.0364912	0.935429	0.396571	0.445	0.63625	0.470571	0.21025	0.177429	0.0335714	0.16075	0.12125	0.13525	0.238571	0.108	0.17975	0.07825	0.04625	0.147286	0.350571	0.577	0.958667	172	171	7	7	7	4	7	4	7	7	4	4	4	7	4	4	4	4	7	7	4	6
LTR	ERVK	RLTR20A1	0.0675369	0.0692647	0.9465	0.350667	0.461333	NA	0.3262	0.0874	0.2774	0	0	0.0421	0.075	0.0195	0	0.0273	0.0216	0.0221429	0.546182	0.781167	0.9375	0.977333	203	204	6	6	6	NA	5	5	5	4	11	10	5	6	5	10	10	7	11	6	4	6
DNA	TcMar-Tigger	Tigger15a	0.0675026	0.0473354	0.7381	0.279	0.272889	0.316333	0.193778	0.01225	0.079125	0	0.0095	0.006375	0.007375	0.0162222	0.003125	0.021625	0.005375	0.012125	0.224818	0.545545	0.814125	0.790727	973	972	10	10	9	6	9	8	8	8	8	8	8	9	8	8	8	8	11	11	8	11
LTR	ERVK	RMER3D3	0.0675	0	NA	NA	NA	NA	NA	NA	NA	NA	NA	NA	NA	NA	NA	NA	NA	NA	NA	NA	NA	NA	4	4	NA	NA	NA	NA	NA	NA	NA	NA	NA	NA	NA	NA	NA	NA	NA	NA	NA	NA	NA	NA
LTR	ERVL-MaLR	MLT1H2	0.0674702	0.0476466	0.905278	0.357357	0.365714	0.341222	0.307538	0.0269167	0.163533	0.0125455	0.0151667	0.0321818	0.0168889	0.0752	0.00588889	0.0133846	0.00161538	0.0301538	0.436176	0.718368	0.931545	0.892687	1257	1262	18	14	14	9	13	12	15	11	12	11	9	15	9	13	13	13	17	19	11	16
SINE	Alu	PB1D9	0.0674601	0.0460791	0.789284	0.34532	0.320703	0.38504	0.269243	0.0491875	0.100285	0.0260591	0.0150918	0.02007	0.0205965	0.0730222	0.0164191	0.0217103	0.0144654	0.0312698	0.274386	0.523654	0.751486	0.761869	21485	21426	507	422	468	249	416	320	365	372	392	343	342	360	272	359	318	367	495	489	286	458
LTR	ERVK	RMER16C	0.0674186	0.0574134	0.942	0.22	0.207	0.391	0.33	0	0.091	0.25	0	0.023	0.056	0.042	0.006	0.037	0	0	0.418	0.462	0.894	0.971	430	433	1	1	1	1	1	1	1	1	1	1	1	1	1	1	1	1	1	1	1	1
LINE	L1	L1M4a2	0.067374	0.0520755	0.8218	0.297333	0.4665	0.342	0.34975	0.124	0.0045	0	0	0.0045	0	0.04725	0.0045	0.032	0.004	0.08425	0.293167	0.5792	0.85	0.9786	853	848	5	3	4	2	4	2	2	2	3	2	2	4	2	2	2	4	6	5	2	5
LTR	ERV1	LTR48	0.0673588	0.0399171	0.906136	0.410176	0.386684	0.418	0.294778	0.0489333	0.0997059	0.0415882	0.00541176	0.0124	0	0.0690625	0.00393333	0.0186875	0.0039375	0.0323889	0.224842	0.449579	0.851333	0.73545	602	603	22	17	19	8	18	15	17	17	17	15	18	16	15	16	16	18	19	19	9	20
LTR	ERVL	MER54A	0.0673392	0.0374	0.924667	0.24775	0.370167	0.477083	0.163833	0.0660833	0.0235	0	0.00153846	0.0110769	0.00633333	0.0393636	0	0	0.0107692	0.0213077	0.286385	0.48275	0.941545	0.95725	451	450	12	12	12	12	12	12	6	6	13	13	12	11	13	6	13	13	13	12	11	12
LTR	ERVL-MaLR	MLT1D	0.0673108	0.0463019	0.871083	0.352682	0.357304	0.402431	0.261907	0.0547143	0.112724	0.0162248	0.018125	0.0179449	0.0222047	0.0625956	0.0117027	0.02125	0.0156	0.0361377	0.309647	0.552578	0.758437	0.81894	11881	11898	206	157	191	102	151	126	134	129	144	127	127	136	111	132	120	138	207	199	119	182
LTR	ERVL-MaLR	ORR1G-int	0.0672667	0.0542384	NA	NA	NA	NA	NA	NA	NA	NA	NA	NA	NA	NA	NA	NA	NA	NA	NA	NA	NA	NA	150	151	NA	NA	NA	NA	NA	NA	NA	NA	NA	NA	NA	NA	NA	NA	NA	NA	NA	NA	NA	NA
LTR	ERV1	LTR48B	0.0672454	0.0455196	0.9375	0.4775	0.239333	NA	0.309333	NA	0.333	NA	0	NA	0	0.371	NA	0	NA	NA	0.0508889	0.114333	NA	0.163556	432	433	8	2	3	NA	3	NA	1	NA	2	NA	1	2	NA	1	NA	NA	9	9	NA	9
LTR	ERVK	RLTR11C_MM	0.0672133	0.0502667	0.896487	0.317941	0.30703	0.38625	0.281967	0.0825185	0.124469	0.0228462	0.029871	0.0340625	0.035913	0.109485	0.0340417	0.0310385	0.038	0.0282903	0.241825	0.484179	0.728	0.881784	1805	1800	39	34	33	20	30	27	32	26	31	32	23	33	24	26	23	31	40	39	24	37
SINE	Alu	B1_Mur1	0.0671991	0.0466587	0.752953	0.299773	0.289225	0.351212	0.238326	0.0435978	0.0894625	0.0279968	0.00976261	0.014987	0.0212541	0.0560885	0.0134173	0.0181452	0.0105851	0.0264116	0.291135	0.509293	0.674153	0.70511	26634	26615	450	361	432	226	371	276	333	311	337	307	303	305	254	310	282	311	474	457	229	428
LINE	L1	L1M	0.0671921	0.0600493	NA	NA	NA	NA	NA	NA	NA	NA	NA	NA	NA	NA	NA	NA	NA	NA	NA	NA	NA	NA	203	203	NA	NA	NA	NA	NA	NA	NA	NA	NA	NA	NA	NA	NA	NA	NA	NA	NA	NA	NA	NA
LTR?	LTR?	MamRep1151	0.0671678	0.0500699	NA	NA	NA	NA	NA	NA	NA	NA	NA	NA	NA	NA	NA	NA	NA	NA	NA	NA	NA	NA	286	286	NA	NA	NA	NA	NA	NA	NA	NA	NA	NA	NA	NA	NA	NA	NA	NA	NA	NA	NA	NA
LTR	ERV1	RLTR30D2_MM	0.0671207	0.048497	0.955	0.406	0.436	0.489667	0.275	0.0985	0.02075	0.018	0.00475	0.026	0.0135	0.0135	0.0326667	0.073	0.0496667	0.0065	0.4156	0.826333	1	0.61	1483	1477	6	4	5	3	5	4	4	4	4	4	4	4	3	4	3	4	5	6	4	2
LTR	ERVL	LTR16D	0.0671062	0.0441544	0.796333	0.42775	0.277667	0.348	0.357667	0.023	0.118	0.0666667	0	0.0473333	0	0.0136667	0	0	0	0.00366667	0.096	0.3265	0.214	0.8145	273	272	3	4	3	1	3	1	1	3	3	3	1	3	1	1	1	3	3	4	1	4
DNA	TcMar-Tigger	MER44C	0.0671038	0.0512431	0.95	0.261	0.5	0.527	0.26025	0.129	0.079	NA	0	0.058	0.0676667	NA	0.003	0.075	0	0	0.354	0.765667	NA	1	366	362	1	1	1	1	4	1	1	NA	1	1	3	NA	3	1	1	1	3	3	NA	3
DNA	hAT-Charlie	MER5C1	0.067013	0.06	NA	NA	NA	NA	NA	NA	NA	NA	NA	NA	NA	NA	NA	NA	NA	NA	NA	NA	NA	NA	77	78	NA	NA	NA	NA	NA	NA	NA	NA	NA	NA	NA	NA	NA	NA	NA	NA	NA	NA	NA	NA
LTR	ERVL-MaLR	MLT1F1	0.0669944	0.0442063	0.815567	0.333439	0.300397	0.408921	0.235036	0.0307234	0.133118	0.0474231	0.0203396	0.011098	0.01725	0.0557143	0.0135946	0.0185	0.00580435	0.0194808	0.301639	0.574586	0.7902	0.848172	2502	2501	60	57	58	38	56	47	51	52	53	51	48	49	37	52	46	52	61	58	45	58
DNA	hAT-Tip100	MER96B	0.0669399	0.043416	0.694833	0.149667	0.201833	0.2665	0.156667	0.0133333	0	0	0	0	0.027	0.0295	0.0075	0.00266667	0.00266667	0.0686667	0.1845	0.492167	NA	0.489	366	363	6	3	6	2	3	3	3	3	3	3	2	2	2	3	3	3	6	6	NA	6
LTR	Gypsy	MamGypLTR3a	0.0669355	0.0383333	0.8648	0.4206	0.3371	0.409556	0.353778	0.0756667	0.0812222	0.0265556	0.0082	0.0191111	0.0513333	0.0606667	0.00566667	0.0166667	0.0107778	0.0225556	0.3097	0.5968	0.898125	0.754636	186	186	10	10	10	9	9	9	9	9	10	9	9	9	9	9	9	9	10	10	8	11
LTR	ERVL	MER70B	0.0669252	0.0478273	0.871556	0.408556	0.324667	0.336	0.251667	0.0341111	0.0976667	0.00444444	0.00788889	0.0106667	0.00455556	0.0361111	0.005	0.0142222	0.0105556	0.0103333	0.0368889	0.1692	0.076625	0.5312	361	359	9	9	9	9	9	9	9	9	9	9	9	9	9	9	9	9	9	10	8	10
LTR	ERV1	RLTR30	0.0669176	0.0491253	0.824727	0.252125	0.294455	0.685667	0.2768	0.1332	0.0954	0.015125	0.01925	0.00425	0.0336667	0.0561111	0.00816667	0.016375	0.0356	0.0644	0.299727	0.699636	0.9425	0.912182	850	846	11	8	11	3	10	5	5	8	8	8	6	9	6	8	5	5	11	11	8	11
SINE	Alu	B1_Mur2	0.0669088	0.0468203	0.795386	0.339262	0.328445	0.361738	0.271967	0.0442622	0.0818034	0.0312966	0.0101061	0.00935842	0.0149031	0.0665502	0.0106707	0.0148485	0.00914964	0.0284361	0.270161	0.518899	0.717662	0.727927	22399	22370	404	340	371	214	332	267	295	290	311	279	289	269	249	297	274	305	404	405	228	368
LTR	ERVK	RLTR18	0.0668778	0.0462246	0.903667	0.400056	0.352545	0.381333	0.243875	0.0670667	0.133556	0.0102	0.0050625	0.0041875	0.0551875	0.0572667	0.01	0.0205	0.024625	0.023625	0.40087	0.65987	0.954467	0.961952	1326	1327	24	18	22	12	16	15	18	15	16	16	16	15	16	16	16	16	23	23	15	21
LTR	ERVL-MaLR	MLT1O	0.066868	0.045614	0.757333	0.28595	0.276789	0.292286	0.289526	0.0538235	0.0966316	0.0348421	0.0386316	0.0147059	0.0182105	0.0434444	0.0204211	0.0347368	0.0190556	0.0209474	0.28525	0.50385	0.664158	0.666316	629	627	21	20	19	14	19	17	19	19	19	17	19	18	19	19	18	19	20	20	19	19
LTR	ERVL-MaLR	MLT1H-int	0.0668226	0.0506445	0.919333	0.31	0.3436	0.2218	0.2298	0.0158	0.03	0.0244	0.0046	0.0054	0.0236	0.148	0	0.0094	0	0.0142	0.369333	0.572167	0.972	0.806833	513	512	6	5	5	5	5	5	5	5	5	5	5	1	5	5	5	5	6	6	1	6
LTR	ERV1	MER92B	0.0668155	0.0453116	NA	NA	NA	NA	NA	NA	NA	NA	NA	NA	NA	NA	NA	NA	NA	0	NA	NA	NA	NA	336	337	NA	NA	NA	NA	NA	NA	NA	NA	NA	NA	NA	NA	NA	NA	NA	5	NA	NA	NA	NA
DNA	hAT-Blackjack	MER94	0.0668065	0.0475159	0.959667	0.415	0.401667	0.465	0.3	0.0646	0.0712	0.0326	0.0098	0	0.0054	0.05875	0.0066	0.0052	0.0206	0.0418	0.158333	0.5136	0.8165	0.972	310	314	6	6	6	5	5	5	5	5	5	5	5	4	5	5	5	5	6	5	4	5
LTR	ERV1	LTR29	0.0667647	0.0388235	NA	NA	NA	NA	NA	NA	NA	NA	NA	NA	NA	NA	NA	NA	NA	NA	NA	NA	NA	NA	34	34	NA	NA	NA	NA	NA	NA	NA	NA	NA	NA	NA	NA	NA	NA	NA	NA	NA	NA	NA	NA
LTR	ERV1	LTR37B	0.0667612	0.0452706	0.815111	0.389	0.4355	0.307	0.2556	0.01	0.0223333	0.051	0.0276667	0	0.0913333	0.123	0	0	0	0.0246667	0.39625	0.7384	0.900167	0.951444	423	425	9	3	8	2	5	3	3	3	3	3	6	2	2	3	3	3	12	10	6	9
DNA	hAT-Charlie	MER102c	0.0667375	0.0426834	0.876917	0.27	0.301067	0.277286	0.17	0.00866667	0.0735	0.0567778	0.00591667	0.0463	0	0.0241111	0.195556	0.00427273	0.0057	0.0295455	0.145357	0.4904	0.636308	0.835438	518	518	12	12	15	7	12	9	10	9	12	10	9	9	9	11	10	11	14	15	13	16
LTR	ERV1	MLTR14	0.066736	0.0455868	0.813556	0.334844	0.302024	0.393606	0.307879	0.053874	0.0890068	0.0300634	0.019698	0.0223806	0.0242667	0.0779281	0.0236917	0.02475	0.026	0.0355103	0.260211	0.515543	0.799043	0.791028	10582	10575	187	154	166	109	157	127	146	142	149	134	135	139	120	136	125	145	194	186	115	176
DNA	DNA	Eulor9B	0.0666667	0.00857143	NA	NA	NA	NA	NA	NA	NA	NA	NA	NA	NA	NA	NA	NA	NA	NA	NA	NA	NA	NA	15	14	NA	NA	NA	NA	NA	NA	NA	NA	NA	NA	NA	NA	NA	NA	NA	NA	NA	NA	NA	NA
LTR	ERV1	LTR109A2	0.0666667	0.0202381	NA	NA	NA	NA	NA	NA	NA	NA	NA	NA	NA	NA	NA	NA	NA	NA	NA	NA	NA	NA	42	42	NA	NA	NA	NA	NA	NA	NA	NA	NA	NA	NA	NA	NA	NA	NA	NA	NA	NA	NA	NA
LTR	ERV1	MER83B-int	0.0666667	0.0566667	NA	NA	NA	NA	NA	NA	NA	NA	NA	NA	NA	NA	NA	NA	NA	NA	NA	NA	NA	NA	6	6	NA	NA	NA	NA	NA	NA	NA	NA	NA	NA	NA	NA	NA	NA	NA	NA	NA	NA	NA	NA
LTR	ERV1	MLTR12	0.0666667	0.051646	0.758714	NA	0.4515	NA	0.375	NA	NA	NA	0	NA	NA	0	NA	0	NA	NA	0.0388333	0.0893333	NA	0.391667	645	644	7	NA	4	NA	1	NA	NA	NA	1	NA	NA	1	NA	1	NA	NA	6	3	NA	6
LTR	ERVL	MER88	0.0666176	0.0488235	NA	NA	NA	NA	NA	NA	NA	NA	NA	NA	NA	NA	NA	NA	NA	NA	NA	NA	NA	NA	68	68	NA	NA	NA	NA	NA	NA	NA	NA	NA	NA	NA	NA	NA	NA	NA	NA	NA	NA	NA	NA
LTR	ERVL-MaLR	MLT1F	0.0665759	0.0491587	0.899687	0.372538	0.337038	0.348529	0.304815	0.0397826	0.0698696	0.059125	0.0164348	0.00604348	0.0104783	0.04925	0.00472222	0.0207917	0.013	0.0217917	0.3488	0.643129	0.905286	0.938926	2827	2829	32	26	26	17	27	23	23	24	23	23	23	24	18	24	20	24	30	31	21	27
LTR	ERVK	MLTR11A	0.0665735	0.0469264	0.89497	0.363967	0.358262	0.352621	0.321086	0.0353261	0.0605179	0.0157174	0.0116667	0.0144167	0.0140943	0.0727925	0.00855556	0.0147143	0.01056	0.0259038	0.353644	0.588736	0.857062	0.838571	5116	5108	67	61	61	29	58	46	56	46	54	48	53	53	36	49	50	52	73	72	48	70
DNA	MULE-MuDR	Ricksha	0.066553	0.0592424	NA	NA	NA	NA	NA	NA	0	NA	NA	NA	NA	NA	NA	NA	NA	NA	NA	NA	NA	NA	264	264	NA	NA	NA	NA	NA	NA	1	NA	NA	NA	NA	NA	NA	NA	NA	NA	NA	NA	NA	NA
DNA	TcMar-Tigger	Tigger12A	0.0665517	0.0413793	NA	NA	0.36675	NA	NA	NA	NA	NA	NA	NA	NA	NA	NA	NA	NA	NA	0.58375	0.7988	NA	0.93825	145	145	NA	NA	4	NA	NA	NA	NA	NA	NA	NA	NA	NA	NA	NA	NA	NA	4	5	NA	4
DNA	hAT-Tip100	Arthur1B	0.0665513	0.049182	0.65975	0.297125	0.2	0.237333	0.23	0.0075	0.067	0.02025	0.005875	0.009625	0.0495	0.011375	0.00214286	0.003	0.011125	0.01475	0.182444	0.362667	0.665375	0.657667	867	868	8	8	8	6	8	8	8	8	8	8	8	8	7	8	8	8	9	9	8	6
LTR	ERVL	LTR52	0.0665323	0.0448583	0.523	0.196375	0.269857	0.2	0.07225	0.016	0.10725	0	0.00275	0	0.0126667	0.00525	0.002	0	0	0.018	0.366	0.458857	0.288	0.6115	248	247	7	8	7	2	4	3	4	3	4	3	3	4	3	3	3	3	7	7	3	8
LTR	ERVL-MaLR	MLT1H2-int	0.0665	0.0517647	NA	NA	NA	NA	NA	NA	NA	NA	NA	NA	NA	NA	NA	NA	NA	NA	NA	NA	NA	NA	120	119	NA	NA	NA	NA	NA	NA	NA	NA	NA	NA	NA	NA	NA	NA	NA	NA	NA	NA	NA	NA
DNA	hAT-Charlie	Charlie12	0.0664862	0.054055	0.8875	0.167	0.649333	NA	NA	NA	NA	NA	NA	NA	NA	0.104	NA	NA	NA	NA	0.244	0.646	0.87075	0.8795	1127	1127	4	1	3	NA	NA	NA	NA	NA	NA	NA	NA	2	NA	NA	NA	NA	4	5	4	6
LTR	ERVK	LTR10_RN	0.0664604	0.0490587	0.3501	0.2284	0.1937	0.461333	0.127091	0.0327778	0.0315455	0.0325	0.0102	0.003	0.0138462	0	0.0032	0.00788889	0.009	0.0102	0.257929	0.297917	0.141429	0.441	986	988	10	10	10	3	11	9	11	10	10	9	13	6	10	9	9	10	14	12	7	11
LTR	ERV1	LTR72_RN	0.0664604	0.046964	0.693545	0.30625	0.151571	0.105	0.1045	0	0.0318	0.0588571	0.0211667	0.0062	0	0.0348571	0.0398	0	0	0.0124	0.173444	0.374667	0	0.831857	1503	1502	11	8	7	5	6	5	5	7	6	5	6	7	5	6	5	5	9	9	3	7
DNA	hAT-Charlie	MER103C	0.0664569	0.0444046	0.657	0.0582	0.1005	0.293667	0.1275	0.012	0.12825	0	0.03725	0.00466667	0.05175	0.02075	0.0156667	0.00433333	0.0136667	0.0143333	0.2054	0.410667	0.864	0.908	1033	1033	4	5	4	3	4	3	4	4	4	3	4	4	3	3	3	3	5	3	3	3
LINE	L1	L1M4b	0.0664488	0.0446068	0.0707959	0.0305831	0.0475029	0.0243691	0.0215741	0.00706129	0.0119668	0.00498734	0.00245646	0.0037	0.00628333	0.00217857	0.00363608	0.0027293	0.00319868	0.0035	0.0258943	0.0480511	0.0308231	0.062635	3917	3840	338	319	344	298	317	310	301	316	333	330	300	280	316	314	302	320	331	313	294	326
LTR	ERVL	MLT2D	0.0664482	0.0489837	0.758333	0.276	0.247474	0.470857	0.2475	0.0914167	0.0806667	0.048125	0.014	0.0265714	0.0365	0.0734667	0.0442308	0.0574286	0.0410833	0.0602857	0.309762	0.509955	0.874364	0.789957	1968	1968	21	16	19	7	16	12	12	16	17	14	12	15	13	14	12	14	21	22	11	23
LTR	Gypsy	MamGypLTR1d	0.0664085	0.0497163	0.903	0.143	0.364	0.333	0.208	0	0.099	0	0	0.018	0	NA	0	0.029	0	0.01	0.007	0.169	NA	0.162	142	141	1	1	1	1	1	1	1	1	1	1	2	NA	1	1	1	1	1	1	NA	1
SINE	Alu	B1F2	0.0663469	0.0466759	0.81082	0.307644	0.321159	0.341177	0.248411	0.0412316	0.108271	0.0201295	0.0109403	0.0189946	0.027984	0.0676182	0.0166024	0.0200758	0.0110265	0.027623	0.304808	0.547169	0.810881	0.771211	11861	11856	256	216	239	147	209	177	192	193	201	184	188	165	166	198	189	191	250	266	160	227
LINE	L1	L1MEi	0.0663435	0.0507692	0.8195	0.118	0.4385	0.191	0.156	0	0.1275	0	0.031	0	0	0.114	0	0	0	0.045	0.4255	0.856	0.842	0.9	588	585	2	1	2	1	1	1	2	1	1	1	1	1	2	1	1	1	2	2	1	1
LINE	L2	L2	0.0662946	0.0464713	0.808313	0.329532	0.30848	0.316928	0.221416	0.039651	0.0986975	0.025042	0.0135115	0.0129224	0.0181916	0.0487451	0.0114744	0.0154567	0.0118454	0.0196939	0.202243	0.416976	0.63904	0.743736	22737	22725	504	457	492	334	464	404	433	405	434	438	407	408	390	416	414	441	507	499	375	458
LTR	ERVL	LTR16D1	0.066281	0.049661	0.7905	0.439	0.242	0.525	0.200333	0	0.042	0	0.021	0	0.0155	NA	0	0	0	0	0.046	0.298	NA	0.2875	121	118	4	2	2	2	3	2	2	2	2	2	2	NA	2	2	2	2	4	3	NA	4
LTR	ERVK	RLTR26D_MM	0.0662533	0.0419405	0.819306	0.26164	0.297143	0.289	0.28928	0.042	0.051	0.0177273	0.01132	0.00924	0.00765217	0.0522857	0.0134286	0.01808	0.00595833	0.02776	0.235429	0.456643	0.695368	0.896423	766	773	36	25	28	19	25	25	25	22	25	25	23	21	21	25	24	25	28	28	19	26
DNA	hAT	MER53	0.0662282	0.0431888	0.749	0.2064	0.115	0.405667	0.171	0.0413333	0.0766	0	0	0.00675	0.0376	0.07575	0.005	0.0086	0	0.0366	0.375778	0.536571	0.7308	0.713	1034	1038	6	5	7	3	6	3	5	4	4	4	5	4	4	5	3	5	9	7	5	8
DNA	TcMar-Tigger	Tigger17b	0.0661345	0.0570833	0.961667	NA	0.714	NA	0.667	NA	NA	NA	NA	NA	NA	NA	NA	NA	NA	NA	0.313	0.629667	0.817	0.981333	119	120	3	NA	1	NA	1	NA	NA	NA	NA	NA	NA	NA	NA	NA	NA	NA	3	3	1	3
DNA	TcMar-Tc2	Kanga1	0.0661331	0.0517857	0.757182	0.377909	0.304364	0.2655	0.282364	0.0365455	0.074	0.00490909	0.00609091	0.0113636	0.00436364	0.0291818	0.00163636	0.0101818	0.00272727	0.0166364	0.364364	0.707636	0.901455	0.960182	481	476	11	11	11	10	11	11	11	11	11	11	11	11	11	11	11	11	11	11	11	11
LINE	L1	L1ME5	0.0660854	0.044484	0.946667	0.347333	0.405667	0.289	0.266667	0.08	0.0923333	0.018	0.0293333	0.005	0.00233333	0.0613333	0	0.008	0	0.014	0.1965	0.58675	0.876667	0.97975	281	281	3	3	3	3	3	3	3	3	3	3	3	3	3	3	3	3	4	4	3	4
LTR	ERV1	RLTR48B	0.066052	0.0574468	0.44	0.118	0.239	0.264	0.1175	0.029	0	0	0.017	0	0	0.0055	0	0.0075	0	0.03	0	0.013	0.104	0.4125	423	423	2	2	2	2	2	2	2	2	2	2	2	2	2	2	2	2	2	2	2	2
LTR	ERVL-MaLR	MLT1K	0.0660314	0.0463898	0.843926	0.351836	0.335878	0.360421	0.227203	0.0495319	0.104472	0.0282075	0.0137213	0.014383	0.00959615	0.0579273	0.00970732	0.0196923	0.0141333	0.0241273	0.294734	0.561769	0.856711	0.829151	3825	3817	81	61	74	38	64	47	53	53	61	47	52	55	41	52	45	55	79	78	45	73
DNA	TcMar-Tigger	Tigger11a	0.0660305	0.0609924	NA	NA	NA	NA	NA	NA	NA	NA	NA	NA	NA	NA	NA	NA	NA	NA	NA	NA	NA	NA	131	131	NA	NA	NA	NA	NA	NA	NA	NA	NA	NA	NA	NA	NA	NA	NA	NA	NA	NA	NA	NA
LTR	ERVL	MER74A	0.0660128	0.0481661	0.914	0.377437	0.353632	0.428538	0.273	0.04525	0.1164	0.00733333	0.00505556	0.0109375	0.0151333	0.0627857	0.007	0.0328	0.0138667	0.0455625	0.36805	0.66465	0.871867	0.881952	1096	1096	20	16	19	13	19	16	15	15	18	16	15	14	15	15	15	16	20	20	15	21
SINE	Alu	PB1	0.065948	0.0465783	0.795387	0.35118	0.323705	0.336288	0.257651	0.0942588	0.101378	0.0239063	0.0102178	0.0109294	0.0272889	0.0760693	0.0111646	0.0178152	0.00781707	0.0235165	0.295174	0.527986	0.668367	0.750104	7996	7996	142	122	139	73	106	85	98	96	101	85	90	101	79	92	82	91	144	143	79	125
DNA	hAT-Tip100	MER91C	0.0659292	0.0374138	0.5415	0.13	0.024	NA	0.043	0	0	0	0	0	0	0.034	NA	0	0	0	0.35	0.732	1	0.727	113	116	2	1	1	NA	1	1	1	1	1	1	1	1	NA	1	1	1	2	2	1	1
LTR	ERVL?	LTR55	0.0658904	0.0505286	0.25	0	0.072	0	0.074	0	0	0	0	0	0.028	0.0105	0	0	0	0	0.0625	0	0.015	0.065	219	227	1	1	1	1	1	1	1	1	1	1	1	4	1	1	1	1	4	1	1	1
LTR	ERV1	MER34A1	0.0658861	0.0495721	0.875333	0.398	0.250444	0.38875	0.149929	0.0610909	0.144273	0.0161818	0.00417647	0.0607273	0.0252727	0.0214667	0.001	0.0207222	0	0.0222941	0.137941	0.253889	0.368067	0.551636	632	631	18	18	18	4	14	11	11	11	17	11	11	15	11	18	11	17	17	18	15	11
DNA	TcMar-Tigger	Tigger8	0.0658333	0.0447423	NA	NA	NA	NA	NA	NA	NA	NA	NA	NA	NA	NA	NA	NA	NA	NA	NA	NA	NA	NA	192	194	NA	NA	NA	NA	NA	NA	NA	NA	NA	NA	NA	NA	NA	NA	NA	NA	NA	NA	NA	NA
DNA	hAT-Tip100	MER45A	0.0658322	0.0377624	0.860875	0.351231	0.317308	0.339625	0.312273	0.099375	0.1284	0	0.0119091	0.0058	0.0068	0.0207	0.010125	0.0144	0.00211111	0.018875	0.308625	0.564071	0.791875	0.877273	727	724	16	13	13	8	11	8	10	10	11	10	10	10	8	10	9	8	16	14	8	11
LTR	ERVK	RLTR42-int	0.0657921	0.0481287	0.883385	0.318455	0.394154	0.454733	0.325556	0.0515294	0.132714	0.0439444	0.0141364	0.0104762	0.02495	0.0373158	0.0195333	0.0347143	0.000888889	0.010381	0.314167	0.557719	0.839611	0.763808	3560	3559	26	22	26	15	27	17	21	18	22	21	20	19	15	21	18	21	30	32	18	26
LINE	L2	L2a	0.0657742	0.0452913	0.776199	0.327023	0.314928	0.336513	0.246753	0.045172	0.108793	0.0208259	0.0141698	0.0159363	0.0176479	0.0574051	0.0132995	0.0153579	0.0108269	0.0271013	0.238458	0.475789	0.688063	0.730312	28312	28301	594	560	580	388	531	465	497	494	530	502	463	469	434	489	468	523	613	611	411	567
SINE	Alu	B1F1	0.0657695	0.0474477	0.807512	0.31431	0.304627	0.366095	0.240031	0.0538566	0.107449	0.0251053	0.0139455	0.0175444	0.0292222	0.0680244	0.0236266	0.0248615	0.0204661	0.0306863	0.290619	0.523672	0.740183	0.765921	14568	14532	336	284	319	201	286	251	265	266	275	259	261	246	233	260	251	271	336	335	229	302
SINE	ID	ID	0.0656684	0.0456623	0.827468	0.272985	0.340104	0.359614	0.261485	0.0496981	0.0987368	0.0197966	0.00843284	0.0138214	0.0130185	0.0650179	0.0121429	0.0175172	0.00489286	0.0278103	0.291671	0.52861	0.77266	0.807544	3950	3956	79	66	77	44	66	53	57	59	67	56	54	56	49	58	56	58	76	82	47	68
DNA	hAT-Charlie	Charlie18a	0.0656604	0.0460377	NA	NA	NA	NA	NA	NA	NA	NA	NA	NA	NA	NA	NA	NA	NA	NA	NA	NA	NA	NA	212	212	NA	NA	NA	NA	NA	NA	NA	NA	NA	NA	NA	NA	NA	NA	NA	NA	NA	NA	NA	NA
LTR	ERVK	RMER17C	0.0656273	0.0489324	0.580897	0.248915	0.225657	0.202743	0.14216	0.0317788	0.065486	0.0145856	0.0140625	0.0151034	0.0125169	0.0274673	0.0154561	0.0248974	0.00694595	0.0252742	0.198137	0.310225	0.52075	0.669838	9127	9086	136	117	134	105	125	113	107	111	128	116	118	107	114	117	111	124	139	129	100	117
SINE	Alu	B1F	0.0655813	0.0457006	0.784717	0.325614	0.310633	0.336173	0.239545	0.0466442	0.105372	0.0269413	0.0112971	0.0155985	0.0183146	0.056434	0.0135313	0.0162625	0.00999235	0.028554	0.286092	0.523874	0.737594	0.740947	29389	29388	580	495	545	313	470	385	411	409	451	411	410	394	367	419	392	435	595	578	340	533
LTR	ERV1	LTR45	0.0655556	0.0277778	NA	NA	NA	NA	NA	NA	NA	NA	NA	NA	NA	NA	NA	NA	NA	NA	NA	NA	NA	NA	18	18	NA	NA	NA	NA	NA	NA	NA	NA	NA	NA	NA	NA	NA	NA	NA	NA	NA	NA	NA	NA
LTR	ERVL	RLTR28B	0.0655396	0.042023	0.598077	0.186923	0.152357	0.244556	0.140077	0.0431667	0.0489091	0	0	0.0189167	0.0110833	0.01175	0.0284167	0.0025	0	0.0109231	0.127231	0.254308	0.439125	0.607917	695	697	13	13	14	9	13	12	11	11	13	12	12	8	12	12	12	13	13	13	8	12
LTR	ERVK	RMER16B	0.0655385	0.0482308	NA	NA	NA	NA	NA	NA	NA	NA	NA	NA	NA	NA	NA	NA	NA	NA	NA	NA	NA	NA	130	130	NA	NA	NA	NA	NA	NA	NA	NA	NA	NA	NA	NA	NA	NA	NA	NA	NA	NA	NA	NA
DNA	hAT-Charlie	MER20	0.0655041	0.0468382	0.874311	0.35423	0.331039	0.360414	0.255462	0.0369506	0.0806628	0.0155263	0.00660577	0.0109756	0.00535556	0.0591	0.01625	0.0141685	0.0121375	0.02578	0.30509	0.598569	0.80141	0.879638	5852	5848	132	113	128	58	106	81	86	95	104	82	90	100	72	89	80	100	133	137	83	116
LINE	L1	HAL1	0.0654979	0.0482407	0.833266	0.278444	0.270254	0.370139	0.284712	0.0548095	0.10563	0.0764286	0.0154043	0.0118723	0.0111136	0.0473235	0.00665	0.0134889	0.00915909	0.0335532	0.302032	0.573185	0.897407	0.801483	5031	5019	64	54	59	36	52	42	46	49	47	47	44	34	40	45	44	47	63	54	27	58
DNA	hAT-Charlie	MER5B	0.0654726	0.0429975	0.852598	0.347	0.324477	0.360613	0.279	0.0437922	0.132451	0.0263375	0.00697701	0.0125783	0.0115765	0.0612051	0.00923377	0.00895349	0.0121266	0.0237558	0.243744	0.47679	0.825271	0.780202	3967	3970	112	101	109	62	92	77	82	80	87	83	85	78	77	86	79	86	121	119	70	104
DNA	hAT-Charlie	MER113B	0.0654717	0.0440741	0.971	0.5	0.333	NA	0.303	0	0	0.667	0	0.083	0	NA	NA	0	NA	0	0.324	0.753	NA	1	53	54	1	1	1	NA	1	1	1	1	1	1	1	NA	NA	1	NA	1	1	1	NA	1
DNA	hAT-Tip100	Zaphod	0.0654709	0.0488794	0.916667	NA	0.47025	NA	NA	NA	NA	NA	NA	NA	NA	0.167	NA	NA	NA	NA	0.2885	0.639	NA	0.889	1168	1169	3	NA	4	NA	NA	NA	NA	NA	NA	NA	NA	2	NA	NA	NA	NA	2	2	NA	2
LTR	ERVL-MaLR	MLT1H	0.0654685	0.0486775	0.895792	0.391081	0.390732	0.556214	0.301353	0.0352941	0.0874167	0.029	0.009	0.00795652	0.03556	0.0424375	0.00335714	0.00920833	0.00605556	0.0477407	0.343773	0.577628	0.784895	0.811568	3202	3206	48	37	41	14	34	17	24	19	24	23	25	32	14	24	18	27	44	43	19	44
DNA	hAT-Charlie	MER20B	0.0653229	0.0412805	0.727765	0.2361	0.318846	0.193667	0.0799	0.0263	0.0588	0	0.0046	0	0.0345	0.023125	0.0053	0.0028	0	0.0113	0.301923	0.565923	0.7545	0.959846	1146	1148	17	10	13	9	10	10	10	10	10	10	10	8	10	10	10	10	13	13	8	13
SINE	Alu	PB1D10	0.0653153	0.0463433	0.790934	0.326567	0.315595	0.380132	0.272685	0.0600616	0.114041	0.0337752	0.0180147	0.0217735	0.0263333	0.0658709	0.0229118	0.0255177	0.017374	0.0315244	0.28932	0.530383	0.737736	0.75206	42807	42773	868	720	809	432	704	568	635	614	679	627	609	612	510	622	607	635	891	900	496	806
DNA	hAT-Charlie	Charlie15b	0.0652821	0.0414322	0.8674	0.2708	0.277	0.239	0.304	0.0382	0.0336	0.0054	0.012	0.0026	0.0022	0.0176	0	0.0074	0	0.0166	0.277	0.693	0.907	0.9876	390	391	5	5	5	1	5	5	5	5	5	5	5	5	5	5	5	5	5	5	5	5
LTR	ERVK	MLTR18B_MM	0.0651724	0.0459962	0.758889	0.241375	0.474167	0.397	0.384125	0.0946667	0.1338	0.0645	0.0315	0.0126667	0.01325	0.0766	0.067	0.0066	0	0.014	0.384556	0.602889	0.636	0.8682	1044	1039	9	8	6	2	8	3	5	4	4	3	4	5	2	5	3	3	9	9	4	10
LTR	ERVL-MaLR	MLT1J-int	0.0651709	0.0430385	0.900273	0.236667	0.3042	0.287667	0.273444	0.028	0.072375	0.00555556	0.0035	0.006	0.0348571	0.0495	0	0.009125	0.00375	0.0721111	0.286333	0.610455	0.9035	0.9563	702	701	11	9	10	6	9	7	8	9	10	9	7	10	6	8	8	9	12	11	8	10
LTR	ERV1	MER31A	0.0651334	0.0456107	0.856	0.371909	0.334583	0.4198	0.197737	0.0430556	0.1043	0.00595	0.0052	0.00944444	0.0261667	0.04	0.01375	0.0184444	0.00833333	0.0355	0.37304	0.71808	0.914937	0.842458	1087	1089	23	22	24	15	19	18	20	20	20	18	18	15	16	18	18	18	25	25	16	24
DNA	hAT-Charlie	MER5A1	0.0650678	0.0452433	0.648548	0.269835	0.270983	0.308571	0.19234	0.0318929	0.0787708	0.0268667	0.0131489	0.0139326	0.0331809	0.03792	0.0130588	0.0159892	0.0151839	0.0199462	0.192435	0.417387	0.580545	0.629155	3394	3391	115	109	115	77	103	84	96	90	94	89	94	75	85	93	87	93	115	119	66	116
DNA	TcMar-Tigger	MER2B	0.0650619	0.046306	0.908667	0.365364	0.359615	0.4565	0.266417	0.034625	0.118182	0	0.00263636	0.0251111	0	0.0547778	0.00685714	0.0073	0.0166667	0.0281	0.277769	0.512231	0.595429	0.935286	808	804	15	11	13	6	12	8	11	9	11	9	8	9	7	10	9	10	13	13	7	14
DNA	TcMar-Tigger	Tigger20a	0.065057	0.0477863	NA	NA	NA	NA	NA	NA	NA	NA	NA	NA	NA	NA	NA	NA	NA	NA	NA	NA	NA	NA	263	262	NA	NA	NA	NA	NA	NA	NA	NA	NA	NA	NA	NA	NA	NA	NA	NA	NA	NA	NA	NA
LTR	ERVK	RLTR12G	0.0650361	0.0536051	0.7914	0.4865	0.53175	0.422333	0.22875	0.085	0.340333	0.121	0.0125	0.041	0.04725	0.0383333	0.07775	0.06375	0.00733333	0.018	0.32	0.4922	0.591667	0.8414	554	552	5	4	4	3	4	3	6	4	4	3	4	3	4	4	3	4	4	5	3	5
LTR	Gypsy	MamGypLTR1c	0.0650355	0.031223	0.917333	0.261857	0.433714	0.3364	0.371143	0.0298	0.103167	0.0146667	0	0	0.0196667	0.0698333	0.0098	0.0104286	0.0274	0.0388571	0.257889	0.709333	0.943667	0.954444	141	139	9	7	7	5	7	5	6	6	7	6	6	6	5	7	5	7	9	9	6	9
DNA	hAT-Charlie	MER5A	0.0649543	0.0456595	0.76602	0.30768	0.303582	0.321294	0.270078	0.0361591	0.0935099	0.0262624	0.0103816	0.022587	0.0183235	0.0537152	0.010619	0.0116164	0.0126861	0.0277651	0.256709	0.48996	0.656545	0.705941	7224	7225	205	178	194	102	166	132	151	141	152	138	136	151	126	146	137	149	206	200	110	187
DNA	MULE-MuDR	Ricksha_c	0.0649389	0.0415942	0.93	0.5695	0.548	NA	0.231	0.1175	0.333	NA	0.1275	0.065	0.059	0.044	0	0.0935	0	0.037	0.356333	0.717333	0.786	0.950667	409	414	2	2	3	NA	2	2	2	NA	2	2	2	2	2	2	2	2	3	3	2	3
LTR	ERVL	LTR67B	0.0648945	0.0495191	0.696778	0.305125	0.246889	0.4275	0.26125	0.0625	0.12025	0	0.0135	0.0536667	0.017	0.0276667	0.00666667	0.0201667	0.0145	0.03775	0.210222	0.3325	0.800167	0.724556	711	707	9	8	9	6	8	8	8	6	6	6	6	9	6	6	8	8	9	12	6	9
LINE	L1	HAL1b	0.0648578	0.0471947	0.936846	0.3498	0.394556	0.449	0.382167	0.06	0.1695	0.138556	0.0316667	0	0.00718182	0.04	0.0166667	0.0554545	0	0.0138889	0.432812	0.7	0.926	0.953067	914	909	13	10	9	1	12	5	10	9	9	6	11	7	6	11	9	9	16	15	9	15
LTR	ERVL	LTR33A_	0.0648532	0.0423602	0.819714	0.347857	0.329	0.402	0.246625	0.0431429	0.116625	0.0234286	0.00871429	0.00414286	0.0218571	0.0446	0.0226667	0	0	0.00657143	0.144857	0.299	0.46525	0.696429	647	644	7	7	7	6	8	7	8	7	7	7	7	5	6	7	6	7	7	7	4	7
LTR	ERVL	LTR53B	0.0648092	0.04	0.897	0.222	0.346	0.5	0.303	0.13	0	0.3	0.056	0	0	0.103	0.094	0.097	0	0.081	0.074	0.923	1	1	131	131	1	1	1	1	1	1	1	1	1	1	1	1	1	1	1	1	1	1	1	1
LTR	ERVL	MER73	0.0647907	0.0501896	0.940857	0.589455	0.481071	0.374818	0.172909	0.0538182	0.0995455	0	0.0219091	0.0119091	0.000818182	0.0397273	0.0123636	0.0413636	0.000727273	0.0368182	0.118909	0.239545	0.442727	0.299727	215	211	14	11	14	11	11	11	11	11	11	11	11	11	11	11	11	11	11	11	11	11
LINE	L1	L1ME4b	0.0647534	0.0451277	0.8795	0.4088	0.396133	0.526167	0.388867	0.0896	0.284111	0.0646	0.01	0.0238	0.0818	0.051875	0.0035	0.00933333	0.0128	0.0391667	0.342571	0.664143	0.95275	0.9252	2352	2350	16	10	15	6	15	5	9	5	6	5	10	8	4	6	5	6	21	21	8	20
LTR	ERV1	LTR78	0.0647423	0.0466108	0.9076	0.456286	0.384	0.480556	0.312786	0.1665	0.2825	0.0850714	0.0561429	0.087	0.0463	0.0594667	0.093	0.0909	0.0442222	0.0476667	0.192118	0.402733	0.882	0.921357	776	776	15	14	15	9	14	10	10	14	14	11	10	15	9	10	9	15	17	15	10	14
DNA	hAT-Charlie	Charlie6	0.0647393	0.0378261	0.956	0.467	0.32	NA	0.133	NA	NA	0	0	0	NA	0	NA	0	NA	0.077	0.4335	0.729	0.923	1	211	207	2	1	1	NA	1	NA	NA	1	1	1	NA	1	NA	1	NA	1	2	2	1	1
DNA	hAT-Charlie	MER113	0.0647315	0.0453034	0.616941	0.350857	0.205833	0.173	0.0705	0.0236667	0.0522	0	0.0035	0	0	0.00433333	0	0	0.006	0.01	0.419769	0.6264	0.911167	0.546889	894	890	17	7	12	3	4	3	5	5	4	4	4	6	3	5	3	3	13	10	6	9
LTR	ERVL-MaLR	MLT1I	0.0646353	0.0490549	0.901884	0.486378	0.36222	0.36725	0.408758	0.0649524	0.0771852	0.084375	0.00419231	0.00866667	0.113714	0.0284138	0.0127143	0.0128095	0.0140667	0.0218261	0.337846	0.556114	0.78069	0.864437	2358	2349	43	37	41	12	33	21	27	24	26	15	28	29	14	21	15	23	39	44	29	48
DNA	MULE-MuDR	Ricksha_b	0.0646154	0.0107692	NA	NA	NA	NA	NA	NA	NA	NA	NA	NA	NA	NA	NA	NA	NA	NA	NA	NA	NA	NA	13	13	NA	NA	NA	NA	NA	NA	NA	NA	NA	NA	NA	NA	NA	NA	NA	NA	NA	NA	NA	NA
DNA	hAT-Charlie	Charlie20a	0.0645517	0.0507931	0.933571	0.510833	0.371571	0.532	0.2665	0.0875	0.252	0.1272	0.0042	0.019	0	0.0584	0.016	0.0155	0.0225	0.0285	0.246	0.526286	1	0.912333	290	290	7	6	7	2	2	2	2	5	5	2	2	5	2	2	2	2	7	7	2	6
DNA	TcMar-Tc2	Kanga1c	0.0645484	0.0470513	NA	NA	NA	NA	0.5	NA	NA	NA	NA	NA	NA	NA	NA	NA	NA	NA	0.445	1	NA	1	310	312	NA	NA	NA	NA	1	NA	NA	NA	NA	NA	NA	NA	NA	NA	NA	NA	2	2	NA	1
DNA	hAT-Charlie	Charlie8	0.0644841	0.0522222	0.940161	0.512091	0.497196	0.54844	0.338286	0.0891636	0.213	0.0877593	0.022	0.0188571	0.0178889	0.0875714	0.0167073	0.026037	0.0164909	0.0250364	0.0340179	0.136625	0.0600488	0.170368	1037	1035	56	55	56	50	56	55	55	54	55	56	54	56	41	54	55	55	56	56	41	57
LTR	ERV1	LTR9A1	0.0644444	0.11	NA	NA	NA	NA	NA	NA	NA	NA	NA	NA	NA	NA	NA	NA	NA	NA	NA	NA	NA	NA	9	9	NA	NA	NA	NA	NA	NA	NA	NA	NA	NA	NA	NA	NA	NA	NA	NA	NA	NA	NA	NA
LTR	ERVL?	LTR87	0.0644268	0.0474359	1	0.235	0.287	NA	0.565	NA	0.5	0.364	0	0	0.071	NA	0.417	0.105	NA	0.133	0.212	0.405	NA	0.968	314	312	1	1	3	NA	1	NA	1	1	1	1	1	NA	1	1	NA	1	3	3	NA	1
SINE	MIR	MIR	0.0643259	0.0445977	0.772711	0.28237	0.287032	0.320074	0.231512	0.0384128	0.0969654	0.0234455	0.0115659	0.0168419	0.0153966	0.0492566	0.0100101	0.0142546	0.0113051	0.0231324	0.290892	0.534822	0.731149	0.774387	35542	35550	710	586	666	352	578	436	492	505	546	468	474	491	396	491	449	491	733	731	436	674
LINE	CR1	L3	0.0642931	0.0447502	0.755595	0.310219	0.286096	0.337134	0.260785	0.0387351	0.105267	0.0196196	0.0162892	0.024	0.0127531	0.0559613	0.0192436	0.0170759	0.0161056	0.0251557	0.261229	0.485867	0.699081	0.755974	9054	9048	210	187	198	134	191	151	165	163	166	160	162	155	156	158	161	167	218	210	148	191
LTR	ERVL-MaLR	MLT1F1-int	0.0642515	0.0383929	0.877	0.4205	0.3335	0.5844	0.2326	0.0534	0.1914	0	0.0168	0	0	0.0735	0.01	0.0188	0.024	0.0244	0.199333	0.4675	1	0.784833	167	168	6	6	6	5	5	5	5	5	5	5	5	2	5	5	5	5	6	6	2	6
DNA	hAT-Tip100	MER97b	0.0642453	0.0693396	NA	NA	NA	NA	NA	NA	NA	NA	NA	NA	NA	NA	NA	NA	NA	NA	NA	NA	NA	NA	106	106	NA	NA	NA	NA	NA	NA	NA	NA	NA	NA	NA	NA	NA	NA	NA	NA	NA	NA	NA	NA
DNA	hAT-Tip100	MER97a	0.0642105	0.0413274	NA	NA	0.45025	NA	NA	NA	NA	0.012	NA	0.0416667	NA	NA	NA	NA	NA	0.0335	NA	NA	NA	NA	114	113	NA	NA	4	NA	NA	NA	NA	4	NA	3	NA	NA	NA	NA	NA	4	NA	NA	NA	NA
LTR	ERV1	MER4B-int	0.0642	0.0542	NA	NA	NA	NA	NA	NA	NA	NA	NA	NA	NA	NA	NA	NA	NA	NA	NA	NA	NA	NA	50	50	NA	NA	NA	NA	NA	NA	NA	NA	NA	NA	NA	NA	NA	NA	NA	NA	NA	NA	NA	NA
LTR	ERVL-MaLR	MLT1G3	0.0641524	0.0462775	0.729929	0.244211	0.238707	0.1734	0.2175	0.0174583	0.0326786	0.0328214	0.0191923	0.00807407	0.0277931	0.0565357	0.0105714	0.00742308	0.0113462	0.0163462	0.258738	0.519227	0.569316	0.638585	1864	1867	42	38	41	20	36	24	28	28	26	27	29	28	21	26	26	26	42	44	19	41
snRNA	snRNA	U3	0.0641463	0.0504202	0.0835	NA	NA	NA	0.0625	NA	NA	NA	NA	NA	NA	NA	NA	NA	NA	NA	0	0	NA	0	123	119	2	NA	NA	NA	2	NA	NA	NA	NA	NA	NA	NA	NA	NA	NA	NA	2	2	NA	2
LTR	ERVL	LTR33A	0.0641252	0.0447167	0.896261	0.4063	0.344684	0.38975	0.25481	0.0433333	0.1896	0.0325882	0.00957143	0.02	0.0208125	0.103526	0.0106875	0.0121765	0.0194118	0.0166471	0.212727	0.46425	0.765267	0.685304	703	706	23	20	19	16	21	15	20	17	21	16	16	19	16	17	17	17	22	24	15	23
LTR	ERV1	LTR78B	0.0641239	0.0417949	0.868278	0.34825	0.280533	0.506167	0.208923	0.0817143	0.125909	0.252333	0.0107778	0.00575	0.00216667	0.0381111	0.01975	0.0104545	0.03075	0.0125	0.167	0.396824	0.986667	0.869643	468	468	18	16	15	6	13	7	11	9	9	8	12	9	8	11	8	12	17	17	3	14
LINE	L1	L1ME3C	0.0641099	0.0501987	0.948571	0.542	0.533714	0.493143	0.316857	0.100714	0.0491429	0.00314286	0.0181429	0.015	0.0177143	0.0841429	0.0111429	0.0295714	0.00528571	0.0271429	0.245857	0.585778	0.901571	0.966	455	453	7	7	7	7	7	7	7	7	7	7	7	7	7	7	7	7	7	9	7	7
DNA	hAT-Charlie	MER102b	0.0640789	0.0479342	0.870111	0.324714	0.313857	0.322	0.31275	0.0505	0.02025	0.098	0.00666667	0.03625	0.006	0.0535714	0.0015	0	0	0.05775	0.3899	0.6374	0.9438	0.9301	760	760	9	7	7	2	4	4	4	4	6	4	4	7	4	4	4	4	10	10	5	10
DNA	hAT-Tip100	ORSL-2b	0.0640635	0.0508544	0.971	0.255	0.2435	0.3645	0.175	0.0365	0.0745	0	0.0055	0.034	0	0.0425	0.004	0.0055	0.006	0.04	0.506333	0.8675	0.954	0.929667	315	316	3	2	2	2	2	2	2	2	2	2	2	2	2	2	2	2	3	2	2	3
LTR	ERV1	RMER21A	0.0640622	0.0480853	0.819038	0.291882	0.339844	0.3151	0.240567	0.0374643	0.102533	0.00193103	0.0115278	0.0132571	0.021963	0.0461892	0.03236	0.0186129	0.0177778	0.0178333	0.0943182	0.284388	0.348952	0.623132	1866	1828	53	34	45	20	30	28	30	29	36	35	27	37	25	31	27	30	44	49	21	38
DNA	TcMar-Tc2	MER104	0.064021	0.0459717	0.81	0.571	0.261	NA	0.357	NA	NA	0	NA	NA	NA	NA	NA	NA	NA	NA	0.595	0.778	NA	1	286	283	1	1	1	NA	1	NA	NA	1	NA	NA	NA	NA	NA	NA	NA	NA	1	1	NA	1
LTR	ERV1	MER72	0.064	0.059	NA	NA	NA	NA	NA	NA	NA	NA	NA	NA	NA	NA	NA	NA	NA	NA	NA	NA	NA	NA	10	10	NA	NA	NA	NA	NA	NA	NA	NA	NA	NA	NA	NA	NA	NA	NA	NA	NA	NA	NA	NA
LTR	ERVL	MER74B	0.063861	0.0560542	0.911714	0.380571	0.489286	0.398	0.298571	0.103	0.159714	0.0327143	0.055	0.0578	0.0421667	0.0876	0.0463333	0.06025	0.048	0.014	0.237111	0.592571	0.9252	0.967286	518	517	7	7	7	3	7	3	7	7	6	5	6	5	3	4	3	4	9	7	5	7
DNA	MULE-MuDR	Ricksha_0	0.0638554	0.0301818	0.945	0.4985	0.4875	0.6785	0.28	0	0	NA	0	0	0	NA	0	0	NA	0	0.2588	0.804667	NA	0.610167	166	165	6	4	2	2	3	2	2	NA	2	2	2	NA	2	2	NA	1	5	3	NA	6
LTR	Gypsy?	LTR85c	0.0638065	0.0543226	NA	NA	NA	NA	NA	NA	NA	NA	NA	NA	NA	NA	NA	NA	NA	NA	NA	NA	NA	NA	155	155	NA	NA	NA	NA	NA	NA	NA	NA	NA	NA	NA	NA	NA	NA	NA	NA	NA	NA	NA	NA
LTR	ERVL	LTR40a	0.0637977	0.0470952	0.804769	0.352846	0.362917	0.218125	0.1509	0.03075	0.094375	0.00422222	0.00888889	0	0.0477778	0.0283077	0.004	0.0412222	0	0.00533333	0.243538	0.329385	0.493833	0.7587	1048	1050	13	13	12	8	10	8	8	9	9	9	9	13	9	9	9	9	13	13	6	10
DNA	hAT-Charlie	Charlie17a	0.0637931	0.0505172	NA	NA	NA	NA	NA	NA	NA	NA	NA	NA	NA	NA	NA	NA	NA	NA	NA	NA	NA	NA	58	58	NA	NA	NA	NA	NA	NA	NA	NA	NA	NA	NA	NA	NA	NA	NA	NA	NA	NA	NA	NA
LTR?	LTR?	MamRep605	0.0637902	0.0397865	0.922667	0.559727	0.467091	0.517714	0.403083	0.104714	0.136545	0.028	0.0192857	0.0448571	0.0173636	0.3625	0.0322857	0.027	0.0141429	0.0347	0.2455	0.634167	0.969333	0.941417	839	843	12	11	11	7	12	7	11	7	7	7	11	2	7	11	7	10	12	12	3	12
LTR	LTR	MamRep1527	0.0637714	0.0396275	0.93	0.5755	0.2415	NA	0.358667	0	0.379	NA	0.0915	0	0.124	NA	0.1035	0	NA	0	0.18	0.315	NA	0.863667	350	349	2	2	2	NA	3	1	2	NA	2	1	2	NA	2	1	NA	2	3	3	NA	3
DNA	hAT-Charlie	Charlie14a	0.06375	0.0475	NA	NA	NA	NA	NA	NA	NA	NA	NA	NA	NA	NA	NA	NA	NA	NA	NA	NA	NA	NA	96	96	NA	NA	NA	NA	NA	NA	NA	NA	NA	NA	NA	NA	NA	NA	NA	NA	NA	NA	NA	NA
DNA	hAT-Charlie	Charlie29a	0.0636992	0.0468228	0.8995	0.2678	0.289	0.367	0.4276	0.0142	0	0.1496	0.0172	0.097	0	0.037	0.0182	0.0068	0	0.0208	0.114667	0.515667	0.9112	0.506	492	491	6	5	6	1	5	5	5	5	5	5	5	6	5	5	5	5	6	6	5	6
LTR	ERVL	LTR16A	0.0636819	0.0472871	0.836565	0.289333	0.307222	0.348594	0.22865	0.0417568	0.109857	0.0237647	0.0109474	0.0116286	0.0408824	0.07865	0.00202857	0.0146757	0.00868571	0.037641	0.296217	0.494556	0.758167	0.880435	2018	2020	46	42	45	32	40	37	35	34	38	35	34	40	35	37	35	39	46	45	36	46
LTR	ERVK	RLTR18B	0.0635808	0.0431736	0.76196	0.380304	0.34268	0.356333	0.194294	0.0237143	0.115	0.017875	0.00168421	0.00507143	0.0116429	0.0539375	0.00609091	0.0145263	0.000857143	0.0044	0.250154	0.476862	0.487111	0.691071	2276	2275	25	23	25	12	17	14	15	16	19	14	14	16	11	19	14	15	26	29	18	28
LTR	ERVL-MaLR	MLT1K-int	0.0635714	0.06125	NA	NA	NA	NA	NA	NA	NA	NA	NA	NA	NA	NA	NA	NA	NA	NA	NA	NA	NA	NA	14	16	NA	NA	NA	NA	NA	NA	NA	NA	NA	NA	NA	NA	NA	NA	NA	NA	NA	NA	NA	NA
LTR	ERV1	LTR68	0.0635714	0.0444898	0.9285	0.45	0.4395	0.5865	0.428	0.196	0.146	0.4165	0.109	0.1635	0.1525	0.235	0.184	0.1735	0.1925	0.176	0.294	0.453	0.852	0.9765	98	98	2	2	2	2	2	2	2	2	2	2	2	2	2	2	2	2	3	3	2	2
DNA	TcMar-Tigger	Tigger13a	0.0635238	0.0514109	0.8685	0.3265	0.3	0.371	0.417167	0.0615	0.0968333	0.0065	0.015	0.0025	0.017	0.0737143	0.00333333	0.0165	0.00516667	0.00933333	0.4485	0.720375	0.958	0.946	1050	1049	8	6	7	6	6	6	6	6	6	6	6	7	6	6	6	6	8	8	7	8
SINE	Alu	PB1D11	0.0635213	0.045146	0.808524	0.339139	0.296246	0.3758	0.264108	0.0398391	0.0969485	0.0319158	0.0101121	0.0218202	0.0136818	0.0723535	0.0143797	0.0203158	0.0104105	0.0296667	0.30893	0.505176	0.723079	0.743113	8866	8871	147	115	130	65	111	87	97	95	107	89	88	99	79	95	95	96	158	148	76	124
LTR	ERVL-MaLR	MLT1H1-int	0.0634653	0.0575248	0.945	0.455	0.372	0.333	0.167	0.048	NA	0	0	0	0	0	0	0	0	0	0.171	0.333	1	1	101	101	1	1	1	1	1	1	NA	1	1	1	1	1	1	1	1	1	1	1	1	1
DNA	TcMar-Tigger	Tigger16a	0.0634054	0.0451482	0.70875	0.30575	0.236083	0.278778	0.25275	0.0243333	0.0338	0.0224545	0.0086	0.0088	0.002	0.0534167	0.00444444	0.0015	0.00144444	0.0258	0.297	0.52825	0.693182	0.73975	370	371	12	12	12	9	12	9	10	11	10	10	10	12	9	10	9	10	12	12	11	12
DNA	hAT-Charlie	MER58B	0.063392	0.0455831	0.7385	0.235867	0.335545	0.259571	0.183429	0.0353077	0.0788	0	0.00161538	0.00492857	0.00407143	0.0560833	0.0416923	0.00621429	0.0156923	0.00746154	0.263455	0.454	0.766	0.703214	3181	3181	22	15	22	7	14	13	10	11	13	14	14	12	13	14	13	13	22	20	6	14
DNA	hAT-Blackjack	MER63A	0.0633906	0.0430956	0.905846	0.4205	0.28275	0.55025	0.181143	0.0916667	0.201	0.0576	0.012	0	0.00833333	0.0465714	0	0.0118	0.00983333	0.038	0.4122	0.713538	0.964667	0.907923	699	701	13	10	8	4	7	6	5	5	6	6	6	7	5	5	6	7	10	13	6	13
LTR	ERVL	LTR108a_Mam	0.0633333	0.0501754	NA	NA	NA	NA	NA	NA	NA	NA	NA	NA	NA	NA	NA	NA	NA	NA	NA	NA	NA	NA	57	57	NA	NA	NA	NA	NA	NA	NA	NA	NA	NA	NA	NA	NA	NA	NA	NA	NA	NA	NA	NA
DNA	hAT-Charlie	Charlie16a	0.0632941	0.0505906	0.962333	0.506	0.32	NA	0.3375	0	NA	0	NA	0	NA	NA	0.089	0	NA	0.0625	0.183333	0.5	NA	0.95275	255	254	3	2	3	NA	2	2	NA	1	NA	1	NA	NA	2	1	NA	2	3	1	NA	4
LTR	ERV1	MER92D	0.0632787	0.0367213	NA	NA	NA	NA	NA	NA	NA	NA	NA	NA	NA	NA	NA	NA	NA	NA	NA	NA	NA	NA	61	61	NA	NA	NA	NA	NA	NA	NA	NA	NA	NA	NA	NA	NA	NA	NA	NA	NA	NA	NA	NA
DNA	hAT-Charlie	Chap1_Mam	0.0632487	0.0445408	0.923	0.263333	0.322	0.305333	0.320333	0.015	0.278	0	0.00566667	0	0	0.016	0.045	0	0	0.023	0.411333	0.706667	0.976333	0.930333	197	196	3	3	3	3	3	3	3	3	3	3	3	3	3	3	3	3	3	3	3	3
LTR	ERVK	RLTR18-int	0.0632301	0.0540756	0.6655	0.2986	0.231667	0.3472	0.225	0.009	0.1726	0	0.0112	0	0.0448	0.476667	0.0486	0.0162	0.0274	0.0166	0.239	0.6106	1	0.684	743	741	8	5	6	5	5	5	5	5	5	5	5	3	5	5	5	5	6	5	1	6
DNA	hAT-Charlie	MER106B	0.0632258	0.0395349	NA	NA	NA	NA	NA	NA	NA	NA	NA	NA	NA	NA	NA	NA	NA	NA	NA	NA	NA	NA	124	129	NA	NA	NA	NA	NA	NA	NA	NA	NA	NA	NA	NA	NA	NA	NA	NA	NA	NA	NA	NA
LTR	ERV1	MER34-int	0.063211	0.0479817	0.954	0.188	0.197	0.5	0.188	0.067	0	0	0.03	0	0	NA	0	0	0	0.03	0.463	0.54	NA	1	109	109	1	1	1	1	1	1	1	1	1	1	1	NA	1	1	1	1	1	1	NA	1
LTR	ERV1	MER67A	0.0631338	0.0371631	NA	NA	NA	NA	NA	NA	NA	NA	0	NA	NA	NA	NA	NA	NA	NA	NA	NA	NA	NA	284	282	NA	NA	NA	NA	NA	NA	NA	NA	2	NA	NA	NA	NA	NA	NA	NA	NA	NA	NA	NA
LINE	CR1	X6A_LINE	0.0631325	0.0339759	0.975	0.2645	0.275667	NA	0.159	0	0	NA	0.0145	0	0	0.1095	0	0	0	0	0.124	0.363667	0.857	0.97	83	83	3	2	3	NA	2	2	2	NA	2	2	2	2	2	2	2	2	2	3	2	3
LTR	ERVL-MaLR	MLT1L	0.0631275	0.0490502	0.8535	0.410826	0.3875	0.466286	0.283333	0.05205	0.116458	0.0426522	0.00754545	0.0299048	0.00895	0.05035	0.00544444	0.0185263	0.0314348	0.0288947	0.326433	0.585657	0.898933	0.931233	2008	2011	28	23	26	14	24	20	24	23	22	21	20	20	18	19	23	19	30	35	15	30
DNA	hAT-Blackjack	MER63B	0.0630935	0.0440647	0.814867	0.222154	0.26375	0.166286	0.162917	0.0275833	0.0401667	0.00958333	0.00241667	0.00816667	0.02325	0.0853	0.0041	0.0148333	0.00625	0.02825	0.225429	0.565929	0.827846	0.917571	834	834	15	13	12	7	12	12	12	12	12	12	12	10	10	12	12	12	14	14	13	14
DNA	TcMar?	MER121	0.0630739	0.0422378	0.75484	0.203579	0.24185	0.240556	0.109789	0.0391053	0.04625	0	0.00278947	0.00573684	0.00942105	0.00968421	0.00433333	0.0122632	0.00672222	0.0158947	0.217692	0.566538	0.90425	0.931071	1002	1001	25	19	20	9	19	19	20	18	19	19	19	19	18	19	18	19	26	26	20	28
LTR	ERVL	LTR75B	0.06304	0.0435433	0.941	NA	0.522	NA	NA	NA	NA	0	0	NA	NA	NA	NA	NA	NA	NA	0.812	0.938	NA	1	125	127	1	NA	1	NA	NA	NA	NA	1	1	NA	NA	NA	NA	NA	NA	NA	1	1	NA	1
LTR	ERVL	MER70A	0.0629693	0.0478322	0.849875	0.242	0.185429	0.326286	0.259	0.033	0.0474286	0.0235	0.00771429	0.00128571	0.024	0.0746	0.00585714	0.0122857	0.00842857	0.0142857	0.219286	0.620286	0.9814	0.890857	293	286	8	7	7	7	7	7	7	6	7	7	7	5	7	7	7	7	7	7	5	7
SINE	Alu	PB1D7	0.0629599	0.0456795	0.730104	0.282653	0.254321	0.288559	0.225607	0.0387288	0.082008	0.0167388	0.0112291	0.0135532	0.0164618	0.0444873	0.0113756	0.0192383	0.00883197	0.0207887	0.267588	0.479198	0.648744	0.684491	16619	16586	365	303	346	188	300	236	251	268	275	235	249	275	205	256	244	265	393	374	238	352
DNA	DNA	MER125	0.0629457	0.0513386	0.8913	0.3673	0.4856	NA	0.23125	0.135333	0.349143	0.1	0.0412857	0.048625	0.157	0.047	0	0.0762	0.0513333	0.057125	0.2012	0.3632	0.95175	0.9647	129	127	10	10	10	NA	8	6	7	7	7	8	5	8	3	5	6	8	10	10	4	10
DNA	hAT-Charlie	Charlie13a	0.0629213	0.038338	0.804471	0.340923	0.369769	0.37175	0.281875	0.067625	0.126	0.0113333	0.00523077	0.00533333	0.005125	0.0216923	0.00375	0.0015	0.017875	0.0035	0.174647	0.379765	0.726444	0.738692	356	355	17	13	13	8	8	8	8	12	13	12	8	13	8	8	8	8	17	17	9	13
LTR	ERVL	LTR50	0.0628615	0.0413415	0.750769	0.30075	0.342	0.398286	0.2575	0.017875	0.03	0.020875	0.021125	0.02425	0.01025	0.025	0.024875	0.00225	0.01975	0.02275	0.0885455	0.1595	0.277	0.402143	657	656	13	8	8	7	8	8	8	8	8	8	8	7	8	8	8	8	11	8	6	7
DNA	TcMar-Mariner	MARNA	0.0628418	0.043414	0.902929	0.279111	0.47175	0.35325	0.297143	0.014	0.0641667	0.0171667	0	0.0401667	0	0.021	0	0.00216667	0.0386	0.00133333	0.3138	0.5836	0.9638	0.789286	746	744	14	9	12	4	7	4	6	6	6	6	5	8	4	6	5	6	10	10	5	7
LINE	L1	L1M7	0.0628395	0.0483951	0.942	0.28325	0.4305	NA	0.11725	0.02775	0.08325	0.0085	0	0	0	0.0695	NA	0.02375	0.02375	0	0.29025	0.764	0.93925	0.91	324	324	4	4	4	NA	4	4	4	4	4	3	3	4	NA	4	4	4	4	4	4	4
LTR	ERVL-MaLR	MLT1F2-int	0.0628346	0.061875	NA	NA	NA	NA	NA	NA	NA	NA	NA	NA	NA	NA	NA	NA	NA	NA	NA	NA	NA	NA	127	128	NA	NA	NA	NA	NA	NA	NA	NA	NA	NA	NA	NA	NA	NA	NA	NA	NA	NA	NA	NA
LINE	L2	L2c	0.0628277	0.0430073	0.725287	0.279193	0.279378	0.281818	0.209492	0.034	0.0794915	0.0226161	0.0111538	0.0120306	0.01716	0.0457983	0.0137816	0.0123789	0.0106978	0.0198777	0.256822	0.494586	0.649852	0.744471	11076	11073	289	249	270	187	238	216	234	224	247	229	225	233	206	227	225	229	287	285	203	272
LTR	ERVL	LTR79	0.0627982	0.046106	0.833167	0.4405	0.304	0.3574	0.238333	0.0816667	0.1155	0.0346667	0.039	0.0265	0.00933333	0.034	0	0.0105	0.0153333	0.0266667	0.3335	0.512	0.892	0.959833	436	434	6	6	6	5	6	6	6	6	6	6	6	6	5	6	6	6	6	6	5	6
LINE	CR1	X7C_LINE	0.0627723	0.0557426	NA	NA	NA	NA	NA	NA	NA	NA	NA	NA	NA	NA	NA	NA	NA	NA	NA	NA	NA	NA	101	101	NA	NA	NA	NA	NA	NA	NA	NA	NA	NA	NA	NA	NA	NA	NA	NA	NA	NA	NA	NA
LTR	ERVL	RMER10B	0.0627361	0.0457329	0.592573	0.211463	0.213452	0.251314	0.176876	0.0292561	0.0545161	0.0154557	0.00780899	0.00847312	0.0130238	0.035859	0.00780519	0.00626506	0.0080814	0.0136395	0.195215	0.387514	0.584952	0.66852	3929	3916	96	95	104	70	97	82	93	79	89	93	84	78	77	83	86	86	107	107	62	100
LTR	ERVK	MLTR18_MM	0.0626706	0.0506891	0.8482	0.433429	0.334375	0.3855	0.312	0.043	0.100857	0.019	0.00283333	0.0171667	0.00983333	0	0.0035	0.0238333	0.00166667	0.0317143	0.2398	0.505909	NA	0.963538	1187	1190	10	7	8	6	7	6	7	6	6	6	6	1	6	6	6	7	10	11	NA	13
LTR	ERV1	MER90a	0.0626252	0.0452086	0.951	0.288	0.408714	0.6464	0.283333	0.0236	0.0628	0.014	0.00175	0.0045	0.0136	0.0673333	0.0072	0.0196	0.01475	0.0076	0.201143	0.535	0.625	0.954429	739	743	6	6	7	5	6	5	5	4	4	4	5	3	5	5	4	5	7	6	3	7
DNA	hAT-Charlie	MER5C	0.0626222	0.0547345	0.845	0.595	0.336	0.493	0.28	0	0	0.018	0.012	0	0	NA	0	0	0	0.067	0.408	0.858	0.656	0.973	225	226	1	1	1	1	1	1	1	1	1	1	1	NA	1	1	1	1	1	1	1	1
SINE	B4	ID_B1	0.0626134	0.0447685	0.810235	0.326352	0.321313	0.371018	0.262396	0.0440164	0.104602	0.0230237	0.0132375	0.0159016	0.0250669	0.056854	0.0170519	0.0150939	0.0128952	0.0275011	0.287547	0.539067	0.769283	0.778606	114543	114401	2490	2058	2337	1267	2022	1590	1765	1690	1865	1708	1690	1781	1444	1726	1632	1764	2559	2590	1526	2266
LTR	ERV1?	LTR103b_Mam	0.0626	0.0395918	0.738	0.221333	0.267667	0.333	0.244333	0	0.115333	0	0	0	0.00433333	0.00833333	0.023	0	0	0.104	0.336	0.470667	0.771	0.933333	50	49	3	3	3	1	3	1	3	3	3	3	3	3	1	3	3	3	3	3	3	3
LINE	CR1	X5B_LINE	0.0625	0.0380556	NA	NA	NA	NA	NA	NA	NA	NA	NA	NA	NA	NA	NA	NA	NA	NA	0.75	NA	NA	1	36	36	NA	NA	NA	NA	NA	NA	NA	NA	NA	NA	NA	NA	NA	NA	NA	NA	1	NA	NA	1
LTR	ERV1	MER66B	0.0625	0.0525	NA	NA	NA	NA	NA	NA	NA	NA	NA	NA	NA	NA	NA	NA	NA	NA	NA	NA	NA	NA	4	4	NA	NA	NA	NA	NA	NA	NA	NA	NA	NA	NA	NA	NA	NA	NA	NA	NA	NA	NA	NA
LTR	ERV1	MER110-int	0.0624444	0.0448889	0.865	0.667	0.722	NA	NA	0	NA	0.545	0	0	0.167	NA	0	NA	0.077	0	0.354	0.483	0	NA	45	45	1	1	1	NA	NA	1	NA	1	1	1	1	NA	1	NA	1	1	1	1	1	NA
LTR	ERV1	RLTR30D_MM	0.0624203	0.0505993	0.907333	0.475667	0.541667	0.222	0.156	0	0	0	0	0	0	0.098	0	0	0	0	0.21025	0.506	NA	0.018	533	534	3	3	3	1	1	1	1	1	1	1	1	1	1	1	1	1	4	2	NA	3
LTR	ERVL?	LTR89	0.0624096	0.0505422	0.947	0.299667	0.173	0.598	0.2235	0.083	0	0	0.006	0.0705	0	0.0895	0	0.0215	0	0.0133333	0.466333	0.76475	0.765	0.954333	166	166	2	3	2	2	2	2	2	1	2	2	2	2	2	2	2	3	3	4	1	3
LTR	ERV1	MER57D	0.0623501	0.0504785	0.096	0.092	0.2845	0.014	0.0513333	0	0.0126667	0	0	0	0	0	0	0	0.005	0	0	0.0103333	0	0.283333	417	418	3	3	6	3	3	3	3	3	3	3	3	3	3	3	3	3	3	3	3	3
DNA	TcMar-Tigger	MamRep137	0.0622558	0.0477209	0.580222	0.126125	0.193556	0.183375	0.217375	0.02925	0.09225	0	0.0135	0.00175	0.03175	0.122	0.0174286	0.006625	0.002	0.03825	0.224889	0.498111	0.962571	0.884667	430	430	9	8	9	8	8	8	8	8	8	8	8	9	7	8	8	8	9	9	7	9
DNA?	DNA?	Eulor10	0.0621951	0.02	0.642	0.1685	0.1435	0.0945	0.1565	0.0085	0.013	0	0	0	0.033	0.029	0	0.0175	0	0.027	0.4035	0.7985	0.882	0.86	41	41	2	2	2	2	2	2	2	1	2	2	2	2	2	2	2	2	2	2	2	2
SINE	MIR	MIRb	0.0621379	0.0422549	0.681724	0.261158	0.269234	0.286478	0.221461	0.0417747	0.0985824	0.0268958	0.0139333	0.0183194	0.0234	0.0545392	0.0181264	0.0160159	0.0114717	0.0243286	0.237814	0.432139	0.635422	0.652064	41696	41695	906	745	854	452	709	586	625	643	705	620	600	638	530	628	583	639	913	913	531	853
LTR	ERVL-MaLR	MLT1C-int	0.0621081	0.0497312	0.783	0.3	0.421	NA	NA	NA	NA	NA	0	NA	0	0	NA	NA	0	NA	0.16	0.2	0.778	0.818	185	186	1	1	1	NA	NA	NA	NA	NA	1	NA	1	1	NA	NA	1	NA	1	1	1	1
LINE	CR1	CR1_Mam	0.062108	0.0497442	0.80975	0.49775	0.4035	0.40425	0.2925	0.064	0.121	0.01925	0.0075	0.0135	0.00775	0.09425	0.01375	0	0.0125	0.02375	0.2742	0.41925	0.42775	0.49925	389	391	4	4	4	4	4	4	4	4	4	4	4	4	4	4	4	4	5	4	4	4
LTR	ERVL	LTR33	0.0620928	0.0440284	0.71981	0.389821	0.400596	0.387727	0.29627	0.06475	0.137917	0.0323889	0.0131429	0.0294412	0.0217941	0.0531389	0.0335556	0.0198182	0.02275	0.0381143	0.2028	0.396682	0.583774	0.652524	1897	1904	42	39	47	22	37	32	36	36	35	34	34	36	27	33	28	35	45	44	31	42
LINE	L2	L2b	0.0620375	0.0430048	0.724666	0.290558	0.28504	0.303451	0.204695	0.035346	0.0822455	0.0203537	0.00993458	0.0114394	0.0132184	0.0460545	0.00859091	0.0111074	0.00878533	0.0190173	0.240601	0.458502	0.668236	0.715472	14233	14224	500	437	495	304	430	367	391	393	428	396	380	404	330	391	368	405	519	516	339	475
DNA	hAT-Tip100	Zaphod2	0.0619737	0.0474459	NA	NA	NA	NA	NA	NA	NA	NA	NA	NA	NA	NA	NA	NA	NA	NA	NA	NA	NA	NA	228	231	NA	NA	NA	NA	NA	NA	NA	NA	NA	NA	NA	NA	NA	NA	NA	NA	NA	NA	NA	NA
LTR	ERV1	MER34A	0.0619227	0.0454185	0.97125	0.42525	0.26375	NA	0.0416667	0	0.247667	0.101333	0.0603333	0.0295	0	0	NA	0	0	0	0.429	0.582	0.966	0.98575	931	932	4	4	4	NA	3	2	3	3	3	2	2	3	NA	2	2	2	4	5	2	4
snRNA	snRNA	U13_	0.0619048	0.047619	0.892	0.333	0.373333	NA	0.483333	NA	0.0196667	0	0	NA	NA	0.041	NA	NA	NA	0.0276667	0.259	0.333333	0.944333	0.986667	21	21	3	3	3	NA	3	NA	3	3	3	NA	NA	3	NA	NA	NA	3	3	3	3	3
SINE	tRNA	LFSINE_Vert	0.061875	0.0445644	0.806448	0.303714	0.359207	0.322929	0.280393	0.04975	0.0726316	0	0.0110417	0.0134091	0.0321579	0.0383333	0.00435294	0.0155294	0.00157895	0.014875	0.216471	0.466333	0.908111	0.810593	1056	1056	29	28	29	14	28	16	19	16	24	22	19	21	17	17	19	24	34	27	18	27
LINE	CR1	L3b	0.0617698	0.0432216	0.811738	0.310417	0.313025	0.308222	0.218152	0.0393548	0.0939091	0.0459259	0.00182353	0.0045	0.0101613	0.0410937	0.022	0.00965625	0.0127742	0.0186562	0.219721	0.467071	0.837346	0.768561	1842	1850	42	36	40	27	33	31	33	27	34	32	31	32	28	32	31	32	43	42	26	41
LTR	ERV1	MLTR73	0.0617647	0.0457245	0.889136	0.490294	0.348	0.530643	0.324316	0.121143	0.189143	0.125615	0.0699333	0.108308	0.080375	0.112	0.1045	0.0735	0.0514667	0.0803125	0.367577	0.708667	0.928909	0.949714	1258	1263	22	17	21	14	19	14	14	13	15	13	16	13	14	16	15	16	26	24	11	21
LTR	ERVL	MER68B	0.0617355	0.0468975	0.884429	0.574667	0.412714	0.4724	0.291667	0.0608	0.140833	0.0286667	0.00783333	0.0298	0.0343333	0.0606667	0.0274	0.0075	0.0792	0.0095	0.315	0.61375	0.854857	0.951571	363	361	7	6	7	5	6	5	6	6	6	5	6	6	5	6	5	6	7	8	7	7
DNA	hAT-Tip100	MER45R	0.0617257	0.0418736	0.450739	0.146368	0.16815	0.168368	0.118053	0.0113684	0.0255294	0.00594737	0.00778947	0.00342105	0.00915789	0.0153	0.0108421	0.00342105	0.0116316	0.0120526	0.142042	0.257739	0.279684	0.458625	452	459	23	19	20	19	19	19	17	19	19	19	19	20	19	19	19	19	24	23	19	24
DNA	hAT-Tip100	MER91B	0.0615816	0.034949	0.9345	0.3	0.2335	0.354	0.27675	0.0196667	0.01	0.06825	0.0125	0.0455	0.019	0.04325	0	0.00375	0.0385	0.035	0.31525	0.7605	0.98525	0.9746	196	196	4	4	4	1	4	3	4	4	4	2	2	4	1	4	2	3	4	6	4	5
LTR	ERVL	LTR33B	0.0615789	0.0441691	0.896	0.5764	0.3998	0.5	0.167	0	0	0	0.01125	0	0.0265	0.172	0	0.0665	0	0.0314	0.518	0.7462	0.9365	0.984	342	343	2	5	5	1	1	1	4	2	4	5	2	2	1	2	2	5	2	5	2	2
LINE	L1	L1MEg1	0.0615238	0.0475962	0.789	0.4195	0.22975	0.607	0.13075	0	0.0375	0	0.0125	0	0.009	0.0455	0	0.00925	0	0.01475	0.1445	0.46025	0.79	0.79375	105	104	4	4	4	2	4	4	4	2	4	4	4	4	4	4	4	4	4	4	4	4
LINE	L1	L1M8	0.0614337	0.0446953	0.5995	0.223	0.292	0.2575	0.092	0.06925	0.0985	0.0225	0.0055	0	0.0015	0.03175	0.00275	0.02	0.005	0.00225	0.06775	0.2385	0.75	0.71625	279	279	4	4	4	4	4	4	4	4	4	4	4	4	4	4	4	4	4	4	4	4
DNA	hAT-Charlie	Charlie26a	0.0613978	0.0501075	NA	NA	NA	NA	NA	NA	NA	NA	NA	NA	NA	NA	NA	NA	NA	NA	NA	NA	NA	NA	93	93	NA	NA	NA	NA	NA	NA	NA	NA	NA	NA	NA	NA	NA	NA	NA	NA	NA	NA	NA	NA
LINE	L1	L1M6B	0.0613158	0.0573684	NA	NA	NA	NA	NA	NA	NA	NA	NA	NA	NA	NA	NA	NA	NA	NA	NA	NA	NA	NA	38	38	NA	NA	NA	NA	NA	NA	NA	NA	NA	NA	NA	NA	NA	NA	NA	NA	NA	NA	NA	NA
LTR?	LTR?	MER129	0.06125	0.0359821	NA	NA	NA	NA	NA	NA	NA	NA	NA	NA	NA	NA	NA	NA	NA	NA	NA	NA	NA	NA	112	112	NA	NA	NA	NA	NA	NA	NA	NA	NA	NA	NA	NA	NA	NA	NA	NA	NA	NA	NA	NA
LTR	ERVL-MaLR	MLT1M	0.0611594	0.0467723	0.8672	0.2344	0.309818	0.271	0.226111	0.00977778	0.053	0.0248	0.0014	0.0016	0.0103333	0.0532	0.074	0	0.0112	0.0347	0.3023	0.442455	0.647889	0.683556	345	347	10	10	11	8	9	9	9	10	10	10	9	5	8	9	10	10	10	11	9	9
LTR	Gypsy	MamGypLTR1b	0.0611176	0.0461988	0.562429	0.2365	0.146857	0.016	0.178143	0.0196667	0	0	0.0128333	0.0333333	0.0266667	0.0101429	0	0	0	0.0385714	0.217286	0.363	0	0.553714	170	171	7	6	7	3	7	3	3	3	6	6	6	7	3	3	3	7	7	7	3	7
LTR	ERV1	MER67C	0.0611022	0.0388694	0.911875	0.4095	0.381	0.34	0.295667	0.025	0.183333	0.264	0.0206667	0.019	0.00466667	0	0	0.0455	0.0075	0.0196667	0.4055	0.63425	NA	0.699125	744	743	8	6	9	1	3	2	3	2	3	2	3	2	2	2	2	3	8	8	NA	8
LTR	ERVK	MLTR18D_MM	0.0610288	0.0488896	0.854286	0.327222	0.301917	0.354167	0.325636	0.0302222	0.169333	0.0273	0.00777778	0	0.0510909	0.0957778	0.0296667	0.0154444	0.0146667	0.00977778	0.319947	0.652111	0.833111	0.886667	1458	1468	14	9	12	6	11	9	9	10	9	9	11	9	9	9	9	9	19	18	9	15
LTR	ERVL	RMER10A	0.0609805	0.0435949	0.701871	0.240449	0.264283	0.291724	0.2005	0.0392053	0.0797515	0.0271125	0.0159709	0.0185152	0.0240245	0.0489103	0.0148411	0.0213537	0.0144156	0.0239822	0.223203	0.443061	0.693567	0.724893	6986	6996	194	176	187	134	176	151	169	160	172	165	163	156	151	164	154	169	202	197	141	169
DNA	TcMar-Tigger	MER46C	0.0609553	0.045188	0.917727	0.515875	0.4544	0.283333	0.541143	0.0483333	0.061	0	0.002	0	0.04	0.012	0.07575	0.005	0.0166667	0.0183333	0.424357	0.664538	0.8905	0.978	806	798	11	8	10	3	7	3	4	4	4	3	4	3	4	4	3	3	14	13	4	11
DNA	hAT-Charlie	Charlie24	0.06095	0.0572697	0.9136	0.378	0.393	0.3165	0.3816	0.0655	0.168	0.0168	0.029	0.006	0.004	0.032	0.007	0.0125	0.0138	0.0042	0.2468	0.563667	0.9582	0.9428	600	597	5	5	5	4	5	4	5	5	5	5	4	5	4	4	5	5	5	6	5	5
DNA	hAT-Charlie	MER102a	0.0609449	0.0441292	0.9615	0.281	0.387	NA	0.2775	NA	0.125	0	0	NA	NA	0.099	NA	0	NA	0	0.5755	0.76575	0.976	0.977	508	511	4	1	4	NA	2	NA	1	3	2	NA	NA	2	NA	1	NA	1	4	4	2	4
LTR	ERVL	RLTR28	0.0609157	0.0439474	0.862722	0.478125	0.3418	0.413636	0.325133	0.0813636	0.148583	0.0251538	0.01725	0.0176154	0.01575	0.0626667	0.0245833	0.016	0.0530714	0.0467059	0.391842	0.561944	0.831429	0.903308	3462	3458	18	16	15	11	15	11	12	13	16	13	12	15	12	14	14	17	19	18	14	13
DNA	hAT-Charlie	Charlie19a	0.0608434	0.041021	0.78875	0.481333	0.4205	0.3475	0.370333	0.0835	0.226333	0	0.0165	0.0305	0.00833333	0.1055	0.0025	0.0075	0.0025	0.0175	0.44675	0.5134	0.725	0.891	332	333	4	3	4	2	3	2	3	2	4	2	3	4	2	2	2	2	4	5	4	4
LTR	ERVL	LTR84b	0.0608108	0.0462934	NA	NA	NA	NA	NA	NA	NA	NA	NA	NA	NA	NA	NA	NA	NA	NA	NA	NA	NA	NA	259	259	NA	NA	NA	NA	NA	NA	NA	NA	NA	NA	NA	NA	NA	NA	NA	NA	NA	NA	NA	NA
LTR	ERVL	MER74C	0.0607937	0.0537097	0.9525	0.46	0.4285	0.355	0.3795	0.09	0.1685	0	0.0285	0	0.0565	0.05	0.0145	0	0	0.0445	0.167	0.4485	0.8455	0.9935	126	124	2	2	2	2	2	2	2	2	2	2	2	2	2	2	2	2	2	2	2	2
DNA	TcMar-Mariner	MADE2	0.0607865	0.0495506	1	NA	0.429	NA	NA	0	NA	NA	0	NA	0	0.059	NA	NA	NA	0	0.378	0.5	0.818	1	89	89	1	NA	1	NA	NA	1	NA	NA	1	NA	1	1	NA	NA	NA	1	1	1	1	1
LTR	ERVL-MaLR	MLT1-int	0.0607781	0.0525648	1	NA	NA	NA	NA	NA	NA	NA	NA	NA	NA	NA	NA	NA	NA	NA	NA	0.333	0.75	0.889	347	347	1	NA	NA	NA	NA	NA	NA	NA	NA	NA	NA	NA	NA	NA	NA	NA	NA	1	1	1
LINE	L1	L1ME4c	0.0607199	0.0426125	0.628429	0.307429	0.265286	NA	0.512833	0	NA	0	0	0	0	0.115833	NA	0	0	0.078	0.395875	0.574375	0.9836	0.699571	1153	1156	7	7	7	NA	6	1	NA	2	2	2	1	6	NA	2	2	4	8	8	5	7
LINE	CR1	X6B_LINE	0.0606509	0.0393491	NA	NA	NA	NA	NA	NA	NA	NA	NA	NA	NA	NA	NA	NA	NA	NA	NA	NA	NA	NA	169	169	NA	NA	NA	NA	NA	NA	NA	NA	NA	NA	NA	NA	NA	NA	NA	NA	NA	NA	NA	NA
SINE	MIR	MIRc	0.0606349	0.0426401	0.659007	0.266518	0.246521	0.250484	0.194573	0.0342208	0.0737237	0.0143223	0.00767209	0.0108036	0.0194712	0.0411803	0.00595848	0.0125543	0.00625	0.0193056	0.226552	0.435697	0.604361	0.654583	17752	17734	454	384	445	248	384	317	333	332	369	331	312	355	289	341	312	337	469	475	288	429
DNA	hAT-Tip100	Arthur1C	0.0606289	0.0522013	0.9875	0.0715	0.2705	NA	0.3425	NA	0.0385	0	0	NA	NA	0.0975	NA	NA	NA	0.111	0.205	0.534	0.9785	1	159	159	2	2	2	NA	2	NA	2	1	2	NA	NA	2	NA	NA	NA	1	2	2	2	2
LTR	ERVL	ERV3-16A3_LTR	0.0605172	0.0472159	0.782364	0.287	0.361222	0.243833	0.242778	0.0102857	0.172333	0	0.010375	0.022	0.0025	0.053	0	0.0162222	0.007375	0.017375	0.143455	0.367909	0.849667	0.876455	348	352	11	9	9	6	9	7	9	9	8	6	6	9	6	9	8	8	11	11	6	11
DNA	hAT	MamRep38	0.0604975	0.0505911	NA	NA	NA	NA	NA	NA	NA	NA	NA	NA	NA	0	NA	NA	NA	NA	0.361	0.744333	1	1	201	203	NA	NA	NA	NA	NA	NA	NA	NA	NA	NA	NA	1	NA	NA	NA	NA	2	3	1	1
LINE	L1	L1MEj	0.0604464	0.0439286	0.8625	0.0695	0.375	NA	0.5	NA	0	0	0.0455	0	0.0385	0	NA	0	0	0.0435	0.573	0.794	0.97	NA	224	224	2	2	2	NA	2	NA	2	2	2	2	2	2	NA	2	1	2	2	2	2	NA
DNA	hAT-Charlie	MER58D	0.0604444	0.0544444	0.8415	0.2305	0.2955	0.154	0.139	0	0.1165	0	0	0	0	0.0075	0	0	0	0	0.1535	0.5845	0.889	0.857	180	180	2	2	2	2	2	2	2	2	2	2	2	2	2	2	2	2	2	2	2	2
SINE	tRNA	MamSINE1	0.0603348	0.042677	0.925	0.418857	0.424333	0.427	0.1717	0.055	0.194571	0.00633333	0	0.0115714	0	0.0446667	0.00242857	0.0297143	0	0.0361429	0.247571	0.399143	0.816667	0.972	448	452	7	7	9	7	10	7	7	6	7	7	7	6	7	7	7	7	7	7	6	7
LINE	L1	L1M6	0.0601961	0.0338701	0.913455	0.433778	0.437455	0.296571	0.233857	0.0215714	0.143778	0.00414286	0.00257143	0.00142857	0.003	0.0964286	0.00571429	0.00514286	0	0.004	0.242455	0.606385	0.781	0.922545	357	354	11	9	11	7	7	7	9	7	7	7	7	7	7	7	7	7	11	13	7	11
LTR	ERVL-MaLR	MLT1N2	0.0601958	0.04625	0.810263	0.2684	0.265789	0.200556	0.162933	0.0163	0.0337	0	0.0013125	0.0033	0	0.0382857	0.0047	0.00372727	0.00636364	0.009	0.205895	0.396368	0.768333	0.860625	766	768	19	15	19	9	15	10	10	11	16	10	10	14	10	11	11	13	19	19	9	16
DNA	hAT?	hAT-N1_Mam	0.0601538	0.0505641	NA	NA	NA	NA	NA	NA	NA	NA	NA	NA	NA	NA	NA	NA	NA	NA	NA	NA	NA	NA	195	195	NA	NA	NA	NA	NA	NA	NA	NA	NA	NA	NA	NA	NA	NA	NA	NA	NA	NA	NA	NA
LINE	L1	L1MDb	0.0601299	0.0405643	0.0444128	0.0172778	0.0376091	0.0154762	0.0101468	0.00262376	0.00861682	0.00491209	0.00229358	0.000611111	0.00265556	0.0029798	0.00304762	0.00126374	0.0018785	0.00118182	0.0104954	0.0332444	0.0376729	0.0382418	770	762	109	90	110	105	109	101	107	91	109	90	90	99	105	91	107	110	109	90	107	91
LTR	ERV1	MER66C	0.06	0.0133333	NA	NA	NA	NA	NA	NA	NA	NA	NA	NA	NA	NA	NA	NA	NA	NA	NA	NA	NA	1	9	9	NA	NA	NA	NA	NA	NA	NA	NA	NA	NA	NA	NA	NA	NA	NA	NA	NA	NA	NA	1
LTR	ERVK	RMER3D1	0.06	0.07	NA	NA	NA	NA	NA	NA	NA	NA	NA	NA	NA	NA	NA	NA	NA	NA	NA	NA	NA	NA	1	1	NA	NA	NA	NA	NA	NA	NA	NA	NA	NA	NA	NA	NA	NA	NA	NA	NA	NA	NA	NA
LTR	ERVL-MaLR	MLT1J1-int	0.06	0.0357009	NA	NA	NA	NA	NA	NA	NA	NA	NA	NA	NA	NA	NA	NA	NA	NA	NA	NA	NA	NA	107	107	NA	NA	NA	NA	NA	NA	NA	NA	NA	NA	NA	NA	NA	NA	NA	NA	NA	NA	NA	NA
Satellite	centr	CENSAT_MC	0.06	0	NA	NA	NA	NA	NA	NA	NA	NA	NA	NA	NA	NA	NA	NA	NA	NA	NA	NA	NA	NA	1	1	NA	NA	NA	NA	NA	NA	NA	NA	NA	NA	NA	NA	NA	NA	NA	NA	NA	NA	NA	NA
LTR	ERV1	MER49	0.06	0.045	0.933	0.207	0.258	0.35	0.171	0.103	0.086	0	0	0	0	0.029	0.033	0.022	0	0	0.461	0.775	0.961	0.95	2	2	1	1	1	1	1	1	1	1	1	1	1	1	1	1	1	1	1	1	1	1
DNA	TcMar-Tigger	Tigger10	0.0599135	0.0459827	0.9682	0.208889	0.3378	0.625667	0.200111	0.103	0.0931111	0	0.00666667	0.002	0.013	0.097	0.0166667	0.0122222	0.00533333	0.025	0.189	0.4164	0.875444	0.9287	347	346	10	9	10	3	9	3	9	9	3	9	3	10	3	9	3	3	10	10	9	10
DNA	TcMar-Tigger	Tigger19a	0.0598449	0.036619	0.922579	0.329714	0.364333	0.350571	0.163429	0.028	0.0715	0	0.000642857	0.00257143	0.00892857	0.0335	0.00528571	0.0121429	0.00135714	0.0163571	0.327375	0.605938	0.900333	0.9644	838	840	19	14	15	14	14	14	8	14	14	14	14	14	14	14	14	14	16	16	15	10
LINE	CR1	X7B_LINE	0.0598347	0.0537398	0.8442	0.3865	0.263	0.41575	0.2022	0.08425	0.0523333	0.03875	0	0.00288889	0.0385	0.02475	0.00525	0.0264444	0.00777778	0.0388889	0.4117	0.6645	1	0.9627	121	123	10	10	10	8	10	8	9	4	4	9	10	4	8	9	9	9	10	10	3	10
LINE	RTE-X	L4_C_Mam	0.059639	0.045743	0.941	0.30275	0.31075	0.279667	0.22675	0.0245714	0.0595714	0	0.00925	0.00157143	0.0154286	0.0248571	0.00457143	0.00957143	0	0.00625	0.333625	0.500125	0.815429	0.851625	748	747	9	8	8	6	8	7	7	8	8	7	7	7	7	7	8	8	8	8	7	8
LTR	ERV1	MER57E1	0.059638	0.0529864	0.91	0.2212	0.4704	NA	0.0566	NA	NA	0	0	NA	NA	0.0568	NA	NA	NA	0	0.272	0.5376	0.761	0.8282	221	221	5	5	5	NA	5	NA	NA	5	5	NA	NA	5	NA	NA	NA	2	5	5	5	5
DNA?	DNA?	Eulor2B	0.0596078	0.0521569	NA	NA	NA	NA	NA	NA	NA	NA	NA	NA	NA	NA	NA	NA	NA	NA	NA	NA	NA	NA	51	51	NA	NA	NA	NA	NA	NA	NA	NA	NA	NA	NA	NA	NA	NA	NA	NA	NA	NA	NA	NA
DNA	hAT-Tip100?	MamRep1879	0.0595789	0.0328866	0.0826364	0	0.0736364	0.0016	0	0	0.0026	0	0.0006	0	0.0088	0.0009	0.0062	0.001	0.0006	0.00128571	0.0396364	0.0831818	0	0.0909091	95	97	11	10	11	5	7	5	5	10	10	10	5	10	5	10	10	7	11	11	5	11
DNA?	DNA?	UCON7	0.0594737	0.0406579	NA	NA	NA	NA	NA	NA	NA	NA	NA	NA	NA	NA	NA	NA	NA	NA	NA	NA	NA	NA	76	76	NA	NA	NA	NA	NA	NA	NA	NA	NA	NA	NA	NA	NA	NA	NA	NA	NA	NA	NA	NA
LTR	ERVL	RLTR35B_MM	0.0594722	0.0444602	0.506333	0.137	0.276	0.164	0.2008	0.006	0.06775	0.139	0.004	0	0.00825	0.04	0	0	0.0105	0.0285	0.0962	0.1744	0.61	0.4292	701	704	6	5	5	4	5	4	4	4	4	4	4	5	4	4	4	4	5	5	1	5
LTR	ERVL	LTR40c	0.0593557	0.036445	0.8615	0.2285	0.218	0.475	0.261	0.05	0.073	0	0.027	0.054	0.2725	0.087	0	0	0.02	0.026	0.0675	0.0395	NA	0.7575	388	391	2	2	2	1	1	1	1	1	1	1	2	2	1	1	1	1	2	2	NA	2
DNA	TcMar-Tc2	Kanga2_a	0.0592366	0.0426386	0.84725	0.2385	0.457	0.7	0.22275	0.0385	0	0	0.0113333	0	0.0095	NA	0	0.01425	0.02275	0	0.295667	0.7	NA	0.942286	524	523	4	4	4	2	4	2	4	4	3	3	4	NA	3	4	4	4	6	6	NA	7
LTR	ERV1	LTR9	0.0589474	0.0215789	0.927	0.30325	0.391	0.52675	0.1445	0.0635	0	0	0.0155	0	0.00925	NA	0	0	0.0065	0.02625	0.32	0.6795	1	NA	19	19	4	4	4	4	4	4	4	4	4	4	4	NA	4	4	4	4	4	4	3	NA
DNA	TcMar-Pogo	MER132	0.0588889	0.055	0.7125	0.036	0.227	0.167	0.2	0	0	NA	0	0	0	NA	0	0	NA	0.04	0.356	0.9	NA	1	18	18	2	1	1	1	1	1	1	NA	1	1	1	NA	1	1	NA	1	1	2	NA	1
LTR	ERVL-MaLR	MLT1A-int	0.0588372	0.0355747	0.95	0.295	0.315	0.365	0.341	0.07	0.182	0.0285	0.031	0	0	NA	0.052	0.024	0.026	0.03	0.288	0.5015	NA	0.939	172	174	1	1	2	1	1	1	1	2	1	1	1	NA	1	1	1	1	2	2	NA	2
LTR	Gypsy	LTR104_Mam	0.0587713	0.0386552	0.8715	0.31225	0.4905	0.4735	0.26225	0.02675	0.0585	0	0	0.02225	0	0.021	0.0395	0.03175	0.0135	0.00675	0.31675	0.74625	0.932	0.9025	293	290	4	4	4	2	4	4	2	4	4	4	2	4	2	4	2	4	4	4	2	4
LTR	Gypsy	LTR81C	0.0586179	0.0380488	0.9034	0.4632	0.224	0.500333	0.36	0.121333	0.054	0	0.04	0.273333	0	0.1474	NA	0	0	0.0526667	0.2234	0.4842	NA	0.982	123	123	5	5	5	3	5	3	3	3	5	3	3	5	NA	3	3	3	5	5	NA	5
DNA	hAT-Tip100	MER91A	0.0584652	0.0434856	0.916833	0.414625	0.315059	0.3725	0.27075	0.0428571	0.148615	0	0.002	0.00853846	0.0032	0.0818	0.00171429	0.008	0.006	0.0626	0.290056	0.540278	0.826889	0.899071	417	416	18	16	17	6	16	7	13	9	18	13	10	15	7	7	7	15	18	18	9	14
DNA	TcMar?	Eulor8	0.0582857	0.0578286	NA	NA	NA	NA	NA	NA	NA	NA	NA	NA	NA	NA	NA	NA	NA	NA	NA	NA	NA	NA	175	175	NA	NA	NA	NA	NA	NA	NA	NA	NA	NA	NA	NA	NA	NA	NA	NA	NA	NA	NA	NA
LTR	Gypsy	LTR81A	0.0582326	0.0379439	0.789667	0.153	0.177667	NA	0.1295	NA	NA	0	0	NA	NA	0.037	NA	0.125	NA	NA	0.03	0.095	NA	0.2145	215	214	6	2	6	NA	6	NA	NA	2	2	NA	NA	6	NA	2	NA	NA	6	6	NA	6
DNA	hAT-Charlie	Charlie21a	0.0582222	0.0432472	NA	NA	NA	NA	NA	NA	NA	NA	NA	NA	NA	NA	NA	NA	NA	NA	NA	NA	NA	NA	270	271	NA	NA	NA	NA	NA	NA	NA	NA	NA	NA	NA	NA	NA	NA	NA	NA	NA	NA	NA	NA
LTR	ERV1	MER57E2	0.058169	0.0397183	0.778	NA	NA	NA	NA	NA	NA	NA	NA	NA	NA	NA	NA	NA	NA	NA	0.5	0.583	NA	1	71	71	1	NA	NA	NA	NA	NA	NA	NA	NA	NA	NA	NA	NA	NA	NA	NA	1	1	NA	1
SINE	MIR	MIR3	0.0581335	0.0388944	0.62603	0.230035	0.225923	0.256817	0.206724	0.0258056	0.0663236	0.0168846	0.00801502	0.00988782	0.0138339	0.0365669	0.00905426	0.00867427	0.00667007	0.0206123	0.201302	0.405916	0.584588	0.616507	11921	11912	403	340	375	229	340	288	309	312	333	312	295	314	258	307	294	325	397	394	257	377
DNA	hAT-Charlie	MER106A	0.0580952	0.03992	NA	NA	NA	NA	NA	NA	NA	NA	NA	NA	NA	NA	NA	NA	NA	NA	NA	NA	NA	NA	126	125	NA	NA	NA	NA	NA	NA	NA	NA	NA	NA	NA	NA	NA	NA	NA	NA	NA	NA	NA	NA
SINE	Deu	AmnSINE1	0.0580948	0.0406679	0.579375	0.135421	0.193	0.145267	0.0865789	0.0147222	0.0459412	0.00623529	0.00238889	0.00605556	0.00147059	0.00952381	0.00141176	0.000333333	0.00627778	0.00436842	0.0995833	0.267769	0.45475	0.5685	1097	1093	24	19	23	15	19	18	17	17	18	18	17	21	17	18	18	19	24	26	16	24
DNA	DNA	MER126	0.0579592	0.0361905	0.325778	0.0695	0.135333	0.111286	0.0728889	0.0015	0.044	0.014875	0	0	0.016	0.0185	0.005625	0.005	0	0.004875	0.0607778	0.140556	0.233571	0.328778	147	147	9	8	9	7	9	8	8	8	8	8	8	8	8	8	8	8	9	9	7	9
RC	Helitron	Helitron1Na_Mam	0.057913	0.0442609	NA	NA	NA	NA	NA	NA	NA	NA	NA	NA	NA	NA	NA	NA	NA	NA	NA	NA	NA	NA	115	115	NA	NA	NA	NA	NA	NA	NA	NA	NA	NA	NA	NA	NA	NA	NA	NA	NA	NA	NA	NA
LINE	RTE-X	L4_B_Mam	0.0578775	0.0498911	0.931769	0.408846	0.408067	0.58975	0.335308	0.0538	0.162769	0.0553846	0.00636364	0.0213333	0.0169231	0.0495	0	0.00445455	0.0071	0.0147273	0.264857	0.6625	0.684308	0.693813	457	459	13	13	15	8	13	10	13	13	11	9	13	10	9	11	10	11	14	16	13	16
LTR	ERVL-MaLR	MLT1I-int	0.0578571	0.044375	0.946	0.429	0.341	0.421	0.444	0.065	0	0	0	0.069	0	0	0	0.073	0	0.062	0.409	0.604	1	NA	112	112	1	1	1	1	1	1	1	1	1	1	1	1	1	1	1	1	1	1	1	NA
LINE	RTE-X	L5	0.0578325	0.0350739	0.9365	0.3925	0.401667	0.38	0.348	0.049	0.138667	0	0	0.008	0.025	0.07225	0	0.006	0.00633333	0.05	0.148333	0.565667	0.887	0.9175	203	203	2	2	3	3	3	3	3	2	2	3	3	4	3	3	3	2	3	3	2	2
LTR	ERV1	LTR31	0.0578149	0.031491	0.584625	0.318286	0.271714	0.1995	0.208143	0.0408333	0.259333	0.056	0.009125	0.00571429	0	0.0282857	0	0.0286667	0.00914286	0.0237143	0.169	0.310571	0.291333	0.402	389	389	8	7	7	6	7	6	3	6	8	7	6	7	7	6	7	7	7	7	6	7
DNA	DNA	MER135	0.0577202	0.0350259	0.8625	0.259889	0.293111	0.554	0.291125	0.02075	0.1675	0.0155	0.008375	0.00475	0.0248571	0.0421111	0.023	0.010375	0.01975	0.009125	0.1589	0.330778	0.587875	0.7435	193	193	10	9	9	5	8	8	8	8	8	8	7	9	7	8	8	8	10	9	8	10
LTR	ERV1	MER65-int	0.0576471	0.0485714	NA	NA	NA	NA	NA	NA	NA	NA	NA	NA	NA	NA	NA	NA	NA	NA	NA	NA	NA	NA	34	35	NA	NA	NA	NA	NA	NA	NA	NA	NA	NA	NA	NA	NA	NA	NA	NA	NA	NA	NA	NA
SINE?	SINE?	MER131	0.0574267	0.0543279	0.684	0.222667	0.181333	0.16675	0.0898333	0.0126667	0.0295	0	0.0215	0.00316667	0.0141667	0.00216667	0.00575	0.00783333	0.0235	0.006	0.373714	0.630125	0.62675	0.819714	307	305	6	6	6	4	6	6	4	6	6	6	6	6	4	6	6	6	7	8	4	7
DNA	hAT-Charlie	MER119	0.0573354	0.0431811	0.92	0.372	0.335333	0.442333	0.256333	0.0353333	0.085	0.005	0.0143333	0.0123333	0	0.037	0	0.0216667	0.0153333	0.00733333	0.00366667	0.047	0.234	0.321	638	635	3	3	3	3	3	3	3	3	3	3	3	3	3	3	3	3	3	3	1	3
LTR	Gypsy	MamGypLTR2b	0.0573333	0.0552	0.9375	NA	NA	NA	NA	NA	0.25	NA	NA	NA	NA	NA	NA	NA	NA	NA	0.5625	0.764667	1	NA	75	75	2	NA	NA	NA	NA	NA	3	NA	NA	NA	NA	NA	NA	NA	NA	NA	2	3	2	NA
LTR	ERVL	LTR41	0.0572966	0.0431164	0.629512	0.327303	0.241114	0.317	0.199706	0.0816667	0.1176	0.0210741	0.0126364	0.0110606	0.0150556	0.0312821	0.0122941	0.0146429	0.01476	0.0175926	0.198476	0.43514	0.460722	0.609816	799	799	41	33	35	15	34	18	30	27	33	33	18	39	17	28	25	27	42	43	18	38
DNA	hAT?	MamRep4096	0.0569915	0.0465532	0.3666	0.02175	0.1462	0.4165	0.1914	0.02375	0	0	0	0	0	0.0086	0	0	0	0	0.1054	0.2678	0.897	0	236	235	5	4	5	2	5	4	3	4	5	5	4	5	2	5	5	5	5	5	1	3
LTR	ERVK	RLTR49	0.056986	0.0458504	0.884195	0.39475	0.383278	0.497538	0.292179	0.0868333	0.178609	0.0476364	0.015069	0.0402381	0.0213125	0.0394545	0.0519333	0.0348261	0.0133529	0.0256842	0.236385	0.532158	0.678111	0.825791	1858	1858	41	32	36	13	28	18	23	22	29	21	16	22	15	23	17	19	39	38	9	43
LTR	ERVL	LTR105_Mam	0.0569412	0.0391071	0.621667	0.276333	0.361333	0.148	0.166667	0.0276667	0.07	0	0	0	0	0.0283333	0	0	0.0233333	0.016	0	0.31025	0	0.0696667	170	168	3	3	3	3	3	3	3	3	3	3	3	3	3	3	3	3	3	4	3	3
LTR	ERV1	MER87	0.0567742	0.0548387	NA	NA	NA	NA	NA	NA	NA	NA	NA	NA	NA	NA	NA	NA	NA	NA	NA	NA	NA	NA	31	31	NA	NA	NA	NA	NA	NA	NA	NA	NA	NA	NA	NA	NA	NA	NA	NA	NA	NA	NA	NA
LTR	LTR	LTR107_Mam	0.0566667	0.0510891	0.944	0.273	0.333	NA	NA	NA	NA	0	0	NA	NA	0.231	NA	NA	NA	NA	0.625	0.875	NA	0.968	102	101	1	1	1	NA	NA	NA	NA	1	1	NA	NA	1	NA	NA	NA	NA	1	1	NA	1
LINE	CR1	X7A_LINE	0.0566337	0.0360396	0.0148	0	0.0536	0	0	0	0.0303333	0	0	0	0	0	0	0	0.0112	0	0	0	0.0112	NA	101	101	5	5	5	4	5	5	3	5	5	5	5	5	5	5	5	5	5	5	5	NA
LINE	RTE-X	L4_A_Mam	0.0565805	0.0428033	0.752714	0.404789	0.339905	0.445667	0.257615	0.0261	0.119857	0.0228462	0.0152143	0.0131	0.013	0.0263333	0.00757143	0.0111	0.00653846	0.0528571	0.138762	0.276667	0.852625	0.56419	851	849	21	19	21	3	13	10	14	13	14	10	12	15	7	10	13	14	21	21	8	21
DNA	hAT-Tip100	MamTip3	0.0564286	0.0395238	0.938375	0.386143	0.40675	0.208167	0.2856	0.0458	0.156	0	0.0062	0.0028	0.0028	0.0754286	0.0006	0.0284286	0.0152	0.0224	0.228625	0.490667	0.9384	0.874833	210	210	8	7	8	6	5	5	5	8	5	5	5	7	5	7	5	5	8	9	5	6
DNA	TcMar-Tigger	Tigger6b	0.0563609	0.0450148	0.906	0.261	0.1985	0.4085	0.2225	0	0.031	0	0	0	0	0	0	0.0055	0	0.0215	0.3075	0.631	0.943	0.8945	338	337	2	2	2	2	2	2	2	2	2	2	2	2	2	2	2	2	2	2	2	2
LTR	ERVL-MaLR	MLT1J2-int	0.0561364	0.0522727	NA	NA	NA	NA	NA	NA	NA	NA	NA	NA	NA	NA	NA	NA	NA	NA	NA	NA	NA	NA	44	44	NA	NA	NA	NA	NA	NA	NA	NA	NA	NA	NA	NA	NA	NA	NA	NA	NA	NA	NA	NA
DNA	TcMar-Tigger	Tigger14a	0.056	0.0419091	NA	NA	NA	NA	NA	NA	NA	NA	NA	NA	NA	NA	NA	NA	NA	NA	NA	NA	NA	NA	220	220	NA	NA	NA	NA	NA	NA	NA	NA	NA	NA	NA	NA	NA	NA	NA	NA	NA	NA	NA	NA
LTR	ERV1	LTR65	0.0559149	0.0413559	0.759143	0.210167	0.332833	0.252	0.152	0.0495	0.069	0	0.00383333	0.00666667	0	0.1554	0.002	0	0.00333333	0.0176667	0.212571	0.410714	0.65	0.863429	235	236	7	6	6	1	3	2	3	1	6	3	3	5	3	3	3	3	7	7	1	7
DNA	DNA	MER136	0.0557143	0.0332143	NA	NA	NA	NA	NA	NA	NA	NA	NA	NA	NA	NA	NA	NA	NA	NA	NA	NA	NA	NA	28	28	NA	NA	NA	NA	NA	NA	NA	NA	NA	NA	NA	NA	NA	NA	NA	NA	NA	NA	NA	NA
DNA	TcMar-Tigger	MamRep434	0.0555981	0.0426232	0.954	0.558667	0.482	0.6055	0.286333	0.047	0.324	0.0185	0	0.0325	0.0526667	0.160667	0.017	0.014	0.00533333	0.02	0.229	0.640667	0.908667	0.973	627	629	3	3	3	2	3	3	3	2	2	2	3	3	2	2	3	2	3	3	3	2
LTR	ERVL	LTR41B	0.055363	0.0338228	0.629304	0.233818	0.248818	0.349385	0.22915	0.0883333	0.111	0.117471	0.057	0.0616667	0.0721579	0.107824	0.0555556	0.0699444	0.0537222	0.04095	0.140087	0.214545	0.180833	0.343773	427	429	23	22	22	13	20	15	19	17	21	18	19	17	18	18	18	20	23	22	12	22
SINE	Deu	AmnSINE2	0.0551282	0.0462132	0.701083	0.224818	0.2154	0.232714	0.218091	0.0545	0.098	0.0236154	0.0230909	0.00209091	0.0024	0.0203636	0.00485714	0.0169	0.00644444	0.0100909	0.255	0.328692	0.634385	0.511182	273	272	12	11	15	7	11	10	11	13	11	11	10	11	7	10	9	11	14	13	13	11
DNA	TcMar-Tigger	MER127	0.0550256	0.0491282	0.884286	0.452	0.373	0.140667	0.037	0.012	0.0746667	0.137333	0	0	0.0416667	NA	0.0113333	0	0	0	0.3556	0.432571	NA	0.892	195	195	7	3	3	3	3	3	3	3	3	3	3	NA	3	3	3	3	5	7	NA	7
LTR	ERVL	MER68-int	0.0549558	0.050625	0.7	NA	0.225	NA	0.087	NA	0	NA	0	NA	NA	NA	NA	NA	NA	NA	0.1665	1	1	NA	113	112	2	NA	2	NA	2	NA	2	NA	2	NA	NA	NA	NA	NA	NA	NA	2	2	2	NA
LTR	Gypsy	MamGypLTR2c	0.0549153	0.0525	0.9296	0.2328	0.3072	0.3922	0.302	0.0474	0.1646	0	0.002	0.0064	0.0136	0.0812	0.0204	0.0018	0.0056	0.039	0.3464	0.6356	0.9142	0.9802	118	120	5	5	5	5	5	5	5	5	5	5	5	5	5	5	5	5	5	5	5	5
DNA?	DNA?	Eulor3	0.054902	0.0568627	NA	NA	NA	NA	NA	NA	NA	NA	NA	NA	NA	NA	NA	NA	NA	NA	NA	NA	NA	NA	51	51	NA	NA	NA	NA	NA	NA	NA	NA	NA	NA	NA	NA	NA	NA	NA	NA	NA	NA	NA	NA
LTR	LTR	LTR90B	0.0548421	0.0366316	0.8938	0.344	0.549	0.432333	0.4638	0.0126667	0.072	0	0.01	0.0396667	0	0.0218	0	0	0.0586	0.0352	0.407	0.7462	0.9562	0.946	95	95	5	3	5	3	5	3	3	3	3	3	5	5	3	3	5	5	5	5	5	5
LTR	LTR	LTR90A	0.0546226	0.0468868	0.9445	NA	NA	NA	NA	NA	NA	NA	NA	NA	NA	NA	NA	NA	NA	NA	NA	NA	NA	NA	106	106	2	NA	NA	NA	NA	NA	NA	NA	NA	NA	NA	NA	NA	NA	NA	NA	NA	NA	NA	NA
LTR	ERV1	MER95	0.0544444	0.0425397	NA	NA	NA	NA	NA	NA	NA	NA	NA	NA	NA	NA	NA	NA	NA	NA	NA	NA	NA	NA	63	63	NA	NA	NA	NA	NA	NA	NA	NA	NA	NA	NA	NA	NA	NA	NA	NA	NA	NA	NA	NA
DNA	hAT-Tip100	MamTip2	0.0543396	0.0426678	0.76375	0.291875	0.290125	0.277333	0.238182	0.059875	0.138857	0.01575	0.048625	0.034	0.0241429	0.126	0.0415714	0.0245	0.022875	0.0405714	0.28775	0.599167	0.8784	0.932467	583	581	12	8	8	6	11	8	7	8	8	7	7	7	7	8	8	7	12	12	5	15
LTR	ERV1	MER50B	0.0542857	0.0485714	NA	NA	NA	NA	NA	NA	NA	NA	NA	NA	NA	NA	NA	NA	NA	NA	NA	NA	NA	NA	7	7	NA	NA	NA	NA	NA	NA	NA	NA	NA	NA	NA	NA	NA	NA	NA	NA	NA	NA	NA	NA
LTR	ERV1	MER34B-int	0.0539806	0.0482353	0.942	0.3885	0.3235	NA	0.111	NA	NA	NA	NA	NA	NA	0	NA	NA	NA	NA	0.451333	0.864333	1	0.984	103	102	3	2	2	NA	2	NA	NA	NA	NA	NA	NA	2	NA	NA	NA	NA	3	3	2	3
LTR	Gypsy	MamGypLTR1a	0.0538562	0.0471895	0.908333	0.2615	0.2185	0.363	0.309	0.012	0.053	0	0	0.006	0	0.032	0.009	0	0	0	0.211	0.619333	0.6215	0.9385	153	153	3	2	2	1	2	1	2	1	1	2	2	2	1	2	1	2	2	3	2	2
LTR	Gypsy?	LTR88a	0.05375	0.0419444	0.8182	0.298	0.2768	0.26625	0.2582	0.0115	0.02175	0.0334	0.00625	0.0134	0.03025	0.0334	0.0095	0.0114	0.002	0.0286	0.2604	0.5302	0.9192	0.1914	72	72	5	5	5	4	5	4	4	5	4	5	4	5	4	5	4	5	5	5	5	5
LTR	ERVL	LTR86A1	0.0536522	0.0475862	NA	NA	NA	NA	NA	NA	NA	NA	NA	NA	NA	NA	NA	NA	NA	NA	NA	NA	NA	NA	115	116	NA	NA	NA	NA	NA	NA	NA	NA	NA	NA	NA	NA	NA	NA	NA	NA	NA	NA	NA	NA
LINE	CR1	Plat_L3	0.0535733	0.0411421	0.847077	0.418808	0.355214	0.386067	0.190692	0.0132632	0.0432609	0.0218125	0.00452941	0.0071	0.00370833	0.0178824	0.0183	0.00443478	0.00880952	0.038	0.196034	0.40131	0.749118	0.818261	750	753	26	26	28	15	26	19	23	16	17	20	24	17	20	23	21	23	29	29	17	23
LTR	ERV1	MER31-int	0.0535678	0.0420792	0.852273	0.3534	0.4458	0.706	0.292333	0	0.2205	0.06275	0	0	0	0	0.035	0.0145	0	0.0665	0.2268	0.509091	0.889	0.94525	199	202	11	5	5	2	3	2	2	4	4	2	2	3	2	2	2	2	5	11	2	8
snRNA	snRNA	U7	0.0533333	0.04	NA	NA	NA	NA	NA	NA	NA	NA	NA	NA	NA	NA	NA	NA	NA	NA	NA	NA	NA	NA	6	6	NA	NA	NA	NA	NA	NA	NA	NA	NA	NA	NA	NA	NA	NA	NA	NA	NA	NA	NA	NA
LTR	Gypsy?	LTR85b	0.0528571	0.0469375	0.9168	0.516	0.4858	0.324667	0.209	0.045	0.1802	0	0.00666667	0	0.0078	0.0236667	0	0.0038	0	0.0022	0.0543333	0.2848	NA	0.4422	161	160	5	5	5	3	5	3	5	3	3	3	5	3	5	5	3	5	6	5	NA	5
LTR	Gypsy?	LTR85a	0.0525	0.0472481	0.889	NA	0.389	NA	NA	NA	0	NA	NA	0	NA	0.231	NA	NA	NA	0	0	0.143	NA	0	256	258	1	NA	1	NA	NA	NA	1	NA	NA	1	NA	1	NA	NA	NA	1	1	1	NA	1
LTR	Gypsy	MamGyp-int	0.0523952	0.0333714	0.633214	0.253308	0.249357	0.212538	0.208077	0.0634615	0.0616154	0.00523077	0.0075	0	0.0162308	0.0640769	0.00223077	0.004	0.0105385	0.00823077	0.0996154	0.252462	0.502077	0.601929	167	175	14	13	14	13	13	13	13	13	14	13	13	13	13	13	13	13	13	13	13	14
snRNA	snRNA	U17	0.0522727	0.0492424	0.0146667	0	0.0105	NA	0.0111667	0	0	0	0	0	0	0	0	0	0	0	0	0	0	0.107667	66	66	6	5	12	NA	6	1	4	9	5	1	1	6	1	1	1	1	6	6	1	6
DNA	hAT-Charlie	Charlie17b	0.0522449	0.0336948	0.396	0.15448	0.14688	NA	0.16928	0.0305263	0.02652	0	0	0.00179167	0.00263158	0.05076	0	0	0	0.02652	0.16632	0.3088	0.957	0.42564	245	249	25	25	25	NA	25	19	25	25	25	24	19	25	17	25	14	25	25	25	5	25
DNA?	DNA?	MER124	0.0517787	0.0379365	NA	NA	NA	NA	NA	NA	NA	NA	NA	NA	NA	NA	NA	NA	NA	NA	NA	NA	NA	NA	253	252	NA	NA	NA	NA	NA	NA	NA	NA	NA	NA	NA	NA	NA	NA	NA	NA	NA	NA	NA	NA
DNA?	DNA?	MER133A	0.0515556	0.0377778	NA	NA	NA	NA	NA	NA	NA	NA	NA	NA	NA	NA	NA	NA	NA	NA	NA	NA	NA	NA	45	45	NA	NA	NA	NA	NA	NA	NA	NA	NA	NA	NA	NA	NA	NA	NA	NA	NA	NA	NA	NA
LTR	ERVL	LTR83	0.051462	0.0496491	0.0034	0	0.0222	0	0	0	0	0	0	0.0056	0	0	0	0	0	0	0	0	0	0	171	171	5	5	5	5	5	5	5	5	5	5	5	5	5	5	5	5	5	5	5	5
LTR	ERV1	MER92C	0.0512371	0.0258947	0.083	NA	0	NA	NA	NA	NA	NA	NA	NA	NA	NA	NA	NA	NA	NA	0	0	NA	NA	97	95	1	NA	1	NA	NA	NA	NA	NA	NA	NA	NA	NA	NA	NA	NA	NA	1	1	NA	NA
DNA	hAT-Tip100	MamTip1	0.0510606	0.0413636	NA	NA	NA	NA	NA	NA	NA	NA	NA	NA	NA	NA	NA	NA	NA	NA	NA	NA	NA	NA	66	66	NA	NA	NA	NA	NA	NA	NA	NA	NA	NA	NA	NA	NA	NA	NA	NA	NA	NA	NA	NA
LTR	ERV1?	LTR103_Mam	0.0502381	0.0396471	0.118333	0	0.0196667	NA	0.154	NA	NA	NA	0	NA	NA	0	NA	NA	NA	NA	0.0476667	NA	NA	0.474333	84	85	3	3	3	NA	3	NA	NA	NA	3	NA	NA	2	NA	NA	NA	NA	3	NA	NA	3
LTR	ERV1	MER65D	0.0501923	0.0371154	NA	NA	NA	NA	NA	NA	NA	NA	NA	NA	NA	NA	NA	NA	NA	NA	NA	NA	NA	NA	104	104	NA	NA	NA	NA	NA	NA	NA	NA	NA	NA	NA	NA	NA	NA	NA	NA	NA	NA	NA	NA
LTR	ERVK	RMER3D2	0.05	0.06	NA	NA	NA	NA	NA	NA	NA	NA	NA	NA	NA	NA	NA	NA	NA	NA	NA	NA	NA	NA	2	2	NA	NA	NA	NA	NA	NA	NA	NA	NA	NA	NA	NA	NA	NA	NA	NA	NA	NA	NA	NA
SINE	Alu	FAM	0.0495588	0.0372464	NA	NA	NA	NA	NA	0.8	NA	NA	NA	NA	NA	NA	NA	NA	NA	NA	NA	NA	NA	NA	68	69	NA	NA	NA	NA	NA	1	NA	NA	NA	NA	NA	NA	NA	NA	NA	NA	NA	NA	NA	NA
LTR	ERV1	LTR28	0.0491667	0.0808333	NA	NA	NA	NA	NA	NA	NA	NA	NA	NA	NA	NA	NA	NA	NA	NA	NA	NA	NA	NA	12	12	NA	NA	NA	NA	NA	NA	NA	NA	NA	NA	NA	NA	NA	NA	NA	NA	NA	NA	NA	NA
DNA?	DNA?	Eulor2C	0.0490625	0.046	NA	NA	NA	NA	NA	NA	NA	NA	NA	NA	NA	NA	NA	NA	NA	NA	NA	NA	NA	NA	32	30	NA	NA	NA	NA	NA	NA	NA	NA	NA	NA	NA	NA	NA	NA	NA	NA	NA	NA	NA	NA
DNA?	DNA?	Eulor6E	0.04875	0.0340625	NA	NA	NA	NA	NA	NA	NA	NA	NA	NA	NA	NA	NA	NA	NA	NA	NA	NA	NA	NA	32	32	NA	NA	NA	NA	NA	NA	NA	NA	NA	NA	NA	NA	NA	NA	NA	NA	NA	NA	NA	NA
DNA?	DNA?	UCON21	0.0486957	0.0534783	NA	NA	NA	NA	NA	NA	NA	NA	NA	NA	NA	NA	NA	NA	NA	NA	NA	NA	NA	NA	46	46	NA	NA	NA	NA	NA	NA	NA	NA	NA	NA	NA	NA	NA	NA	NA	NA	NA	NA	NA	NA
DNA?	DNA?	Eulor12	0.0485417	0.0416667	0.65675	0.217	0.22825	0.10325	0.0255	0.009	0.00275	0	0.00175	0	0.0245	0.011	0.00625	0.00175	0	0.014	0.07125	0.17575	0.53475	0.887	48	48	4	4	4	4	4	4	4	4	4	4	4	4	4	4	4	4	4	4	4	4
DNA	hAT-Charlie	Charlie10a	0.0484848	0.0455224	NA	NA	NA	NA	NA	NA	NA	NA	NA	NA	NA	NA	NA	NA	NA	NA	NA	NA	NA	NA	66	67	NA	NA	NA	NA	NA	NA	NA	NA	NA	NA	NA	NA	NA	NA	NA	NA	NA	NA	NA	NA
LINE	L1	L1M2b	0.048125	0.0325	NA	NA	NA	NA	NA	NA	NA	NA	NA	NA	NA	NA	NA	NA	NA	NA	NA	NA	NA	NA	16	16	NA	NA	NA	NA	NA	NA	NA	NA	NA	NA	NA	NA	NA	NA	NA	NA	NA	NA	NA	NA
LTR	ERV1	LTR45C	0.0476923	0.0523077	0.783	NA	0.32	NA	NA	NA	0	0	0.043	0.091	NA	0	NA	0	0	0	0.324	0.81	NA	0.931	13	13	1	NA	1	NA	NA	NA	1	1	1	1	NA	1	NA	1	1	1	1	1	NA	1
snRNA	snRNA	U5	0.047619	0.0533871	NA	NA	NA	NA	NA	NA	NA	NA	NA	NA	NA	NA	NA	NA	NA	NA	NA	NA	NA	NA	63	62	NA	NA	NA	NA	NA	NA	NA	NA	NA	NA	NA	NA	NA	NA	NA	NA	NA	NA	NA	NA
LTR	Gypsy?	LTR88b	0.0475661	0.0342632	0.5385	0.30775	0.27725	0.247667	0.1025	0.0633333	0.0035	0	0.028	0	0.0193333	0.06775	0	0.014	0.00533333	0.025	0.15	0.206	0.686667	0.752333	189	190	4	4	4	3	4	3	4	3	3	3	3	4	4	4	3	4	4	4	3	3
DNA?	DNA?	Eulor6A	0.0475	0.02125	NA	NA	NA	NA	NA	NA	NA	NA	NA	NA	NA	NA	NA	NA	NA	NA	NA	NA	NA	NA	24	24	NA	NA	NA	NA	NA	NA	NA	NA	NA	NA	NA	NA	NA	NA	NA	NA	NA	NA	NA	NA
LINE	CR1	X1_LINE	0.0472527	0.0317582	0.8761	0.1637	0.2961	0.0665	0.0733333	0.00333333	0.0333333	0.00433333	0.0031	0	0.004	0.0575	0.056	0.00983333	0	0	0.1494	0.4853	0.9165	0.934667	91	91	10	10	10	2	6	6	6	9	10	6	6	10	2	6	6	6	10	10	6	6
DNA	TcMar-Tigger	Tigger12	0.046473	0.0445643	0.826125	0.368667	0.355167	0.1496	0.2895	0.00333333	0.0975	0.155167	0.027	0	0	NA	0.0012	0.0136667	0	0.0196667	0.0813333	0.334375	NA	0.965875	241	241	8	6	6	5	6	6	6	6	6	6	6	NA	5	6	5	6	6	8	NA	8
DNA	PiggyBac?	UCON29	0.0463241	0.0350593	0.251143	0.0965714	0.1002	0.0118	0.0465714	0	0.0822857	0	0.0182857	0.00128571	0.00714286	0.0168571	0.0252857	0.00342857	0	0.00571429	0.0297143	0.0509	0.0448	0.285714	253	253	7	7	10	5	7	7	7	7	7	7	7	7	7	7	5	7	7	10	5	7
DNA	hAT-Tip100	MER97d	0.0461905	0.0457143	NA	NA	NA	NA	NA	NA	NA	NA	NA	NA	NA	NA	NA	NA	NA	NA	NA	NA	NA	NA	21	21	NA	NA	NA	NA	NA	NA	NA	NA	NA	NA	NA	NA	NA	NA	NA	NA	NA	NA	NA	NA
DNA?	DNA?	Eulor5B	0.0461224	0.0304167	NA	NA	NA	NA	NA	NA	NA	NA	NA	NA	NA	NA	NA	NA	NA	NA	NA	NA	NA	NA	49	48	NA	NA	NA	NA	NA	NA	NA	NA	NA	NA	NA	NA	NA	NA	NA	NA	NA	NA	NA	NA
DNA	DNA	Eulor11	0.0460241	0.0726506	NA	NA	NA	NA	NA	NA	NA	NA	NA	NA	NA	NA	NA	NA	NA	NA	NA	NA	NA	NA	83	83	NA	NA	NA	NA	NA	NA	NA	NA	NA	NA	NA	NA	NA	NA	NA	NA	NA	NA	NA	NA
DNA	hAT-Tip100	MER96	0.0459375	0.0547423	0.690889	0.531	0.364	0.485333	0.3145	0.0763333	0.260167	0.0146667	0.00483333	0	0.0313333	0.079	0.015	0.0171667	0.01	0.027	0.417333	0.486556	0.9735	0.0064	96	97	9	6	8	6	6	6	6	6	6	6	6	6	6	6	6	6	6	9	6	5
LTR	ERV1	MER67B	0.0457042	0.0313732	0.875375	0.32725	0.313875	0.316	0.22375	0.019	0.1825	0.0281429	0	0.00171429	0.00228571	0.03725	0.00666667	0.006	0.0101667	0.00814286	0.2415	0.6219	0.880875	0.92825	284	284	8	8	8	5	8	7	8	7	8	7	7	8	6	7	6	7	8	10	8	8
DNA	DNA	Eulor9C	0.0453571	0.0301786	0.839	0.303	0.2	0.175	0.038	0.043	0.12	0	0	0	0	NA	0	0	0.029	0	0.33	0.583	NA	0.911	56	56	1	1	1	1	1	1	1	1	1	1	1	NA	1	1	1	1	1	1	NA	1
snRNA	snRNA	U14	0.045	0.051	NA	NA	NA	NA	NA	NA	NA	NA	NA	NA	NA	NA	NA	NA	NA	NA	NA	NA	NA	NA	10	10	NA	NA	NA	NA	NA	NA	NA	NA	NA	NA	NA	NA	NA	NA	NA	NA	NA	NA	NA	NA
DNA?	DNA?	MER134	0.0445313	0.0415625	NA	NA	NA	NA	NA	NA	NA	NA	NA	NA	NA	NA	NA	NA	NA	NA	NA	NA	NA	NA	64	64	NA	NA	NA	NA	NA	NA	NA	NA	NA	NA	NA	NA	NA	NA	NA	NA	NA	NA	NA	NA
DNA	MuDR	Ricksha_a	0.0439344	0.0611475	NA	NA	NA	NA	NA	NA	NA	NA	NA	NA	NA	NA	NA	NA	NA	NA	NA	NA	NA	NA	61	61	NA	NA	NA	NA	NA	NA	NA	NA	NA	NA	NA	NA	NA	NA	NA	NA	NA	NA	NA	NA
LTR	ERVK	RLTR43A	0.0433333	0	NA	NA	NA	NA	NA	NA	NA	NA	NA	NA	NA	NA	NA	NA	NA	NA	NA	NA	NA	NA	3	3	NA	NA	NA	NA	NA	NA	NA	NA	NA	NA	NA	NA	NA	NA	NA	NA	NA	NA	NA	NA
LTR	ERV1	MER101B	0.0422222	0.0122222	NA	NA	NA	NA	NA	NA	NA	NA	NA	NA	NA	NA	NA	NA	NA	NA	NA	NA	NA	NA	9	9	NA	NA	NA	NA	NA	NA	NA	NA	NA	NA	NA	NA	NA	NA	NA	NA	NA	NA	NA	NA
DNA	hAT?	UCON23	0.042	0.0426667	0.87225	0.357	0.42325	0.4465	0.25575	0.04225	0.109	0.008	0	0.02425	0.04025	0.02425	0	0.0325	0.006	0.01	0.3275	0.6305	0.895	0.919	15	15	4	4	4	4	4	4	4	4	4	4	4	4	4	4	4	4	4	4	4	4
DNA?	DNA?	Eulor5A	0.0418293	0.0362651	0.821	0.345	0.361	0.6	0.14	0	0.25	0.31	0.024	0	0.206	NA	0	0	0	0.07	0.202	0.688	NA	0.938	82	83	1	1	1	1	1	1	1	1	1	1	1	NA	1	1	1	1	1	1	NA	1
DNA?	DNA?	Eulor2A	0.0415517	0.017931	0.716	0.16	0.5215	0.103	0.103	0.072	0.019	0.122	0	0	0.016	0	0.018	0.012	0	0	0.1085	0.3445	0.118	0.922	58	58	2	1	2	1	1	1	1	1	1	1	1	1	1	1	1	1	2	2	1	2
scRNA	scRNA	HY3	0.0414286	0.01	NA	NA	NA	NA	NA	NA	NA	NA	NA	NA	NA	NA	NA	NA	NA	NA	NA	NA	NA	NA	7	7	NA	NA	NA	NA	NA	NA	NA	NA	NA	NA	NA	NA	NA	NA	NA	NA	NA	NA	NA	NA
LTR	ERV1	MER92A	0.0413514	0.0873684	0.9	NA	0.32	NA	0.412	NA	NA	NA	NA	NA	NA	NA	NA	NA	NA	0	0.366	0.827	NA	0.967	37	38	1	NA	1	NA	1	NA	NA	NA	NA	NA	NA	NA	NA	NA	NA	1	1	1	NA	1
LTR	Gypsy	MamGypLTR3	0.0412587	0.0456522	0.929	NA	NA	NA	NA	NA	NA	NA	NA	NA	NA	NA	NA	NA	NA	0	NA	0.034	NA	0.923	143	138	1	NA	NA	NA	NA	NA	NA	NA	NA	NA	NA	NA	NA	NA	NA	2	NA	1	NA	1
DNA	hAT-Tip100	MamRep488	0.0405263	0.0315789	NA	NA	NA	NA	NA	NA	NA	NA	NA	NA	NA	NA	NA	NA	NA	NA	NA	NA	NA	NA	38	38	NA	NA	NA	NA	NA	NA	NA	NA	NA	NA	NA	NA	NA	NA	NA	NA	NA	NA	NA	NA
LTR	ERV1	LTR58	0.04	0.05	NA	NA	NA	NA	NA	NA	NA	NA	NA	NA	NA	NA	NA	NA	NA	NA	NA	NA	NA	NA	5	5	NA	NA	NA	NA	NA	NA	NA	NA	NA	NA	NA	NA	NA	NA	NA	NA	NA	NA	NA	NA
DNA?	DNA?	Eulor6D	0.0392	0.0233333	0.1554	0.0708	0.077	0.11825	0.0976	0.01975	0.0174	0	0.0014	0	0.0018	0.017	0.0016	0	0	0.0222	0.0054	0.0364	0.032	0.048	75	75	5	5	5	4	5	4	5	5	5	5	5	5	5	5	5	5	5	5	5	5
LINE	L1	L1M2a1	0.0375	0.0775	NA	NA	NA	NA	NA	NA	NA	NA	NA	NA	NA	NA	NA	NA	NA	NA	NA	NA	NA	NA	4	4	NA	NA	NA	NA	NA	NA	NA	NA	NA	NA	NA	NA	NA	NA	NA	NA	NA	NA	NA	NA
LTR	ERVL	LTR108c_Mam	0.0366667	0.0261111	NA	NA	NA	NA	NA	NA	NA	NA	NA	NA	NA	NA	NA	NA	NA	NA	NA	NA	NA	NA	18	18	NA	NA	NA	NA	NA	NA	NA	NA	NA	NA	NA	NA	NA	NA	NA	NA	NA	NA	NA	NA
LTR	ERV1	MER4CL34	0.035	0.015	NA	NA	NA	NA	NA	NA	NA	NA	NA	NA	NA	NA	NA	NA	NA	NA	NA	NA	NA	NA	2	2	NA	NA	NA	NA	NA	NA	NA	NA	NA	NA	NA	NA	NA	NA	NA	NA	NA	NA	NA	NA
snRNA	snRNA	U13	0.0346429	0.0635714	NA	NA	NA	NA	NA	NA	NA	NA	NA	NA	NA	NA	NA	NA	NA	NA	NA	NA	NA	NA	28	28	NA	NA	NA	NA	NA	NA	NA	NA	NA	NA	NA	NA	NA	NA	NA	NA	NA	NA	NA	NA
LTR	ERV1	LTR39	0.0342857	0.0542857	NA	NA	NA	NA	NA	NA	NA	NA	NA	NA	NA	NA	NA	NA	NA	NA	NA	NA	NA	NA	7	7	NA	NA	NA	NA	NA	NA	NA	NA	NA	NA	NA	NA	NA	NA	NA	NA	NA	NA	NA	NA
DNA	hAT-Charlie	Cheshire_Mars_	0.03375	0.075	NA	NA	NA	NA	NA	NA	NA	NA	NA	NA	NA	NA	NA	NA	NA	NA	NA	NA	NA	NA	8	8	NA	NA	NA	NA	NA	NA	NA	NA	NA	NA	NA	NA	NA	NA	NA	NA	NA	NA	NA	NA
LTR	ERVL-MaLR	MLT1L-int	0.026875	0.044375	NA	NA	NA	NA	NA	NA	NA	NA	NA	NA	NA	NA	NA	NA	NA	NA	NA	NA	NA	NA	16	16	NA	NA	NA	NA	NA	NA	NA	NA	NA	NA	NA	NA	NA	NA	NA	NA	NA	NA	NA	NA
LTR	ERV1	MER66A	0.025	0.025	NA	NA	NA	NA	NA	NA	NA	NA	NA	NA	NA	NA	NA	NA	NA	NA	NA	NA	NA	NA	2	2	NA	NA	NA	NA	NA	NA	NA	NA	NA	NA	NA	NA	NA	NA	NA	NA	NA	NA	NA	NA
LTR	ERV1	RLTR47_MM	0.019697	0.160577	NA	NA	NA	NA	NA	NA	NA	NA	NA	NA	NA	NA	NA	NA	NA	NA	NA	NA	NA	NA	33	52	NA	NA	NA	NA	NA	NA	NA	NA	NA	NA	NA	NA	NA	NA	NA	NA	NA	NA	NA	NA
DNA	hAT-Charlie	Cheshire_Mars	0	0	NA	NA	NA	NA	NA	NA	NA	NA	NA	NA	NA	NA	NA	NA	NA	NA	NA	NA	NA	NA	3	3	NA	NA	NA	NA	NA	NA	NA	NA	NA	NA	NA	NA	NA	NA	NA	NA	NA	NA	NA	NA
DNA	TcMar	MamRep1161	0	0	NA	NA	NA	NA	NA	NA	NA	NA	NA	NA	NA	NA	NA	NA	NA	NA	NA	NA	NA	NA	3	3	NA	NA	NA	NA	NA	NA	NA	NA	NA	NA	NA	NA	NA	NA	NA	NA	NA	NA	NA	NA
LTR	ERV1	HUERS-P3b-int	0	0	NA	NA	NA	NA	NA	NA	NA	NA	NA	NA	NA	NA	NA	NA	NA	NA	NA	NA	NA	NA	1	1	NA	NA	NA	NA	NA	NA	NA	NA	NA	NA	NA	NA	NA	NA	NA	NA	NA	NA	NA	NA
LTR	ERV1	LTR27C	0	0.008	NA	NA	NA	NA	NA	NA	NA	NA	NA	NA	NA	NA	NA	NA	NA	NA	NA	NA	NA	NA	5	5	NA	NA	NA	NA	NA	NA	NA	NA	NA	NA	NA	NA	NA	NA	NA	NA	NA	NA	NA	NA
LTR	ERVL	HERVL32-int	0	0.2	NA	NA	NA	NA	NA	NA	NA	NA	NA	NA	NA	NA	NA	NA	NA	NA	NA	NA	NA	NA	1	1	NA	NA	NA	NA	NA	NA	NA	NA	NA	NA	NA	NA	NA	NA	NA	NA	NA	NA	NA	NA
scRNA	scRNA	HY4	0	0	NA	NA	NA	NA	NA	NA	NA	NA	NA	NA	NA	NA	NA	NA	NA	NA	NA	NA	NA	NA	1	1	NA	NA	NA	NA	NA	NA	NA	NA	NA	NA	NA	NA	NA	NA	NA	NA	NA	NA	NA	NA
scRNA	scRNA	HY5	0	0.19	NA	NA	NA	NA	NA	NA	NA	NA	NA	NA	NA	NA	NA	NA	NA	NA	NA	NA	NA	NA	1	1	NA	NA	NA	NA	NA	NA	NA	NA	NA	NA	NA	NA	NA	NA	NA	NA	NA	NA	NA	NA
