# Supplementary material for: UHRF2 mediates resistance to DNA methylation reprogramming in primordial germ cells
Source: Nat Commun. 2025 Aug 9;16:7350. doi: 10.1038/s41467-025-61954-0 (PMC12335541; doi:10.1038/s41467-025-61954-0)
Supplement: Supplementary file 5 — Supplementary Data 3 [file 41467_2025_61954_MOESM5_ESM.xlsx]

## Sheet: Feuil1
gene.id	fpkm_U2_E8M_WT	fpkm_U2_E8F_WTdu	fpkm_U2_E8M_WTtri	fpkm_U2_E8M_KO	fpkm_U2_E8M_KOdu	fpkm_U2_E8F_KOtri	fpkm_WT	fpkm_KO	log2FoldChange	pvalue	padj
0610005C13Rik	1.92574	0.16231	0.87555	0.12177	0.98184	0.08223	0.98787	0.39528	-1.32324	0.133604	NA
0610007P14Rik	24.3167	29.8134	25.8876	25.9599	23.1804	24.8948	26.6726	24.6783	-0.112573	0.322432	NA
0610009B22Rik	25.3275	23.1148	22.3266	23.2284	26.0269	20.9472	23.5896	23.4008	-0.01213	0.925772	NA
0610009L18Rik	3.18969	1.52447	1.51489	2.68533	1.97313	2.6456	2.07635	2.43469	0.228963	0.593978	NA
0610009O20Rik	23.1593	22.1264	23.924	23.8499	23.7093	25.2719	23.0699	24.277	0.0739789	0.381728	NA
0610010B08Rik	0.0041	0.00243	0.00984	0.00502	0.0088	0.00424	0.00546	0.00602	0.153897	0.890107	NA
0610010F05Rik	8.02653	8.19363	8.1217	7.28204	6.98205	6.33455	8.11395	6.86621	-0.240917	0.0181045	NA
0610010K14Rik	38.6201	40.5267	39.9091	39.1307	44.7491	46.7113	39.6853	43.5304	0.133287	0.19069	NA
0610011F06Rik	22.3243	21.9852	23.7857	23.1351	23.594	24.2312	22.6984	23.6534	0.0601096	0.602844	NA
0610012G03Rik	16.6259	15.7674	18.6536	17.3988	15.3524	20.3525	17.0156	17.7012	0.057955	0.656821	NA
0610030E20Rik	4.48581	4.90155	4.42774	4.64837	4.44962	4.04162	4.60503	4.37987	-0.0729363	0.537879	NA
0610031O16Rik	0	0	0	0	0	0	0	0	NA	NA	NA
0610037L13Rik	21.0285	19.7254	21.175	21.1406	21.1999	22.2175	20.6429	21.5193	0.0604234	0.531482	NA
0610038B21Rik	0.6482	0.3261	0.38115	0.62794	0.34594	0.65122	0.45182	0.5417	0.262797	0.630176	NA
0610039K10Rik	0.01959	0.03482	0.04695	0.07183	0.17628	0.04851	0.03379	0.09887	1.55606	0.353927	NA
0610040B10Rik	2.24366	0.75251	1.82672	1.39726	1.57842	1.72988	1.60763	1.56852	-0.030944	0.957123	NA
0610040F04Rik	0	0	0.00933	0	0	0	0.00311	0	-0.671976	0.869195	NA
0610040J01Rik	4.81104	2.58509	3.77284	2.41096	3.56024	2.79988	3.72299	2.92369	-0.348065	0.164386	NA
0610043K17Rik	0.06028	0.02679	0.07225	0	0.0775	0.22393	0.05311	0.10048	0.930877	0.648396	NA
1010001N08Rik	4.38163	1.8229	2.41369	0.86613	4.19516	2.44735	2.87274	2.50288	-0.199621	0.666553	NA
1110001J03Rik	40.0408	43.6217	41.3624	40.8933	40.0226	53.6094	41.675	44.8418	0.105547	0.453567	NA
1110002L01Rik	8.61338	10.3294	8.22701	8.15585	8.67221	8.93948	9.05661	8.58918	-0.0775149	0.51011	NA
1110004E09Rik	25.4654	30.8613	30.8886	26.0985	27.0783	32.2872	29.0718	28.488	-0.0291039	0.811329	NA
1110004F10Rik	103.125	122.402	111.442	110.63	107.408	109.724	112.323	109.254	-0.0400889	0.620696	0.897188
1110006O24Rik	0.31529	0.51735	0.52328	0.26684	0.15591	0.24026	0.45197	0.221	-1.0298	0.228381	NA
1110007C09Rik	3.91529	3.60344	3.97102	2.29401	3.78289	2.55323	3.82992	2.87671	-0.413314	0.161951	NA
1110008F13Rik	109.276	104.03	114.355	111.986	100.081	113.7	109.22	108.589	-0.00805864	0.922042	0.982642
1110008L16Rik	8.07929	9.15663	8.40918	10.3952	8.26707	8.92414	8.54837	9.19548	0.105116	0.379603	NA
1110008P14Rik	12.276	12.5487	12.3697	9.46156	11.8102	15.0608	12.3981	12.1108	-0.0339886	0.862196	NA
1110012L19Rik	15.3136	19.954	14.9337	16.7168	16.1544	18.81	16.7338	17.227	0.0405806	0.781569	NA
1110015O18Rik	0	0	0	0	0	0	0	0	NA	NA	NA
1110017D15Rik	0	0	0.15577	0	0	0.07152	0.05192	0.02384	-1.10801	0.685172	NA
1110019D14Rik	1.57916	2.5308	2.0866	1.64164	2.03034	1.86307	2.06552	1.84502	-0.164408	0.564175	NA
1110020A21Rik	0.25955	0.69206	0.0732	0.42927	0.23556	0.35921	0.3416	0.34135	-0.0121222	0.988256	NA
1110025L11Rik	0	0	0	0	0	0	0	0	NA	NA	NA
1110028F11Rik	0.06197	0	0.01651	0.00842	0.04427	0.07674	0.02616	0.04314	0.723841	0.657652	NA
1110028F18Rik	0	0	0	0	0	0	0	0	NA	NA	NA
1110032A03Rik	3.47027	2.97288	3.34523	3.43724	3.57478	3.5206	3.26279	3.51087	0.10659	0.567102	NA
1110032F04Rik	0.91038	0.8862	1.12586	1.45736	0.67813	1.20783	0.97415	1.11444	0.196941	0.547828	NA
1110034G24Rik	3.95071	3.99531	4.35604	4.70573	4.10264	3.6691	4.10069	4.15916	0.0214144	0.911764	NA
1110036E04Rik	0	0	0	0.08792	0	0	0	0.02931	2.7048	0.498511	NA
1110037F02Rik	19.4983	19.494	18.8811	19.3042	19.051	19.2658	19.2911	19.207	-0.00640462	0.924638	0.982642
1110038B12Rik	140.19	131.317	137.712	147.832	102.909	105.144	136.406	118.628	-0.201284	0.103988	0.666432
1110038F14Rik	24.0046	26.3123	25.6009	26.2556	24.2557	29.4921	25.3059	26.6678	0.0756793	0.501759	NA
1110046J04Rik	0.35959	0.57528	0.51722	0.41027	0.30822	0.32653	0.48403	0.34834	-0.474438	0.528184	NA
1110051M20Rik	11.7652	12.9079	14.1586	13.4849	13.5171	13.1817	12.9439	13.3946	0.0501022	0.65354	NA
1110054M08Rik	1.65763	0.79481	1.64704	1.73309	1.62647	1.35042	1.36649	1.56999	0.205272	0.636075	NA
1110057K04Rik	16.0278	17.8068	16.879	17.4507	16.8851	17.3026	16.9045	17.2128	0.0259049	0.764941	NA
1110058L19Rik	19.5202	22.0902	16.4018	18.4687	19.8911	19.123	19.3374	19.1609	-0.0152437	0.920292	NA
1110059E24Rik	31.6574	38.4086	35.0221	34.0914	33.474	30.7535	35.0294	32.773	-0.0963313	0.34168	NA
1110059G10Rik	3.19772	3.87651	3.38785	3.51613	3.20642	2.78621	3.48736	3.16959	-0.138564	0.383141	NA
1110065P20Rik	22.611	22.8123	20.3635	22.1725	24.7655	26.7277	21.9289	24.5552	0.162286	0.208549	NA
1190002F15Rik	6.0452	5.75478	5.11268	5.13922	4.61608	7.25773	5.63755	5.67101	0.00784096	0.976539	NA
1190002N15Rik	13.2885	13.5334	12.3559	9.58075	12.0591	11.1705	13.0593	10.9368	-0.256385	0.0148848	NA
1190003K10Rik	0	0	0	0	0	0	0	0	NA	NA	NA
1190005I06Rik	2.10628	2.05249	1.85548	2.45074	2.25128	2.7653	2.00475	2.48911	0.311201	0.358952	NA
1190007I07Rik	15.6882	16.1568	15.0734	15.9817	16.4245	13.7836	15.6395	15.3966	-0.0232589	0.8731	NA
1200014J11Rik	12.3752	13.2489	13.0002	14.3926	12.664	13.6064	12.8748	13.5543	0.0742612	0.37135	0.814191
1300002E11Rik	1.11976	1.04542	0.90795	0.78795	0.6896	0.79234	1.02438	0.75663	-0.438084	0.0707246	NA
1300017J02Rik	0.18013	0.05094	0.38274	0.06005	0.1579	0.08111	0.2046	0.09969	-1.03031	0.245141	NA
1500004A13Rik	0.39009	0.46532	0.36914	0.42039	0.54773	0.26059	0.40818	0.40957	0.00224803	0.995496	NA
1500009C09Rik	0.06848	0.02608	0.03518	0.04784	0	0.06057	0.04325	0.03614	-0.255332	0.876781	NA
1500009L16Rik	9.46929	10.1078	9.92916	9.15382	10.4498	11.3008	9.83543	10.3015	0.0666112	0.648176	NA
1500011B03Rik	8.42963	9.26293	9.5392	8.57645	9.00646	10.6903	9.07725	9.42442	0.0544964	0.691919	NA
1500011K16Rik	9.04917	9.30848	10.4613	11.2868	7.97295	10.722	9.60631	9.99392	0.0585189	0.755836	NA
1500012F01Rik	84.2234	91.6818	85.7365	97.7758	60.7795	51.5059	87.2139	70.0204	-0.316767	0.247827	NA
1500012K07Rik	0	0	0	0	0	0	0	0	NA	NA	NA
1500015A07Rik	2.04852	2.15822	1.64096	1.61248	1.88863	1.36114	1.94923	1.62075	-0.268899	0.305121	NA
1500015L24Rik	0	0	0	0	0	0	0	0	NA	NA	NA
1500015O10Rik	0.0839	0.05593	0.12571	0	0.10788	0.07792	0.08851	0.06193	-0.512018	0.765997	NA
1500017E21Rik	0.04898	0	0.01677	0.02566	0.02699	0.06932	0.02192	0.04066	0.897121	0.582786	NA
1600002D24Rik	0	0	0	0	0.01081	0	0	0.0036	1.25158	0.759054	NA
1600002H07Rik	13.3593	13.8437	13.4501	13.813	11.9127	13.7982	13.551	13.1746	-0.0405877	0.704664	NA
1600002K03Rik	10.5293	8.74807	9.29417	8.60438	7.90922	7.58209	9.52385	8.0319	-0.245449	0.208831	NA
1600010M07Rik	0	0	0	0	0	0	0	0	NA	NA	NA
1600012H06Rik	8.14406	7.33452	6.90213	5.95692	6.34336	6.32701	7.46024	6.2091	-0.265441	0.0303501	NA
1600014C10Rik	3.37438	3.66614	3.48813	4.22403	3.36666	3.423	3.50955	3.67123	0.0649625	0.663705	NA
1600014C23Rik	0.17979	0.25568	0.68962	0.39562	0.55479	0.04453	0.37503	0.33165	-0.168841	0.88259	NA
1600014K23Rik	0.04435	0	0	0.02711	0.14255	0	0.01478	0.05655	1.92475	0.511556	NA
1600015I10Rik	0	0	0	0	0	0	0	0	NA	NA	NA
1600019K03Rik	0	0	0	0	0	0	0	0	NA	NA	NA
1600020E01Rik	9.90135	8.99476	7.73726	9.22843	7.34979	7.14646	8.87779	7.90823	-0.167818	0.420548	NA
1600023N17Rik	0.53588	0.64053	0.33224	0.33884	0.38013	0.36611	0.50288	0.36169	-0.481364	0.466776	NA
1600025M17Rik	0	0	0	0	0	0	0	0	NA	NA	NA
1600027J07Rik	0.03809	0.03386	0	0	0.1959	0	0.02398	0.0653	1.41924	0.667409	NA
1600029I14Rik	0	0.03832	0	0	0	0	0.01277	0	-1.39583	0.730666	NA
1600029O15Rik	0.03089	0	0	0.02517	0	0.051	0.0103	0.02539	1.29744	0.642685	NA
1700001C02Rik	0	0	0	0	0	0	0	0	NA	NA	NA
1700001C19Rik	0.15514	0.02758	0.06198	0.11379	0.03989	0.01281	0.08157	0.0555	-0.552186	0.678593	NA
1700001D01Rik	0.36264	0.11721	0	0	0.04239	0.08165	0.15995	0.04135	-1.95937	0.356941	NA
1700001F09Rik	0	0	0	0	0	0	0	0	NA	NA	NA
1700001G11Rik	0.46021	0.62432	0.871	0.91791	1.1834	0.77984	0.65184	0.96038	0.563788	0.321806	NA
1700001G17Rik	0.31428	0.94974	0.37671	0.69156	0.72734	0.59674	0.54691	0.67188	0.288051	0.657384	NA
1700001J03Rik	0	0	0	0	0	0	0	0	NA	NA	NA
1700001J11Rik	0.16604	0.29515	0.05428	0.22143	0.08733	0.24299	0.17182	0.18392	0.0889874	0.908856	NA
1700001K19Rik	0	0	0	0	0.05021	0.04835	0	0.03285	3.16186	0.426029	NA
1700001K23Rik	0.03817	0	0	0	0.04907	0.14179	0.01272	0.06362	2.18738	0.529568	NA
1700001L05Rik	0.82537	0.81632	0.7922	0.65621	0.73006	0.67624	0.8113	0.6875	-0.239417	0.253403	NA
1700001L19Rik	0	0.0641	0.09879	0	0.06623	0	0.0543	0.02208	-1.30129	0.544877	NA
1700001O22Rik	0.08195	0.19771	0.22453	0.37211	0.24084	0.17397	0.16806	0.26231	0.646155	0.408262	NA
1700001P01Rik	0.4179	0.29184	0.32202	0.47438	0.42217	0.29571	0.34392	0.39742	0.20896	0.811445	NA
1700003C15Rik	0	0	0	0	0	0	0	0	NA	NA	NA
1700003D09Rik	0.01341	0	0.04822	0.06557	0	0	0.02054	0.02186	0.112844	0.969248	NA
1700003E16Rik	0.09086	0.06461	0.01089	0	0.04673	0.11251	0.05545	0.05308	-0.0720581	0.96197	NA
1700003E24Rik	0	0	0	0	0	0	0	0	NA	NA	NA
1700003F12Rik	0.94022	1.19704	0.73102	2.79579	1.37221	1.0384	0.95609	1.73547	0.855993	0.0964305	NA
1700003G13Rik	0	0	0	0	0	0	0	0	NA	NA	NA
1700003G18Rik	0.36051	0.42723	0.14404	0.40399	0.34764	0.22321	0.31059	0.32495	0.0552769	0.955008	NA
1700003H04Rik	0	0	0	0	0	0	0	0	NA	NA	NA
1700003I22Rik	0	0	0	0	0	0	0	0	NA	NA	NA
1700003L19Rik	0	0	0	0	0	0	0	0	NA	NA	NA
1700003M02Rik	0.08684	0.13507	0.1171	0.11942	0.13956	0.12097	0.113	0.12665	0.162989	0.859379	NA
1700003M07Rik	0.04023	0.00715	0.07715	0.09836	0.07241	0.08967	0.04151	0.08681	1.08859	0.357255	NA
1700003P14Rik	0	0	0	0	0	0	0	0	NA	NA	NA
1700006A11Rik	0	0	0	0	0	0	0	0	NA	NA	NA
1700006E09Rik	0	0	0	0	0	0	0	0	NA	NA	NA
1700006F04Rik	0	0	0	0	0	0	0	0	NA	NA	NA
1700006H21Rik	0	0	0	0	0	0	0	0	NA	NA	NA
1700007B14Rik	0.10343	0.1762	0.04133	0	0	0	0.10699	0	-5.76141	0.0014978	NA
1700007F19Rik	0.04538	0	0	0	0.02917	0.01405	0.01513	0.01441	-0.0779377	0.9802	NA
1700007G11Rik	0.1947	0.46147	0.07779	0.10578	0.05563	0.10716	0.24465	0.08952	-1.45867	0.228634	NA
1700007J10Rik	0.15089	0.20862	0	0.06149	0.17245	0.20761	0.11984	0.14718	0.280719	0.830009	NA
1700007K09Rik	0	0	0.03303	0	0	0.06824	0.01101	0.02275	1.17542	0.771022	NA
1700007K13Rik	0.64869	0.06177	0.19439	0.48146	0.35744	0.28688	0.30162	0.37526	0.316608	0.742916	NA
1700007L15Rik	3.66547	3.83407	3.49694	2.8958	2.69299	3.14946	3.66549	2.91275	-0.332232	0.235011	NA
1700007P06Rik	0	0	0	0	0	0	0	0	NA	NA	NA
1700008F21Rik	0	0	0	0	0	0	0	0	NA	NA	NA
1700008I05Rik	0.06293	0.19575	0.07543	0.15385	0.16181	0.07792	0.11137	0.13119	0.225917	0.814998	NA
1700008J07Rik	1.61604	1.36826	1.09246	1.42313	1.18166	1.09066	1.35892	1.23182	-0.143444	0.598483	NA
1700008K24Rik	0	0	0	0	0	0	0	0	NA	NA	NA
1700008O03Rik	0.36803	0.43614	0.46565	0.4749	0.26288	0.17723	0.42327	0.305	-0.470741	0.540622	NA
1700008P02Rik	0	0	0	0	0	0	0	0	NA	NA	NA
1700009C05Rik	0	0.04207	0	0	0	0	0.01402	0	-1.39583	0.730666	NA
1700009J07Rik	0	0	0	0	0.0262	0	0	0.00873	1.25158	0.759054	NA
1700009N14Rik	0	0	0	0	0	0	0	0	NA	NA	NA
1700010B08Rik	0	0	0	0	0.05346	0	0	0.01782	2.18439	0.588215	NA
1700010D01Rik	0	0	0	0	0	0	0	0	NA	NA	NA
1700010I02Rik	0	0	0	0	0	0	0	0	NA	NA	NA
1700010I14Rik	1.70595	1.35756	1.46229	1.30946	0.86714	1.09308	1.5086	1.08989	-0.467921	0.119701	NA
1700010J16Rik	0	0	0	0	0	0	0	0	NA	NA	NA
1700010K23Rik	0	0.08806	0.05938	0	0	0	0.04915	0	-2.11306	0.597089	NA
1700011A15Rik	0	0	0	0	0	0	0	0	NA	NA	NA
1700011B04Rik	0.05749	0	0	0	0	0	0.01916	0	-1.54252	0.702655	NA
1700011E24Rik	0.08796	0.05864	0.02636	0	0.05655	0	0.05765	0.01885	-1.62954	0.523951	NA
1700011H14Rik	10.3587	16.0729	14.6548	15.902	12.5796	14.3885	13.6955	14.29	0.0613471	0.719148	NA
1700011I03Rik	0	0.01712	0.09235	0	0.04953	0	0.03649	0.01651	-1.13826	0.713419	NA
1700011L22Rik	0	0	0	0	0	0	0	0	NA	NA	NA
1700011M02Rik	0	0	0	0	0	0	0	0	NA	NA	NA
1700012A03Rik	0	0	0	0	0	0	0	0	NA	NA	NA
1700012B07Rik	0	0	0	0	0	0	0	0	NA	NA	NA
1700012B09Rik	0.05438	0	0	0.06648	0	0	0.01813	0.02216	0.288748	0.942454	NA
1700012D01Rik	0.53602	0.59551	0.257	0.06553	0.24121	0.29869	0.46284	0.20181	-1.20466	0.212245	NA
1700012D14Rik	1.56949	0.86856	0.95838	2.35303	1.40873	1.54012	1.13214	1.76729	0.642947	0.192842	NA
1700012I11Rik	0	0	0	0	0	0	0	0	NA	NA	NA
1700012L04Rik	0.03548	0	0	0	0	0	0.01183	0	-0.671976	0.869195	NA
1700012P22Rik	0	0	0	0	0	0	0	0	NA	NA	NA
1700013D24Rik	0	0	0	0	0	0	0	0	NA	NA	NA
1700013F07Rik	0.03146	0	0	0.11539	0.04045	0	0.01049	0.05195	2.17485	0.533044	NA
1700013G24Rik	0	0	0	0	0	0	0	0	NA	NA	NA
1700013H16Rik	1.12612	0.94679	0.93027	0.18603	0.7435	1.24371	1.00106	0.72441	-0.467441	0.41415	NA
1700015E13Rik	0	0	0	0	0	0	0	0	NA	NA	NA
1700015F17Rik	0	0	0	0.06414	0	0	0	0.02138	2.12107	0.599584	NA
1700015G11Rik	0	0	0	0	0	0	0	0	NA	NA	NA
1700016C15Rik	0	0	0	0	0	0	0	0	NA	NA	NA
1700016D06Rik	0	0	0	0	0	0	0	0	NA	NA	NA
1700016G22Rik	0	0	0	0	0	0	0	0	NA	NA	NA
1700016H13Rik	0.09845	0.315	0.18881	0.16849	0.25315	0.2682	0.20075	0.22995	0.18998	0.844234	NA
1700016K19Rik	0.26292	0.16178	0.16969	0.17306	0.026	0.27548	0.19813	0.15818	-0.322611	0.775697	NA
1700016L04Rik	0.06141	0.16373	0.0736	0	0.23685	0	0.09958	0.07895	-0.345591	0.850949	NA
1700016L21Rik	0	0	0	0	0	0	0	0	NA	NA	NA
1700016P04Rik	0	0	0	0	0	0	0	0	NA	NA	NA
1700017B05Rik	11.8879	10.0526	12.1588	13.3649	12.6877	12.0561	11.3664	12.7029	0.161001	0.103578	NA
1700017D01Rik	0	0	0	0	0	0	0	0	NA	NA	NA
1700017G19Rik	0	0.01358	0	0	0	0	0.00453	0	-1.39583	0.730666	NA
1700017J07Rik	0	0.10522	0	0	0.15221	0	0.03507	0.05074	0.506064	0.891421	NA
1700017N19Rik	0	0	0	0	0	0	0	0	NA	NA	NA
1700018A04Rik	0.07826	0.06956	0.12508	0.06378	0	0	0.09097	0.02126	-2.08291	0.374175	NA
1700018B08Rik	0	0	0	0.23192	0	0	0	0.07731	4.5778	0.145731	NA
1700018B24Rik	0	0	0	0	0	0	0	0	NA	NA	NA
1700018C11Rik	0	0	0	0	0	0	0	0	NA	NA	NA
1700018F24Rik	0	0	0	0	0	0	0	0	NA	NA	NA
1700018G05Rik	0	0	0	0	0	0	0	0	NA	NA	NA
1700018L02Rik	0.05975	0	0	0.03652	0	0.0185	0.01992	0.01834	-0.119867	0.969719	NA
1700019A02Rik	0.05941	0.21123	0.21365	0.03632	0.26737	0.03679	0.16143	0.11349	-0.512215	0.737927	NA
1700019B03Rik	0	0.01026	0	0.01412	0.04454	0.0572	0.00342	0.03862	3.19147	0.211879	NA
1700019B21Rik	0.55066	0.02128	0.22958	0	0.3386	0.05929	0.26717	0.13263	-1.01298	0.487626	NA
1700019D03Rik	2.07706	3.11651	2.30226	1.52893	3.6181	2.9592	2.49861	2.70208	0.110149	0.766912	NA
1700019E08Rik	0	0	0	0	0	0	0	0	NA	NA	NA
1700019G17Rik	0.65915	0.66665	0.54488	0.46541	0.54793	0.66142	0.62356	0.55825	-0.161624	0.619899	NA
1700019G24Rik	0	0	0	0.04421	0	0	0	0.01474	1.25158	0.759054	NA
1700019L03Rik	0.04448	0	0	0	0	0	0.01483	0	-2.54025	0.522733	NA
1700019M22Rik	0	0	0	0	0	0	0	0	NA	NA	NA
1700019N19Rik	0	0.07175	0.02419	0.04934	0.02595	0.02499	0.03198	0.03343	0.0514655	0.983019	NA
1700019O17Rik	0	0	0	0	0	0	0	0	NA	NA	NA
1700020A23Rik	0	0	0	0	0	0	0	0	NA	NA	NA
1700020D05Rik	0	0.04874	0.02191	0.06704	0	0	0.02355	0.02235	-0.0785267	0.980239	NA
1700020G17Rik	0	0	0	0	0	0	0	0	NA	NA	NA
1700020I14Rik	25.7814	29.1133	25.7282	26.1511	25.3398	22.7971	26.8743	24.7627	-0.118576	0.24659	NA
1700020L24Rik	0.04001	0.12448	0	0	0.15434	0.07432	0.05483	0.07622	0.452558	0.822042	NA
1700020M21Rik	0	0	0.03478	0	0	0	0.01159	0	-0.671976	0.869195	NA
1700020N01Rik	0	0	0.02104	0	0	0	0.00701	0	-0.671976	0.869195	NA
1700020N15Rik	0.06823	0	0.08178	0.0417	0	0.08449	0.05	0.04206	-0.231946	0.934026	NA
1700020N18Rik	0	0.15133	0	0	0	0	0.05044	0	-2.70193	0.495848	NA
1700021F05Rik	14.2292	15.9837	15.8375	12.6022	13.8676	15.2312	15.3501	13.9003	-0.143126	0.314754	NA
1700021F07Rik	0	0	0	0	0	0	0	0	NA	NA	NA
1700021K19Rik	5.48722	5.44404	5.08125	5.28874	5.49517	6.42785	5.3375	5.73725	0.103812	0.355208	NA
1700021N21Rik	0.06175	0	0	0	0	0	0.02058	0	-2.12603	0.594768	NA
1700022A21Rik	0	0	0	0	0	0	0	0	NA	NA	NA
1700022A22Rik	0	0	0	0	0	0	0	0	NA	NA	NA
1700022E09Rik	0	0	0	0	0	0	0	0	NA	NA	NA
1700022H16Rik	0	0	0	0	0	0.04846	0	0.01615	1.25158	0.759054	NA
1700022I11Rik	0	0	0	0	0	0	0	0	NA	NA	NA
1700023C21Rik	0.09577	0	0	0	0.12313	0	0.03192	0.04104	0.352062	0.929765	NA
1700023E05Rik	0.10836	0.10594	0.03896	0.06623	0	0.12076	0.08442	0.06233	-0.441049	0.747729	NA
1700023F02Rik	0	0	0	0	0	0	0	0	NA	NA	NA
1700023F06Rik	0.12428	0	0.05586	0.11395	0.13982	0.1539	0.06005	0.13589	1.18664	0.396621	NA
1700023L04Rik	0.11255	0.12504	0.10118	0	0.03618	0.13937	0.11292	0.05852	-0.949961	0.609365	NA
1700024B18Rik	0	0	0	0	0	0	0	0	NA	NA	NA
1700024F13Rik	1.19722	1.23731	1.26818	0.88494	0.60855	1.31013	1.23424	0.93454	-0.399947	0.451261	NA
1700024G13Rik	0	0	0	0.17163	0.06017	0.40567	0	0.21249	4.5959	0.069292	NA
1700024P04Rik	0	0	0	0	0	0	0	0	NA	NA	NA
1700024P16Rik	0.10863	0.03557	0.02741	0.17472	0.02205	0.02124	0.0572	0.07267	0.344521	0.761048	NA
1700025B11Rik	0	0	0	0	0	0	0	0	NA	NA	NA
1700025C18Rik	0	0	0	0	0	0	0	0	NA	NA	NA
1700025F22Rik	0	0	0	0	0	0	0	0	NA	NA	NA
1700025F24Rik	0	0	0	0	0	0	0	0	NA	NA	NA
1700025G04Rik	4.62323	5.51445	4.84346	4.58951	4.42188	4.27535	4.99371	4.42891	-0.173603	0.0799273	NA
1700025K24Rik	0	0	0	0	0	0	0	0	NA	NA	NA
1700025M24Rik	0	0	0	0	0.0311	0	0	0.01037	1.25158	0.759054	NA
1700025N23Rik	0	0	0	0	0	0	0	0	NA	NA	NA
1700026D08Rik	0	0.02559	0	0	0	0	0.00853	0	-1.39583	0.730666	NA
1700026D11Rik	0	0	0	0	0	0	0	0	NA	NA	NA
1700026F02Rik	0	0	0	0	0	0	0	0	NA	NA	NA
1700026L06Rik	0.66623	0.34541	0.66547	0.84837	0.78519	1.03123	0.55904	0.88826	0.674823	0.287922	NA
1700027A15Rik	0	0	0	0	0	0	0	0	NA	NA	NA
1700027F09Rik	0	0	0	0	0	0	0	0	NA	NA	NA
1700027H10Rik	0	0	0	0	0	0	0	0	NA	NA	NA
1700027I24Rik	0.02676	0	0.09624	0	0	0	0.041	0	-2.72656	0.491817	NA
1700027J07Rik	0	0.07809	0.02106	0.15037	0.13556	0	0.03305	0.09531	1.50822	0.442728	NA
1700028B04Rik	0	0	0	0	0	0	0	0	NA	NA	NA
1700028D13Rik	0.02601	0	0.09355	0.25441	0	0.09664	0.03985	0.11702	1.59165	0.453219	NA
1700028E10Rik	0.08224	0.134	0.09036	0.03351	0.13217	0.01697	0.1022	0.06088	-0.754225	0.458918	NA
1700028I16Rik	0.01764	0	0	0.08625	0.02268	0.10921	0.00588	0.07271	3.49515	0.144566	NA
1700028J19Rik	0.64338	0.37657	0.22571	0.05755	0.54474	0.44692	0.41522	0.34974	-0.252443	0.756106	NA
1700028K03Rik	0.00573	0	0.02059	0	0.0589	0	0.00877	0.01963	1.1841	0.639882	NA
1700028M03Rik	0	0	0	0	0.10234	0	0	0.03411	2.18439	0.588215	NA
1700028P14Rik	0	0.13351	0.10289	0	0.02759	0.26573	0.0788	0.09777	0.311046	0.871762	NA
1700028P15Rik	0	0	0	0	0	0	0	0	NA	NA	NA
1700029B22Rik	0	0	0	0	0	0	0	0	NA	NA	NA
1700029F12Rik	0	0	0	0	0	0	0	0	NA	NA	NA
1700029H14Rik	0	0	0	0	0	0	0	0	NA	NA	NA
1700029I15Rik	1.89336	1.00059	1.41075	1.75155	0.78951	0.95049	1.4349	1.16385	-0.298844	0.653836	NA
1700029J03Rik	0	0	0	0	0	0	0	0	NA	NA	NA
1700029J07Rik	0.84975	0.68879	0.81484	0.66482	0.63804	0.564	0.78446	0.62229	-0.332864	0.295484	NA
1700029M20Rik	0	0.03352	0	0	0	0.00778	0.01117	0.00259	-2.00267	0.590863	NA
1700029N11Rik	0	0	0	0	0	0.04082	0	0.01361	1.25158	0.759054	NA
1700029P11Rik	0	0	0	0	0	0	0	0	NA	NA	NA
1700030A11Rik	0	0	0	0.02564	0	0	0	0.00855	1.25158	0.759054	NA
1700030C10Rik	1.62064	1.29638	1.42455	1.8755	0.95849	2.26102	1.44719	1.69834	0.232079	0.491463	NA
1700030F04Rik	0	0	0	0	0	0	0	0	NA	NA	NA
1700030F18Rik	0.08998	0	0	0.11	0	0	0.02999	0.03667	0.288898	0.937398	NA
1700030J22Rik	0.68964	0.67982	0.67634	1.05765	0.59649	0.65213	0.68193	0.76876	0.173643	0.601099	NA
1700030K09Rik	3.96784	4.44747	4.02927	3.94044	3.59176	3.93447	4.14819	3.82222	-0.118619	0.439313	NA
1700030L20Rik	0.62404	0.30253	0.38533	0.46234	0.29176	0.281	0.4373	0.34503	-0.340346	0.635065	NA
1700030M09Rik	0	0	0.02316	0	0	0	0.00772	0	-0.671976	0.869195	NA
1700030N03Rik	0	0	0	0	0	0	0	0	NA	NA	NA
1700030O20Rik	0	0.02787	0	0	0	0	0.00929	0	-0.671976	0.869195	NA
1700031A10Rik	0	0	0	0	0	0	0	0	NA	NA	NA
1700031F05Rik	0	0	0	0	0.01761	0	0	0.00587	1.25158	0.759054	NA
1700031M16Rik	0	0	0	0	0	0	0	0	NA	NA	NA
1700031P21Rik	0	0	0	0	0	0.45523	0	0.15174	3.72114	0.340012	NA
1700034E13Rik	0	0	0	0	0	0	0	0	NA	NA	NA
1700034F02Rik	0.1364	0.23488	0.08174	0.07295	0.14248	0.13723	0.15101	0.11755	-0.37085	0.656472	NA
1700034G24Rik	0	0	0	0	0	0	0	0	NA	NA	NA
1700034H15Rik	0.03416	0.06832	0.02047	0.03132	0.09882	0.03173	0.04098	0.05396	0.382873	0.705947	NA
1700034I23Rik	0	0	0	0	0	0	0	0	NA	NA	NA
1700034J05Rik	0	0.00814	0	0	0	0	0.00271	0	-0.671976	0.869195	NA
1700034K08Rik	0	0	0	0	0	0	0	0	NA	NA	NA
1700034O15Rik	0	0	0	0	0	0	0	0	NA	NA	NA
1700034P13Rik	0.07481	0.32135	0.31383	0.09145	0.06412	0.07719	0.23666	0.07759	-1.60685	0.0987857	NA
1700036G14Rik	0	0	0	0	0	0	0	0	NA	NA	NA
1700037C18Rik	1.17159	1.4035	1.7096	2.07567	1.63731	1.53487	1.42823	1.74928	0.295514	0.395149	NA
1700037H04Rik	22.6341	23.8657	24.1437	24.5316	24.8361	28.5108	23.5478	25.9595	0.14084	0.18487	NA
1700039E15Rik	0	0	0	0	0	0	0	0	NA	NA	NA
1700039E22Rik	0	0.0645	0	0	0	0	0.0215	0	-1.97241	0.622524	NA
1700040L02Rik	0	0	0	0	0.07738	0	0	0.02579	3.1869	0.422243	NA
1700041C23Rik	0	0	0	0	0	0	0	0	NA	NA	NA
1700041M19Rik	0	0	0	0	0	0	0	0	NA	NA	NA
1700042B14Rik	0	0	0	0	0	0	0	0	NA	NA	NA
1700042G07Rik	0	0	0	0	0	0	0	0	NA	NA	NA
1700042G15Rik	0	0	0	0	0	0	0	0	NA	NA	NA
1700042O10Rik	0.27723	0.1386	0.41538	0.29654	0.35644	0.36475	0.27707	0.33924	0.302646	0.695947	NA
1700044C05Rik	0	0	0	0	0	0	0	0	NA	NA	NA
1700044K03Rik	0	0	0	0	0	0	0	0	NA	NA	NA
1700045H11Rik	0.09423	0	0.03765	0	0.04039	0	0.04396	0.01346	-1.64225	0.648146	NA
1700046C09Rik	0	0	0	0	0	0	0	0	NA	NA	NA
1700047A11Rik	0	0	0	0	0	0	0	0	NA	NA	NA
1700047E10Rik	0	0	0.03931	0	0	0.04061	0.0131	0.01354	0.289797	0.943382	NA
1700047G03Rik	0	0	0	0	0	0	0	0	NA	NA	NA
1700047I17Rik2	0	0	0	0	0	0	0	0	NA	NA	NA
1700047L14Rik	0	0	0	0	0	0	0	0	NA	NA	NA
1700047M11Rik	0.0543	0	0.06509	0	0	0	0.0398	0	-2.66672	0.501641	NA
1700048M11Rik	0	0	0	0	0	0	0	0	NA	NA	NA
1700048O20Rik	1.79412	1.88128	1.87263	2.05769	1.61988	2.33397	1.84934	2.00385	0.116302	0.640136	NA
1700049E15Rik	0	0	0.07273	0	0	0	0.02424	0	-2.36478	0.552717	NA
1700049E22Rik	0	0	0	0	0	0	0	0	NA	NA	NA
1700049G17Rik	1.85616	1.70431	1.61887	1.77023	1.50896	1.62771	1.72645	1.63563	-0.0782574	0.632448	NA
1700049L16Rik	0	0	0	0	0	0	0	0	NA	NA	NA
1700051A21Rik	0	0	0	0	0	0	0	0	NA	NA	NA
1700052I22Rik	0	0	0	0	0	0	0	0	NA	NA	NA
1700052K11Rik	2.63999	2.31211	2.27615	2.29306	2.36209	2.23673	2.40942	2.29729	-0.0691972	0.718084	NA
1700052N19Rik	13.9333	16.3745	13.8054	13.4533	15.0383	14.8362	14.7044	14.4426	-0.0267754	0.807603	NA
1700054A03Rik	0	0	0	0	0	0	0	0	NA	NA	NA
1700054K19Rik	0.0413	0	0	0	0	0	0.01377	0	-0.671976	0.869195	NA
1700054M17Rik	0	0	0	0	0	0	0	0	NA	NA	NA
1700055C04Rik	0	0	0	0	0	0	0	0	NA	NA	NA
1700055N04Rik	0	0	0	0	0	0	0	0	NA	NA	NA
1700056E22Rik	0.32746	0.46225	0.41559	0.47094	0.94109	0.59631	0.40177	0.66945	0.734541	0.236584	NA
1700057G04Rik	0	0	0	0	0	0.04385	0	0.01462	2.1372	0.59668	NA
1700057H15Rik	0.05702	0	0.02278	0	0	0	0.0266	0	-2.60466	0.511935	NA
1700060C16Rik	0	0	0	0	0	0	0	0	NA	NA	NA
1700060C20Rik	0	0	0	0	0	0	0	0	NA	NA	NA
1700061F12Rik	0	0	0	0	0	0	0	0	NA	NA	NA
1700061G19Rik	0.00759	0	0	0	0.04877	0	0.00253	0.01626	2.547	0.47487	NA
1700061I17Rik	0	0	0	0.09284	0	0	0	0.03095	4.11845	0.241713	NA
1700063A18Rik	0	0	0	0	0	0	0	0	NA	NA	NA
1700063D05Rik	0.07881	0	0	0	0.06756	0.0976	0.02627	0.05505	1.06016	0.716046	NA
1700063O14Rik	0	0	0	0	0	0	0	0	NA	NA	NA
1700064J06Rik	0	0	0	0	0	0	0	0	NA	NA	NA
1700064M15Rik	0.11551	0.231	0.2423	0	0.2599	0.1788	0.19627	0.14623	-0.426611	0.764296	NA
1700065D16Rik	0.29488	0.6989	0.76582	0.39052	1.01101	0.36515	0.58653	0.58889	0.0057832	0.993693	NA
1700065I16Rik	0	0	0	0	0	0	0	0	NA	NA	NA
1700065J11Rik	0.13056	0	0	0	0	0	0.04352	0	-2.12603	0.594768	NA
1700065J18Rik	0	0	0	0	0	0	0	0	NA	NA	NA
1700065L07Rik	0	0	0	0	0	0	0	0	NA	NA	NA
1700065O20Rik	0	0	0	0	0	0	0	0	NA	NA	NA
1700066B17Rik	0.03508	0	0.12614	0.12864	0.0451	0	0.05374	0.05791	0.133561	0.959968	NA
1700066B19Rik	0.26036	0.13884	0.15158	0.08184	0.03826	0.24871	0.18359	0.12294	-0.577318	0.481783	NA
1700066M21Rik	3.67948	4.10164	3.73471	3.76347	3.12993	3.2216	3.83861	3.37167	-0.187466	0.218964	NA
1700066N21Rik	0	0	0	0	0	0	0	0	NA	NA	NA
1700066O22Rik	0	0.10347	0	0	0	0	0.03449	0	-2.96299	0.454027	NA
1700067G17Rik	0	0	0	0	0	0	0	0	NA	NA	NA
1700067K01Rik	0.5155	0.58035	0.24716	0.88224	0.48604	0.53194	0.44767	0.63341	0.49343	0.420335	NA
1700067P10Rik	0	0	0	0	0	0	0	0	NA	NA	NA
1700069L16Rik	0	0	0	0	0	0.03276	0	0.01092	1.25158	0.759054	NA
1700069P05Rik	0	0	0	0	0	0	0	0	NA	NA	NA
1700071K01Rik	0	0	0	0	0	0	0	0	NA	NA	NA
1700071M16Rik	0	0	0	0	0	0	0	0	NA	NA	NA
1700072B07Rik	0	0	0	0	0	0	0	0	NA	NA	NA
1700072O05Rik	0	0	0	0	0	0	0	0	NA	NA	NA
1700073E17Rik	0.0081	0	0	0	0.00521	0.01003	0.0027	0.00508	0.904642	0.797499	NA
1700074H08Rik	0	0	0	0	0	0	0	0	NA	NA	NA
1700074P13Rik	0	0	0	0	0	0	0	0	NA	NA	NA
1700080E11Rik	0	0	0	0	0	0	0	0	NA	NA	NA
1700080N15Rik	0	0	0	0	0	0	0	0	NA	NA	NA
1700080O16Rik	0	0	0	0	0	0	0	0	NA	NA	NA
1700081H04Rik	0	0	0	0.04044	0	0	0	0.01348	2.12107	0.599584	NA
1700084C01Rik	0.58208	0.43687	0.18605	0.07906	0.34925	0.11212	0.40167	0.18014	-1.16473	0.145747	NA
1700084E18Rik	1.03004	0.68662	0.61733	0.73452	1.21397	1.64751	0.778	1.19867	0.621201	0.365446	NA
1700084F23Rik	0	0	0	0	0	0	0	0	NA	NA	NA
1700084J12Rik	0	0	0	0	0	0.09466	0	0.03155	2.72167	0.495727	NA
1700085C21Rik	0	0	0	0	0	0	0	0	NA	NA	NA
1700086L19Rik	0.05342	0	0.06403	0.06531	0.04579	0	0.03915	0.03703	-0.0666108	0.977233	NA
1700086O06Rik	2.20895	1.65466	2.00026	2.15792	1.36423	1.72003	1.95462	1.74739	-0.159937	0.548531	NA
1700088E04Rik	0.93653	1.33446	0.71274	0.98131	1.07032	1.19652	0.99458	1.08272	0.11682	0.775029	NA
1700091H14Rik	0	0	0	0	0	0	0	0	NA	NA	NA
1700092C02Rik	0	0	0	0	0	0	0	0	NA	NA	NA
1700092C10Rik	0.26189	0.08729	0.07848	0.12005	0.12627	0.20268	0.14255	0.14967	0.0673912	0.962805	NA
1700092E19Rik	0	0	0	0	0	0	0	0	NA	NA	NA
1700092K14Rik	0	0	0	0	0.18189	0.11679	0	0.09956	3.48891	0.34459	NA
1700092M07Rik	1.96069	0.69706	2.35017	1.73772	1.32346	1.09256	1.66931	1.38458	-0.262268	0.682055	NA
1700093K21Rik	0.02575	0	0	0	0	0	0.00858	0	-1.54252	0.702655	NA
1700094D03Rik	1.38331	1.24017	1.13183	1.18372	0.9666	0.81923	1.25177	0.98985	-0.339322	0.185626	NA
1700094J05Rik	0	0	0	0	0.02402	0	0	0.00801	1.25158	0.759054	NA
1700094M24Rik	0	0	0	0	0	0	0	0	NA	NA	NA
1700095A21Rik	0	0.09292	0	0	0	0	0.03097	0	-2.96299	0.454027	NA
1700095B10Rik	0	0	0	0	0	0	0	0	NA	NA	NA
1700096J18Rik	0.12308	0	0	0	0	0	0.04103	0	-2.12603	0.594768	NA
1700096K18Rik	0.34708	0.49129	0.33898	0.37715	0.19833	0.3502	0.39245	0.30856	-0.348757	0.575904	NA
1700097N02Rik	0.04409	0.05878	0.05284	0.02695	0.22673	0.05459	0.0519	0.10276	0.980509	0.556843	NA
1700100L14Rik	0	0	0	0	0	0	0	0	NA	NA	NA
1700101E01Rik	0.12004	0.26673	0.23981	0.58699	0.23151	0.0991	0.20886	0.30587	0.551381	0.569405	NA
1700101I11Rik	0.04622	0.12324	0.1939	0.113	0.32684	0.02862	0.12112	0.15615	0.371348	0.786699	NA
1700101O22Rik	0	0	0	0	0	0	0	0	NA	NA	NA
1700102H20Rik	0.59552	0.41168	0.55519	0.97066	1.1485	0.57356	0.5208	0.89757	0.787828	0.25788	NA
1700102P08Rik	0.49196	0.6031	0.42701	0.29033	0.23992	0.44114	0.50736	0.3238	-0.649988	0.318066	NA
1700104L18Rik	0	0	0	0	0.04005	0.03857	0	0.02621	2.16093	0.592416	NA
1700105P06Rik	0.4363	0.44744	0.48274	0.86157	0.2589	0.62338	0.45549	0.58128	0.354701	0.668582	NA
1700106J16Rik	0.2292	0.16297	0.2381	0.56038	0.05894	0.30274	0.21009	0.30735	0.554178	0.533266	NA
1700108F19Rik	0.21459	0.07629	0.10289	0.47219	0.38626	0.10629	0.13126	0.32158	1.2933	0.216823	NA
1700108J01Rik	0	0	0	0	0	0	0	0	NA	NA	NA
1700109G14Rik	0	0	0	0	0	0.0289	0	0.00963	1.25158	0.759054	NA
1700109G15Rik	0	0	0	0	0	0	0	0	NA	NA	NA
1700109H08Rik	2.60512	1.82918	1.71743	1.59232	1.37326	1.00003	2.05058	1.32187	-0.63432	0.133722	NA
1700109I08Rik	0	0	0	0	0	0	0	0	NA	NA	NA
1700109K24Rik	0	0	0	0	0.04394	0	0	0.01465	2.18439	0.588215	NA
1700110C19Rik	0.30958	0.32102	0.12369	0.2523	0.13268	0.09584	0.25143	0.16027	-0.655609	0.561179	NA
1700110I01Rik	0.01094	0	0.02186	0	0	0	0.01093	0	-3.69882	0.252408	NA
1700110K17Rik	0.13154	0.25721	0	0	0	0	0.12958	0	-4.42962	0.0996863	NA
1700111N16Rik	0	0	0	0	0	0	0	0	NA	NA	NA
1700112E06Rik	0.44982	0.29076	0.56368	0.37492	0.28917	0.55701	0.43475	0.40703	-0.0882597	0.901858	NA
1700112H15Rik	0	0	0	0	0	0	0	0	NA	NA	NA
1700112J05Rik	0	0	0	0	0	0	0	0	NA	NA	NA
1700113A16Rik	1.85697	1.54942	3.13435	2.27006	1.85155	1.7598	2.18025	1.96047	-0.147614	0.681632	NA
1700113H08Rik	0	0.01233	0	0	0	0	0.00411	0	-0.671976	0.869195	NA
1700119H24Rik	0	0	0.0762	0	0.1226	0	0.0254	0.04087	0.711816	0.850888	NA
1700120C14Rik	0.57608	0.59735	0.46034	0.4108	0.18517	0.53502	0.54459	0.377	-0.531089	0.600128	NA
1700120E14Rik	0	0	0	0	0	0	0	0	NA	NA	NA
1700120G07Rik	0	0	0	0	0	0	0	0	NA	NA	NA
1700120K04Rik	0.24012	0.03049	0.08223	0.16774	0.22052	0.04248	0.11761	0.14358	0.288304	0.8596	NA
1700121L16Rik	0	0	0	0	0	0	0	0	NA	NA	NA
1700121N20Rik	0	0	0	0	0	0	0	0	NA	NA	NA
1700122O11Rik	0	0	0	0.0886	0	0	0	0.02953	2.7048	0.498511	NA
1700123I01Rik	0	0	0	0	0	0	0	0	NA	NA	NA
1700123K08Rik	0	0	0	0	0	0	0	0	NA	NA	NA
1700123L14Rik	0	0	0	0	0	0	0	0	NA	NA	NA
1700123M08Rik	1.36292	0.77651	1.19382	1.0253	1.16821	0.7573	1.11108	0.9836	-0.173626	0.694204	NA
1700123O12Rik	0	0	0	0	0	0	0	0	NA	NA	NA
1700123O20Rik	22.7483	23.6716	22.7757	22.7099	22.0594	21.9052	23.0652	22.2248	-0.0537261	0.5383	NA
1700123O21Rik	0	0	0	0	0	0	0	0	NA	NA	NA
1700124L16Rik	0.05383	0.38278	0.45169	0.92134	0.06921	0.39997	0.2961	0.46351	0.653566	0.625364	NA
1700125G02Rik	0	0	0	0	0	0	0	0	NA	NA	NA
1700125G22Rik	0.08653	0	0.18152	0.05289	0.27815	0.21431	0.08935	0.18178	1.04691	0.473087	NA
1700125H03Rik	0	0	0.02938	0	0	0.15174	0.00979	0.05058	2.4966	0.48412	NA
1700125H20Rik	0	0.01698	0.13739	0.21019	0	0.02366	0.05146	0.07795	0.624512	0.767112	NA
1700126H18Rik	0	0	0	0	0	0	0	0	NA	NA	NA
1700128A07Rik	0	0	0	0	0	0.02682	0	0.00894	1.25158	0.759054	NA
1700128F08Rik	0	0	0	0	0	0	0	0	NA	NA	NA
1700129C05Rik	0	0	0	0	0	0	0	0	NA	NA	NA
1810006J02Rik	0	0.01963	0	0	0	0	0.00654	0	-1.39583	0.730666	NA
1810007C17Rik	0	0	0	0	0	0	0	0	NA	NA	NA
1810007D17Rik	0	0	0	0	0	0	0	0	NA	NA	NA
1810008I18Rik	0	0	0	0	0	0	0	0	NA	NA	NA
1810009A15Rik	0.29784	0.12218	0.2197	0.58816	0.11783	0.08511	0.21324	0.2637	0.311926	0.774968	NA
1810009J06Rik	0	0	0	0	0	0	0	0	NA	NA	NA
1810010D01Rik	0.35859	0.21247	0.07164	0.14612	0.15368	0.09867	0.21423	0.13282	-0.69701	0.52768	NA
1810010H24Rik	0.49151	0.18077	0.32505	0.04144	0.26149	0.06296	0.33244	0.12196	-1.45048	0.144294	NA
1810011H11Rik	0	0	0.04547	0	0	0	0.01516	0	-2.36478	0.552717	NA
1810011O10Rik	4.7581	2.92297	4.8981	3.45572	4.28228	3.70844	4.19306	3.81548	-0.133849	0.580773	NA
1810012K16Rik	0.1031	0.36654	0.53551	0.50414	0.92789	0.766	0.33505	0.73268	1.13718	0.192716	NA
1810013A23Rik	0.04467	0	0	0	0.28715	0	0.01489	0.09572	2.547	0.47487	NA
1810013L24Rik	9.27214	8.63115	7.90254	8.50108	8.32373	7.44493	8.60194	8.08991	-0.089065	0.406966	NA
1810014B01Rik	3.19641	3.13732	3.43168	2.89546	2.43919	2.54855	3.25514	2.62773	-0.307751	0.140003	NA
1810018F18Rik	0	0	0	0	0	0	0	0	NA	NA	NA
1810019D21Rik	0.47528	0.47272	0.48831	0.35967	0.30554	0.16815	0.47877	0.27779	-0.785073	0.167781	NA
1810020O05Rik	0.03558	0	0	0	0	0.11015	0.01186	0.03672	1.62477	0.635062	NA
1810021B22Rik	0.4557	0.75941	0.51208	0.24372	0.4028	0.84643	0.57573	0.49765	-0.2134	0.784722	NA
1810022K09Rik	208.841	259.888	206.507	201.922	198.694	171.062	225.079	190.559	-0.240607	0.0254824	0.4649
1810024B03Rik	1.48601	1.51691	1.39321	1.97845	1.34308	1.22067	1.46538	1.51407	0.0469248	0.889918	NA
1810026B05Rik	3.18713	2.75223	2.55694	3.07705	1.83932	1.46203	2.8321	2.12613	-0.413615	0.0635406	NA
1810026J23Rik	11.599	11.9647	12.6424	11.6868	12.1555	13.337	12.0687	12.3931	0.0386192	0.694011	NA
1810030O07Rik	13.4485	15.6798	14.0279	14.4659	14.0785	13.8911	14.3854	14.1452	-0.0247837	0.804457	NA
1810032O08Rik	12.284	8.72113	11.1242	10.1821	8.04675	6.26004	10.7098	8.16298	-0.391126	0.0283055	NA
1810034E14Rik	0.24808	0.04594	0.19824	0.11372	0.18606	0.1408	0.16409	0.14686	-0.154275	0.862427	NA
1810037I17Rik	49.0856	47.5115	49.8688	50.7429	47.5778	51.1639	48.822	49.8282	0.029766	0.731652	NA
1810041L15Rik	0.24869	0.4001	0.29054	0.08851	0.23475	0.2027	0.31311	0.17532	-0.839743	0.0566233	NA
1810043G02Rik	6.84219	6.54009	6.85858	7.69298	6.49543	8.18703	6.74695	7.45848	0.145275	0.32595	NA
1810043H04Rik	26.8841	30.731	35.1621	28.8084	29.3295	37.4925	30.9258	31.8768	0.0446947	0.775158	NA
1810044D09Rik	3.14276	2.92952	2.06728	2.10835	1.92178	3.17976	2.71319	2.4033	-0.177557	0.672356	NA
1810046K07Rik	0.07066	0	0	0	0.05451	0	0.02355	0.01817	-0.382662	0.907988	NA
1810053B23Rik	0	0	0	0	0	0	0	0	NA	NA	NA
1810055G02Rik	10.7583	10.6879	11.4599	10.9858	11.5415	13.1135	10.9687	11.8803	0.115685	0.331382	NA
1810058I24Rik	24.2775	23.7266	25.8934	19.937	23.0471	24.9784	24.6325	22.6542	-0.120444	0.289227	NA
1810062G17Rik	0.16357	0.09086	0.29409	0.12497	0.10515	0.17723	0.18284	0.13578	-0.417686	0.710896	NA
1810062O18Rik	0.27283	0.13227	0.38648	0.12128	0.15944	0.52211	0.26386	0.26761	0.0297603	0.977096	NA
1810064F22Rik	0	0	0	0	0.03121	0	0	0.0104	2.77099	0.487629	NA
1810065E05Rik	0	0	0	0.02462	0	0	0	0.00821	1.25158	0.759054	NA
2010001E11Rik	0.21194	0.12317	0.11725	0.14948	0.14673	0.15141	0.15079	0.14921	-0.0166829	0.981886	NA
2010002M12Rik	0.02768	0.01476	0	0	0	0.00685	0.01415	0.00228	-2.52092	0.398479	NA
2010003K11Rik	0.06384	0.07093	0.05739	0	0	0.07906	0.06405	0.02635	-1.28006	0.537886	NA
2010005H15Rik	0	0	0	0.1725	0.04536	0	0	0.07262	3.45478	0.357381	NA
2010009K17Rik	0	0	0	0	0	0	0	0	NA	NA	NA
2010010A06Rik	0	0	0	0	0	0	0	0	NA	NA	NA
2010012O05Rik	3.4668	2.89108	3.67322	3.70433	3.16964	3.02094	3.3437	3.2983	-0.0178154	0.923985	NA
2010016I18Rik	0	0	0	0	0	0	0	0	NA	NA	NA
2010106C02Rik	0	0	0	0	0	0	0	0	NA	NA	NA
2010106E10Rik	0	0	0	0	0	0	0	0	NA	NA	NA
2010107E04Rik	320.683	368.342	323.522	346.106	326.879	318.615	337.516	330.533	-0.0304093	0.715117	0.922888
2010107G12Rik	0.17263	0.13809	0.15519	0.26379	0.17756	0.02138	0.1553	0.15424	-0.0090912	0.99176	NA
2010107G23Rik	2.01223	1.82672	1.80573	1.55221	2.5318	2.78487	1.88156	2.28963	0.282532	0.303936	NA
2010109A12Rik	0.50985	1.11778	0.57039	0.49862	0.34961	0.50508	0.73267	0.4511	-0.704246	0.366796	NA
2010109I03Rik	0	0	0.01183	0	0	0	0.00394	0	-0.671976	0.869195	NA
2010111I01Rik	1.38563	1.1428	1.29695	2.16218	1.17109	1.00173	1.27513	1.445	0.181017	0.436126	NA
2010204K13Rik	15.9488	16.2402	17.4648	13.4069	14.8855	15.1411	16.5512	14.4778	-0.192616	0.141652	NA
2010300C02Rik	0.17939	0.17842	0.19454	0.16186	0.31301	0.1904	0.18412	0.22176	0.268018	0.57988	NA
2010308F09Rik	0.10629	0.1417	0	0.09745	0.10249	0.13161	0.08266	0.11052	0.399107	0.814325	NA
2010310C07Rik	0.02204	0	0	0	0.02834	0	0.00735	0.00945	0.289797	0.943382	NA
2010315B03Rik	2.53845	2.12416	1.95024	2.03025	2.28286	1.88099	2.20428	2.0647	-0.0955933	0.635785	NA
2010320M18Rik	10.5509	10.9998	11.9874	12.7452	11.4116	12.8484	11.1794	12.3351	0.143063	0.373726	NA
2200002D01Rik	14.0342	8.26128	9.2477	6.6469	9.25815	8.14331	10.5144	8.01612	-0.391821	0.131539	NA
2200002J24Rik	0	0	0	0	0.27482	0	0	0.09161	3.99511	0.27095	NA
2210010C04Rik	0	0	0	0	0	0	0	0	NA	NA	NA
2210011C24Rik	3.67603	0.96739	1.62465	0.75315	2.64039	1.47495	2.08936	1.62283	-0.365304	0.487885	NA
2210013O21Rik	17.0163	17.7156	17.2927	17.3436	19.8637	16.3288	17.3416	17.8454	0.0409146	0.759505	NA
2210015D19Rik	4.05938	4.30976	3.70088	3.14327	3.05862	4.43753	4.02334	3.54647	-0.182779	0.367152	NA
2210016F16Rik	8.112	7.5091	8.99551	7.90742	8.28264	9.31759	8.20554	8.50255	0.0523379	0.667705	NA
2210016L21Rik	19.0781	20.6188	20.3646	22.1664	21.4265	20.3218	20.0205	21.3049	0.0897228	0.387487	NA
2210018M11Rik	8.63579	8.90451	7.71475	8.24808	8.80613	8.57903	8.41835	8.54441	0.0205516	0.839725	NA
2210019I11Rik	0.02583	0	0.03097	0	0.04982	0	0.01893	0.01661	-0.183177	0.9522	NA
2210039B01Rik	0.37648	0.35054	0.23637	0.32873	0.53014	0.111	0.32113	0.32329	0.0044666	0.995613	NA
2210404O09Rik	2.28953	3.39155	2.79459	3.11667	2.64176	1.84853	2.82522	2.53565	-0.156801	0.514597	NA
2210407C18Rik	0	0	0	0	0	0	0	0	NA	NA	NA
2210408F21Rik	0	0	0	0.02187	0.04601	0.04431	0	0.0374	3.47527	0.298524	NA
2210408I21Rik	1.82892	2.11056	1.59759	1.59294	1.82419	1.70777	1.84569	1.7083	-0.113685	0.491566	NA
2210409D07Rik	0	0	0	0	0	0	0	0	NA	NA	NA
2210409E12Rik	0.93874	0.39522	0.8291	0.54358	1.0799	1.5907	0.72102	1.07139	0.57675	0.468484	NA
2210414B05Rik	0	0	0	0	0	0	0	0	NA	NA	NA
2210416O15Rik	0.21054	0.19813	0.14845	0.36335	0.31846	0.24537	0.18571	0.30906	0.730872	0.298056	NA
2210417A02Rik	0	0	0	0	0	0	0	0	NA	NA	NA
2210420H20Rik	0	0	0	0	0	0	0	0	NA	NA	NA
2300002M23Rik	0	0	0.07156	0	0	0	0.02385	0	-2.78432	0.482433	NA
2300003K06Rik	0	0	0	0	0	0	0	0	NA	NA	NA
2300005B03Rik	0	0	0	0	0	0	0	0	NA	NA	NA
2300009A05Rik	5.8247	5.34307	5.899	5.3308	4.76565	4.70559	5.68892	4.93401	-0.204341	0.410159	NA
2310001H17Rik	0	0.02153	0	0	0	0.05999	0.00718	0.02	1.17542	0.771022	NA
2310001K24Rik	0	0	0	0	0	0	0	0	NA	NA	NA
2310002D06Rik	0	0	0	0	0	0	0	0	NA	NA	NA
2310002F09Rik	0.05834	0.08427	0.03497	0.05349	0.06564	0.03612	0.05919	0.05175	-0.20325	0.856079	NA
2310002L09Rik	0	0	0	0	0	0	0	0	NA	NA	NA
2310003H01Rik	7.49757	7.09137	8.49465	7.99644	8.46302	8.37609	7.69453	8.27852	0.106646	0.346869	NA
2310005A03Rik	0	0	0	0	0.05154	0	0	0.01718	2.77099	0.487629	NA
2310005E17Rik	0.01571	0	0	0.13439	0.02019	0	0.00524	0.05153	3.16612	0.266469	NA
2310007B03Rik	0.03154	0.10513	0.12288	0.01928	0.10139	0.05859	0.08652	0.05975	-0.534033	0.631303	NA
2310007L24Rik	0.07082	0.10491	0.0283	0	0	0	0.06801	0	-3.65429	0.215196	NA
2310008N11Rik	0	0	0	0	0	0.08179	0	0.02726	2.1372	0.59668	NA
2310009A05Rik	13.3642	21.2997	15.792	13.19	14.2619	15.0486	16.8186	14.1669	-0.249127	0.224029	NA
2310009B15Rik	16.0821	15.2795	17.6345	17.6259	18.7477	16.5213	16.332	17.6316	0.111583	0.472324	NA
2310010J17Rik	2.80437	2.86178	3.11244	3.25892	2.89339	2.01498	2.9262	2.72243	-0.103235	0.779246	NA
2310011J03Rik	21.0405	21.5248	23.3359	18.982	21.9418	21.9807	21.9671	20.9682	-0.0668036	0.522541	NA
2310014L17Rik	1.2019	0.64401	0.73756	0.69597	0.75416	0.6409	0.86116	0.69701	-0.305285	0.344332	NA
2310015A10Rik	0.73045	0.60822	0.70044	0.94934	1.00835	0.54747	0.6797	0.83505	0.297519	0.289027	NA
2310015B20Rik	0.04205	0	0	0.1028	0.10812	0	0.01402	0.07031	2.19144	0.526021	NA
2310015D24Rik	0	0	0	0	0.00821	0	0	0.00274	1.25158	0.759054	NA
2310016D03Rik	0	0	0	0	0	0	0	0	NA	NA	NA
2310020H05Rik	0	0	0	0	0	0	0	0	NA	NA	NA
2310022A10Rik	3.38416	3.40968	2.81648	3.4419	3.23246	3.56284	3.20344	3.4124	0.0896307	0.583244	NA
2310022B05Rik	10.8481	11.3739	11.8756	11.843	13.0785	12.0522	11.3659	12.3246	0.117029	0.220865	NA
2310030A07Rik	0	0	0	0	0	0	0	0	NA	NA	NA
2310030G06Rik	3.37438	1.90612	2.71443	1.90668	2.39098	2.02423	2.66498	2.1073	-0.33757	0.254233	NA
2310033P09Rik	18.5816	17.7425	17.2892	19.0638	18.7766	20.4817	17.8711	19.4407	0.121246	0.266255	NA
2310034C09Rik	0	0	0	0	0	0	0	0	NA	NA	NA
2310034G01Rik	0.40184	0.4622	0.51	0.20227	0.79017	0.64395	0.45801	0.54546	0.251779	0.734498	NA
2310034O05Rik	0	0	0	0	0.02163	0	0	0.00721	1.25158	0.759054	NA
2310035C23Rik	6.5224	5.9992	6.19495	6.40226	6.0469	5.70442	6.23885	6.05119	-0.0439162	0.660916	NA
2310036O22Rik	141.224	128.674	152.582	159.672	139.207	155.431	140.827	151.436	0.105174	0.238207	0.738611
2310039H08Rik	10.5302	11.0297	12.3042	10.7517	12.0516	13.3975	11.288	12.067	0.0972357	0.559615	NA
2310039L15Rik	0.23211	0.56731	0.83464	0.70935	0.52224	0.25149	0.54469	0.49436	-0.134262	0.870182	NA
2310040G24Rik	1.20171	1.36714	0.80664	1.23399	1.32875	1.51783	1.12516	1.36019	0.268215	0.55611	NA
2310043L19Rik	0.02669	0	0	0	0	0	0.0089	0	-0.671976	0.869195	NA
2310043O21Rik	0	0	0	0	0	0	0	0	NA	NA	NA
2310045N01Rik	22.8486	25.5778	23.0708	26.8688	24.5471	27.9857	23.8324	26.4672	0.150712	0.252296	NA
2310047M10Rik	3.91758	3.46355	4.26212	4.35943	3.80091	4.8255	3.88108	4.32861	0.159384	0.385696	NA
2310050C09Rik	0	0	0	0	0	0	0	0	NA	NA	NA
2310057J18Rik	0	0	0	0	0	0	0	0	NA	NA	NA
2310057M21Rik	7.78211	7.00643	7.45228	7.64147	7.00928	6.46949	7.41361	7.04008	-0.0741852	0.569192	NA
2310057N15Rik	0	0	0	0	0	0	0	0	NA	NA	NA
2310061I04Rik	3.45493	4.0854	4.3933	3.56242	3.37981	3.16215	3.97788	3.36813	-0.239059	0.272405	NA
2310061J03Rik	0.71747	0.87068	0.89306	1.19754	0.9402	0.99095	0.82707	1.0429	0.335612	0.389075	NA
2310061N02Rik	0	0	0	0	0	0	0	0	NA	NA	NA
2310065F04Rik	0	0	0	0	0	0	0	0	NA	NA	NA
2310067B10Rik	9.61528	8.53939	10.1712	10.314	10.469	10.3184	9.44196	10.3671	0.135603	0.154149	NA
2310068J16Rik	0.96373	0.63504	0.89625	0.71093	0.72636	0.86417	0.83167	0.76715	-0.113764	0.806836	NA
2310069B03Rik	0	0	0	0	0	0	0	0	NA	NA	NA
2310069G16Rik	0.10804	0.15364	0.25901	0.05283	0.08335	0.34785	0.17356	0.16134	-0.0981906	0.934933	NA
2310079G19Rik	0	0	0	0	0	0	0	0	NA	NA	NA
2310081J21Rik	0	0	0	0	0	0	0	0	NA	NA	NA
2410002F23Rik	40.9935	39.0827	40.4289	41.4044	34.3518	35.4705	40.1684	37.0756	-0.115406	0.20973	0.724251
2410003L11Rik	1.03481	0.64922	0.47426	0.6325	0.6261	0.37688	0.71943	0.54516	-0.403621	0.574161	NA
2410004B18Rik	27.9876	30.7672	28.578	29.4961	29.0082	26.7792	29.111	28.4278	-0.034675	0.741195	NA
2410004I01Rik	0.85909	0.93709	1.31058	0.62057	0.8284	0.41101	1.03559	0.61999	-0.738207	0.156188	NA
2410004N09Rik	62.6335	66.0297	63.0095	64.2086	56.3589	48.4208	63.8909	56.3294	-0.181842	0.141486	NA
2410004P03Rik	0.38331	0.62612	0.39736	0.21529	0.38626	0.5901	0.46893	0.39722	-0.243094	0.660432	NA
2410006H16Rik	108.083	104.574	104.514	120.815	78.079	88.458	105.724	95.784	-0.14226	0.295785	NA
2410007B07Rik	0.09033	0.06423	0	0	0	0	0.05152	0	-3.63972	0.265798	NA
2410012E07Rik	0	0.0854	0	0	0.0353	0.08499	0.02847	0.0401	0.471983	0.847995	NA
2410012M07Rik	0	0.03651	0.03692	0.03766	0.13202	0.02543	0.02448	0.06504	1.4116	0.392811	NA
2410015M20Rik	67.4751	74.948	70.5875	70.9946	65.8501	72.3115	71.0036	69.7187	-0.0264744	0.768235	NA
2410016O06Rik	21.1038	20.9728	20.8325	21.9743	20.8553	24.8152	20.9697	22.5482	0.104756	0.268032	NA
2410017I17Rik	0.04931	0	0.02955	0	0.04755	0	0.02629	0.01585	-0.731214	0.795251	NA
2410018L13Rik	6.06324	4.48297	6.18861	7.68715	5.71901	6.03267	5.57827	6.47961	0.218215	0.263384	NA
2410021H03Rik	0	0	0	0	0	0	0	0	NA	NA	NA
2410088K16Rik	0.46958	0.31302	0.89119	0.81322	0.40249	0.38765	0.55793	0.53445	-0.0505389	0.954394	NA
2410089E03Rik	4.07974	3.94548	3.94538	4.13469	4.19766	4.25435	3.9902	4.19557	0.0723562	0.403948	NA
2410114N07Rik	0	0	0	0	0	0	0	0	NA	NA	NA
2410124H12Rik	0.15852	0.21134	0.03167	0.16149	0.20382	0.06543	0.13384	0.14358	0.0856321	0.950921	NA
2410127L17Rik	26.3565	31.4423	24.7896	24.9558	22.5874	25.2901	27.5295	24.2778	-0.181932	0.0896406	NA
2410131K14Rik	9.80163	10.5904	9.94244	9.99498	10.566	12.1027	10.1115	10.8879	0.106419	0.344511	NA
2410137M14Rik	0.04307	0.03828	0	0.02632	0.02769	0.15999	0.02712	0.07133	1.37099	0.522165	NA
2410141K09Rik	0	0	0	0	0	0.04025	0	0.01342	2.72167	0.495727	NA
2500004C02Rik	3.45446	3.4977	3.04667	3.92299	2.61186	2.38186	3.33294	2.97224	-0.16566	0.46589	NA
2510002D24Rik	5.24629	5.64383	5.63602	4.47271	4.45144	5.39185	5.50871	4.772	-0.206899	0.269025	NA
2510003E04Rik	11.8601	11.673	11.9942	13.2457	12.8945	12.9508	11.8425	13.0304	0.138133	0.147728	NA
2510009E07Rik	3.76932	5.03325	3.76578	3.13067	3.92338	3.97074	4.18945	3.67493	-0.190271	0.209904	NA
2510039O18Rik	15.4414	13.5909	14.8381	14.7326	14.1182	16.7309	14.6235	15.1939	0.0555973	0.593796	NA
2610001J05Rik	15.517	19.1629	14.5005	12.1744	14.5709	15.5814	16.3935	14.1089	-0.217556	0.111937	NA
2610002J02Rik	24.0588	25.8301	26.4568	25.8431	25.9033	28.8959	25.4486	26.8808	0.0792345	0.416984	NA
2610002M06Rik	2.04411	2.43751	1.99529	1.87899	2.07872	1.99416	2.15897	1.98396	-0.123447	0.405106	NA
2610005L07Rik	6.48608	5.26513	6.24855	8.21293	7.37149	5.36211	5.99992	6.98218	0.21922	0.151779	NA
2610008E11Rik	13.0901	13.2003	12.169	11.6624	11.96	10.8154	12.8198	11.4793	-0.159789	0.0744868	NA
2610015P09Rik	3.31832	3.33104	3.04593	3.61272	3.56958	2.92509	3.23176	3.36913	0.0592736	0.691126	NA
2610016A17Rik	0.23578	0.62868	1.31887	1.0088	0.2021	0.82723	0.72778	0.67938	-0.0893688	0.920679	NA
2610020C07Rik	1.02809	0.62197	0.86987	0.71817	0.86641	0.80236	0.83998	0.79565	-0.0764905	0.827361	NA
2610020H08Rik	4.24413	3.12349	3.71793	3.59784	3.09044	1.94502	3.69518	2.87777	-0.360168	0.116769	NA
2610027K06Rik	0.14414	0.01423	0.08639	0.09789	0.10296	0.04958	0.08159	0.08348	0.0385448	0.971612	NA
2610028E06Rik	0.18401	0.22896	0.07562	0.04499	0.2163	0.17577	0.16286	0.14569	-0.168708	0.814274	NA
2610028H24Rik	0	0	0	0	0	0	0	0	NA	NA	NA
2610034B18Rik	7.99135	8.30793	8.62804	7.55877	7.54418	7.66725	8.30911	7.59007	-0.130193	0.27026	NA
2610034M16Rik	0.79879	1.48735	1.15538	0.54007	1.15898	1.42568	1.14717	1.04158	-0.140418	0.670586	NA
2610035D17Rik	1.74372	2.10524	2.33173	2.56287	2.07345	2.40886	2.06023	2.34839	0.190607	0.417993	NA
2610035F20Rik	0.59981	0.66279	0.38863	0.13872	0.52107	1.0037	0.55041	0.5545	0.00694664	0.99195	NA
2610037D02Rik	0.04104	0.0228	0	0.06271	0.05276	0.0127	0.02128	0.04272	0.9904	0.488837	NA
2610044O15Rik8	7.88693	9.39621	6.41135	8.10289	7.24115	7.05201	7.89816	7.46535	-0.0831727	0.609968	NA
2610100L16Rik	1.50325	2.44138	2.21137	1.36988	1.79217	1.4384	2.052	1.53348	-0.421077	0.178265	NA
2610203C20Rik	0.0867	0.12201	0.06062	0	0.08361	0.03579	0.08978	0.0398	-1.18283	0.334658	NA
2610203C22Rik	0.35907	0.13297	0.269	0.29263	0.15389	0.16674	0.25368	0.20442	-0.306438	0.71495	NA
2610206C17Rik	0.11933	0.01928	0.02601	0.23871	0.15343	0.1209	0.05487	0.17101	1.63756	0.130308	NA
2610301B20Rik	7.2554	7.93369	7.91656	6.63323	7.37221	7.45969	7.70188	7.15504	-0.106282	0.406443	NA
2610305D13Rik	3.86205	4.58323	3.27794	2.7029	2.91757	2.48574	3.90774	2.70207	-0.534422	0.00346583	NA
2610306M01Rik	4.4675	3.9867	4.16734	4.91077	4.77115	4.72902	4.20718	4.80365	0.191594	0.353034	NA
2610307P16Rik	1.54307	1.27395	1.1673	1.442	1.68415	1.48616	1.32811	1.53744	0.209695	0.376135	NA
2610316D01Rik	0.36364	0.23343	0.41166	0.22227	0.44156	0.35023	0.33624	0.33802	0.0115858	0.988161	NA
2610318N02Rik	33.825	34.3266	33.1901	39.0114	32.2338	31.0086	33.7806	34.0846	0.0129136	0.90402	NA
2610507B11Rik	40.2587	43.1352	42.4664	42.6584	44.8111	44.9837	41.9535	44.1511	0.0736414	0.268676	0.768628
2610507I01Rik	1.76969	1.94901	1.67546	2.13201	1.65701	1.4371	1.79805	1.74204	-0.0464819	0.834345	NA
2610524H06Rik	17.1089	19.7261	16.8926	17.4932	15.1546	15.1327	17.9092	15.9268	-0.169989	0.208716	NA
2610528A11Rik	5.0755	2.14605	7.97378	15.6319	2.43919	4.97304	5.06511	7.68137	0.601616	0.501898	NA
2610528J11Rik	10.5245	0.81419	5.12414	0.97053	6.67414	1.96621	5.48762	3.20363	-0.776526	0.495666	NA
2700029M09Rik	39.4732	41.7029	36.821	39.8814	33.0581	37.766	39.3324	36.9018	-0.0923495	0.37076	NA
2700038G22Rik	8.51112	8.76097	7.98542	9.12468	7.09711	5.80837	8.41917	7.34339	-0.197525	0.272378	NA
2700046A07Rik	2.56738	2.22754	3.50652	1.4625	2.27919	1.9248	2.76715	1.88883	-0.549004	0.0298385	NA
2700046G09Rik	1.39614	0.94832	1.60545	0.76317	1.1675	1.02605	1.31664	0.98557	-0.415048	0.244152	NA
2700049A03Rik	7.74734	7.45172	7.88772	7.24235	7.29297	6.71182	7.69559	7.08238	-0.119545	0.187874	NA
2700054A10Rik	0.35557	0.35029	0.3389	0.43466	0.28641	0.41377	0.34825	0.37828	0.119747	0.737979	NA
2700060E02Rik	132.557	142.616	134.418	136.681	137.14	140.468	136.53	138.096	0.0163508	0.809399	0.955528
2700062C07Rik	16.8397	16.2023	16.7017	16.7466	18.5414	19.1539	16.5812	18.1473	0.130303	0.281051	NA
2700069I18Rik	0.02382	0.14819	0.0571	0	0.1225	0	0.07637	0.04083	-0.917981	0.684803	NA
2700070H01Rik	0.29871	0.06637	0.19181	0.11737	0.27432	0.15852	0.18563	0.1834	-0.0146062	0.986171	NA
2700081O15Rik	14.4786	11.6872	13.1301	13.4001	12.5478	12.7554	13.0987	12.9011	-0.0216303	0.823547	NA
2700089E24Rik	17.2932	17.3171	16.7409	17.0319	15.3416	15.1549	17.117	15.8428	-0.111694	0.22418	NA
2700089I24Rik	0	0	0	0	0	0	0	0	NA	NA	NA
2700094K13Rik	314.128	353.536	340.226	326.83	315.385	376.481	335.963	339.566	0.0153825	0.857805	0.968034
2700097O09Rik	13.7934	16.6947	15.5176	16.5165	14.9097	13.4466	15.3352	14.9576	-0.0361928	0.78896	NA
2700099C18Rik	8.95537	10.076	9.31588	10.7154	7.0812	6.85622	9.44907	8.21759	-0.201381	0.280103	NA
2810001G20Rik	7.0289	9.4995	7.21092	9.78029	8.05367	7.85904	7.91311	8.56433	0.112476	0.565088	NA
2810002D19Rik	4.16019	5.54075	4.65514	4.80908	4.49234	3.9687	4.78536	4.42337	-0.114553	0.553303	NA
2810004N23Rik	68.4412	73.3365	72.1818	75.1975	72.3996	77.607	71.3198	75.068	0.0739134	0.328343	0.800443
2810006K23Rik	5.84021	6.35192	5.62041	6.7757	6.40286	6.54313	5.93751	6.5739	0.146041	0.224384	NA
2810007J24Rik	0	0	0	0	0	0	0	0	NA	NA	NA
2810008D09Rik	11.9831	10.5402	11.0517	11.6507	7.10468	5.42031	11.1916	8.05857	-0.473245	0.0699865	NA
2810013P06Rik	4.61991	3.6735	4.40367	4.28905	4.64088	4.58346	4.23236	4.50446	0.0909938	0.584503	NA
2810021J22Rik	3.08793	3.25554	3.2997	3.34663	3.19671	3.2674	3.21439	3.27025	0.0251276	0.8372	NA
2810025M15Rik	60.3726	69.8952	63.7823	61.9409	65.2663	73.1555	64.6834	66.7876	0.0459714	0.626936	0.897324
2810029C07Rik	0.72447	0.87267	0.54845	0.67588	0.5025	0.47216	0.7152	0.55018	-0.381712	0.355609	NA
2810032G03Rik	0.34055	0.76328	0.44369	0.1448	0.38074	0.55004	0.51584	0.35853	-0.529084	0.434158	NA
2810047C21Rik1	1.67685	1.54072	1.56178	2.68699	1.64609	1.19254	1.59312	1.84187	0.20979	0.519747	NA
2810049E08Rik	0	0	0	0	0.02173	0.06279	0	0.02817	3.1492	0.42795	NA
2810403A07Rik	25.3344	22.495	20.592	27.5231	17.592	17.7045	22.8071	20.9399	-0.123267	0.404095	NA
2810403D21Rik	0.94523	1.08721	0.48874	0.56642	0.61956	0.59671	0.84039	0.59423	-0.506206	0.349797	NA
2810404M03Rik	0	0	0	0	0	0	0	0	NA	NA	NA
2810405F15Rik	0.03607	0	0.01441	0.147	0.0773	0	0.01683	0.07477	2.16187	0.270654	NA
2810408A11Rik	4.30615	3.70861	4.66805	4.8968	3.5336	3.94064	4.2276	4.12368	-0.0338999	0.863818	NA
2810408I11Rik	7.10579	8.21956	8.0476	6.45101	7.15428	6.72868	7.79098	6.77799	-0.20115	0.314956	NA
2810408M09Rik	15.0468	16.7591	14.3187	15.0541	15.2562	15.9159	15.3749	15.4087	0.00228362	0.983005	NA
2810410L24Rik	4.76849	3.67571	4.08078	4.06848	3.6617	2.83754	4.17499	3.52257	-0.24474	0.237098	NA
2810417H13Rik	145.899	181.275	149.262	154.049	140.299	144.333	158.812	146.227	-0.119209	0.184077	0.705856
2810428I15Rik	34.8717	37.4193	40.0316	40.6535	40.9346	44.8313	37.4408	42.1398	0.171168	0.120657	NA
2810429I04Rik	7.25959	6.0561	7.06055	5.09895	5.56748	5.24387	6.79208	5.30343	-0.355993	0.136262	NA
2810433D01Rik	0.36304	0.13651	0.28452	0.23897	0.377	0.22477	0.26136	0.28025	0.104168	0.889654	NA
2810442N19Rik	0.08107	0.01801	0	0	0	0	0.03303	0	-2.83095	0.474928	NA
2810454H06Rik	0.74506	0.50984	0.54532	0.74154	0.5595	0.694	0.60007	0.66501	0.148707	0.666381	NA
2810459M11Rik	3.06995	0.61132	1.31372	0.39648	1.74706	0.74091	1.665	0.96148	-0.792356	0.352284	NA
2810468N07Rik	1.65692	1.48494	1.6385	1.77232	1.70426	1.70979	1.59345	1.72879	0.118598	0.68211	NA
2810471M01Rik	0.01166	0	0	0	0	0	0.00389	0	-0.671976	0.869195	NA
2810474O19Rik	15.973	17.0748	15.7909	20.2669	16.0422	16.3283	16.2796	17.5458	0.107991	0.275184	0.771865
2900005J15Rik	0.10078	0.03257	0.01098	0.1008	0.08246	0.02269	0.04811	0.06865	0.504809	0.705204	NA
2900008C10Rik	0.80806	0.48692	0.96858	0.83714	0.75719	0.72927	0.75452	0.77453	0.0436402	0.923243	NA
2900009J06Rik	1.16416	2.2478	1.73224	1.52128	1.54839	1.69012	1.71473	1.5866	-0.114037	0.823949	NA
2900011O08Rik	0.28474	0.38664	0.32234	0.19338	0.21355	0.35259	0.33124	0.25317	-0.38886	0.472767	NA
2900026A02Rik	2.86195	2.6004	2.96388	2.62492	3.32685	3.02241	2.80874	2.99139	0.0914068	0.502362	NA
2900041M22Rik	0.19403	0.14781	0.08306	0.25413	0.12473	0.12013	0.14163	0.16633	0.227048	0.812566	NA
2900052N01Rik	0.02882	0.05764	0	0	0.02779	0.05354	0.02882	0.02711	-0.10366	0.956115	NA
2900055J20Rik	0	0	0	0	0	0	0	0	NA	NA	NA
2900057B20Rik	0	0	0	0	0	0	0	0	NA	NA	NA
2900060B14Rik	2.12162	2.49576	2.91704	1.83076	2.96847	2.43401	2.51147	2.41108	-0.0578401	0.87913	NA
2900076A07Rik	4.38401	4.24543	3.26794	4.50603	3.36511	3.26801	3.96579	3.71305	-0.0967785	0.718252	NA
2900079G21Rik	0	0	0	0	0	0	0	0	NA	NA	NA
2900092C05Rik	0	0	0	0	0	0	0	0	NA	NA	NA
2900092D14Rik	0.17047	0.03496	0.07073	0.00801	0.05901	0	0.09205	0.02234	-2.05069	0.126757	NA
2900097C17Rik	90.9509	102.5	91.3497	82.4763	90.8694	89.0285	94.9334	87.4581	-0.118414	0.117429	0.674491
3000002C10Rik	2.20079	1.87833	1.51989	3.02889	1.85516	1.26335	1.86634	2.04913	0.133713	0.706208	NA
3010001F23Rik	0.82605	1.29563	0.66009	0.4554	0.85381	0.54153	0.92726	0.61691	-0.594028	0.244972	NA
3010026O09Rik	10.4897	10.2671	9.77278	10.5062	9.20122	13.5154	10.1765	11.0743	0.121876	0.464288	NA
3010033K07Rik	0	0	0	0	0	0	0	0	NA	NA	NA
3100003L05Rik	0	0	0.03362	0.13717	0	0	0.01121	0.04572	2.15756	0.574606	NA
3110001I22Rik	3.69988	4.43939	3.534	3.98583	4.13262	3.69386	3.89109	3.93744	0.0151	0.936886	NA
3110002H16Rik	8.97645	6.36859	6.37603	5.76473	6.99666	7.06363	7.24036	6.60834	-0.132213	0.430094	NA
3110007F17Rik	2.10561	1.43958	2.45107	1.88101	2.42087	2.45694	1.99875	2.25294	0.176799	0.606105	NA
3110009E18Rik	4.58395	6.67378	5.67903	5.2273	4.57416	3.89714	5.64559	4.5662	-0.306827	0.168269	NA
3110009F21Rik	0	0	0.08264	0	0	0	0.02755	0	-3.37395	0.392406	NA
3110015C05Rik	0.01986	0.0706	0.07141	0	0	0.02459	0.05396	0.0082	-2.60151	0.332271	NA
3110021A11Rik	0.51992	0.4621	0.37934	0.63557	0.49408	0.27992	0.45379	0.46986	0.0481592	0.946066	NA
3110021N24Rik	0.20559	0.21927	0.16018	0.13823	0.26433	0.11456	0.19501	0.17237	-0.182976	0.810265	NA
3110035E14Rik	0	0	0	0	0	0.01447	0	0.00482	2.1372	0.59668	NA
3110039I08Rik	0.02559	0.09096	0.09201	0	0.06579	0.06337	0.06952	0.04305	-0.693074	0.743665	NA
3110039M20Rik	0.21811	0.1357	0.13072	0.05333	0.02804	0.02701	0.16151	0.03613	-2.15877	0.154759	NA
3110040N11Rik	9.69365	11.2429	11.9318	11.7969	15.0062	12.165	10.9561	12.9894	0.245931	0.140935	NA
3110043O21Rik	4.02469	4.88167	4.00734	3.59566	4.45569	3.88025	4.30457	3.9772	-0.11555	0.447233	NA
3110045C21Rik	3.29863	3.86532	2.7146	3.91205	3.67138	3.23115	3.29285	3.60486	0.127578	0.599549	NA
3110052M02Rik	1.42888	1.09559	1.15033	1.31396	1.34357	1.09331	1.22493	1.25028	0.0294127	0.889389	NA
3110056K07Rik	2.15824	2.65843	2.46042	2.55232	2.08116	1.43794	2.4257	2.02381	-0.261539	0.341389	NA
3110057O12Rik	2.65347	3.33496	2.19503	1.65385	2.46019	2.62861	2.72782	2.24755	-0.281842	0.233125	NA
3110062M04Rik	4.39037	4.17769	4.18961	5.16531	3.91532	4.29723	4.25256	4.45929	0.0687594	0.622953	NA
3110070M22Rik	0.33026	0.41095	0.95007	0.86801	0.552	0.53164	0.56376	0.65055	0.216292	0.717507	NA
3110079O15Rik	0	0	0	0.24643	0	0.09985	0	0.11543	3.93128	0.231307	NA
3110082I17Rik	20.1182	21.6657	23.1976	24.391	20.6208	23.0336	21.6605	22.6818	0.0670965	0.540174	NA
3110082J24Rik	0.12142	0.12951	0.11644	0	0.59325	0.24058	0.12246	0.27794	1.17895	0.374735	NA
3110099E03Rik	0.01409	0.03757	0	0.01722	0.01812	0	0.01722	0.01178	-0.565332	0.811679	NA
3200001D21Rik	0	0	0	0	0	0	0	0	NA	NA	NA
3300002I08Rik	2.93196	1.96721	3.13537	4.28697	3.88052	2.95433	2.67818	3.70727	0.473116	0.159614	NA
3300005D01Rik	0.26173	0.01292	0.13943	0.05333	0	0	0.13803	0.01778	-2.94318	0.101954	NA
3425401B19Rik	0.54063	0.38501	0.42262	0.27093	0.76849	0.43245	0.44942	0.49062	0.125582	0.735059	NA
3632451O06Rik	24.6389	17.3625	20.6123	18.4034	27.7219	24.6431	20.8712	23.5895	0.176687	0.224874	NA
3632454L22Rik	0.03202	0.01265	0.02132	0	0.00915	0.01322	0.022	0.00746	-1.56196	0.341324	NA
3830403N18Rik	0.31044	0.51938	0.87555	0.89295	0.82176	0.33919	0.56846	0.68463	0.274333	0.663435	NA
3830406C13Rik	1.71053	2.0508	1.59663	1.33471	1.51608	1.47819	1.78599	1.44299	-0.309884	0.175774	NA
3830408C21Rik	0.32386	0.37507	0.23526	0.21594	0.44162	0.2795	0.3114	0.31235	-0.00136165	0.998155	NA
3830417A13Rik	1.68306	1.17463	1.27271	0.78708	1.49587	1.77639	1.3768	1.35311	-0.0254569	0.943539	NA
3930402G23Rik	0.13085	0.09885	0.16469	0.09598	0.10935	0.25925	0.13146	0.15486	0.241669	0.73833	NA
4430402I18Rik	0.01731	0.01539	0.0415	0.02116	0.02226	0.02144	0.02473	0.02162	-0.180864	0.919235	NA
4631405J19Rik	0	0	0.01814	0	0	0	0.00605	0	-0.671976	0.869195	NA
4632415L05Rik	2.69845	3.48489	3.25076	2.93344	3.37629	2.99387	3.1447	3.1012	-0.0205422	0.892494	NA
4632427E13Rik	5.59633	4.38008	3.37068	5.17348	4.40306	2.75816	4.44903	4.11157	-0.115642	0.719132	NA
4632428C04Rik	0.26083	0.24546	0.11954	0.29072	0.08877	0.076	0.20861	0.15183	-0.460974	0.543259	NA
4632428N05Rik	0.75337	0.69009	1.17945	1.04782	1.13169	1.00428	0.8743	1.06126	0.283787	0.257073	NA
4732416N19Rik	1.11557	0.57087	1.94497	1.653	0.99966	0.75349	1.21047	1.13538	-0.0832051	0.895156	NA
4732456N10Rik	0.09556	0.15026	0.14097	0.16175	0.19847	0.09102	0.12893	0.15041	0.221428	0.76431	NA
4732471J01Rik	0.10329	0.1224	0.10833	0.13153	0.13833	0.03198	0.11134	0.10061	-0.147758	0.835396	NA
4732490B19Rik	0.00762	0	0.00913	0	0.04895	0	0.00558	0.01632	1.566	0.610788	NA
4732491K20Rik	0.28756	0.30774	0.22509	0.41609	0.28672	0.44328	0.27346	0.38203	0.479495	0.276043	NA
4831440E17Rik	0.06372	0.02124	0.00955	0.03408	0.0256	0.02959	0.0315	0.02976	-0.0877428	0.940665	NA
4833403I15Rik	0.00579	0.01543	0.09017	0	0.00744	0.03583	0.03713	0.01442	-1.35093	0.443502	NA
4833411C07Rik	0.04649	0.04132	0	0.1326	0.05977	0	0.02927	0.06412	1.11329	0.588311	NA
4833412C05Rik	0.20639	0.10701	0.08246	0	0.35381	0.10649	0.13195	0.15343	0.211673	0.87287	NA
4833417C18Rik	0.67784	0.9037	0.50781	0.53516	0.38129	0.55958	0.69645	0.49201	-0.505128	0.323995	NA
4833418N02Rik	0.46262	0.55184	0.96311	0.37206	0.79828	0.34673	0.65919	0.50569	-0.379393	0.482378	NA
4833419F23Rik	0.10571	0	0.30411	0	0.27183	0.1309	0.13661	0.13424	-0.0138863	0.99328	NA
4833420G17Rik	13.963	14.2375	13.4704	15.1211	12.8168	12.5919	13.8903	13.5099	-0.040193	0.702007	NA
4833422C13Rik	0.00663	0.02358	0.05167	0.00405	0.00853	0.02464	0.02729	0.01241	-1.12857	0.418845	NA
4833423E24Rik	0	0	0.09275	0.14865	0.01421	0	0.03092	0.05429	0.838556	0.705795	NA
4833427F10Rik	0	0	0	0	0	0	0	0	NA	NA	NA
4833427G06Rik	0.21631	0	0	0	0.0618	0	0.0721	0.0206	-1.81818	0.550573	NA
4833428L15Rik	0	0	0	0.01809	0	0	0	0.00603	1.25158	0.759054	NA
4833439L19Rik	31.785	34.5778	33.6569	34.598	34.7404	35.1152	33.3399	34.8179	0.0625232	0.408836	0.830594
4921501E09Rik	0	0	0	0	0	0	0	0	NA	NA	NA
4921504A21Rik	0.05184	0.16125	0.02071	0.20066	0.07775	0.11768	0.07793	0.13203	0.743605	0.465057	NA
4921504E06Rik	0	0	0	0	0.0239	0.1151	0	0.04633	4.72989	0.0818296	NA
4921506M07Rik	0.30226	0.29103	0.09057	0.23093	0.30765	0.20274	0.22795	0.24711	0.106522	0.890518	NA
4921507L20Rik	0	0	0	0	0	0.02976	0	0.00992	2.1372	0.59668	NA
4921507P07Rik	0.35114	0.24826	0.35393	0.39999	0.40017	0.25694	0.31778	0.35237	0.151926	0.763189	NA
4921508D12Rik	0	0	0	0	0	0	0	0	NA	NA	NA
4921509C19Rik	0	0	0	0	0	0	0	0	NA	NA	NA
4921509O07Rik	0	0	0	0	0	0.01797	0	0.00599	2.1372	0.59668	NA
4921511C10Rik	0	0	0	0	0	0	0	0	NA	NA	NA
4921511C20Rik	0	0	0	0	0	0	0	0	NA	NA	NA
4921511H03Rik	0	0	0	0	0	0	0	0	NA	NA	NA
4921511I17Rik	0.06945	0.03704	0.04995	0	0.01786	0.0172	0.05215	0.01169	-2.16254	0.313048	NA
4921511M17Rik	0	0	0	0	0	0	0	0	NA	NA	NA
4921513I03Rik	0	0.00948	0.0639	0.02607	0	0	0.02446	0.00869	-1.4723	0.620832	NA
4921515E04Rik	0	0	0	0	0	0	0	0	NA	NA	NA
4921517D22Rik	0	0	0	0	0	0	0	0	NA	NA	NA
4921524J17Rik	9.17899	9.58023	10.2184	7.05232	9.11389	8.01134	9.65922	8.05918	-0.26116	0.0699529	NA
4921524L21Rik	0	0	0	0	0	0.03117	0	0.01039	2.1372	0.59668	NA
4921525O09Rik	0.06831	0.07084	0.03412	0.1183	0	0.0423	0.05776	0.05353	-0.111104	0.927836	NA
4921529L05Rik	0	0	0	0	0	0	0	0	NA	NA	NA
4921530L21Rik	0	0	0	0	0	0	0	0	NA	NA	NA
4921531C22Rik	0.90933	0.6344	0.71492	0.46616	0.82971	0.56906	0.75288	0.62164	-0.27712	0.500286	NA
4921531P14Rik	0	0	0	0	0	0	0	0	NA	NA	NA
4921533I20Rik	0	0	0	0	0	0	0	0	NA	NA	NA
4921534H16Rik	0	0	0	0	0	0	0	0	NA	NA	NA
4921536K21Rik	0.41977	0.4553	0.25584	0.3479	0.45738	0.27312	0.37697	0.35947	-0.0742586	0.875709	NA
4921539E11Rik	0	0	0	0	0	0	0	0	NA	NA	NA
4922502D21Rik	0.04758	0	0	0	0	0.04419	0.01586	0.01473	-0.108789	0.975065	NA
4922502H24Rik	0	0	0	0	0	0	0	0	NA	NA	NA
4922502N22Rik	0.03242	0	0	0	0.04169	0	0.01081	0.0139	0.352062	0.929765	NA
4930401C15Rik	0	0	0	0	0	0	0	0	NA	NA	NA
4930401O10Rik	0	0	0	0	0	0	0	0	NA	NA	NA
4930401O12Rik	0	0	0	0	0	0	0	0	NA	NA	NA
4930402F06Rik	0	0	0	0	0	0.05047	0	0.01682	2.72167	0.495727	NA
4930402F11Rik	0	0	0	0	0	0	0	0	NA	NA	NA
4930402H24Rik	2.62601	1.70534	1.98419	1.79365	2.40403	2.12436	2.10518	2.10735	0.00152165	0.99368	NA
4930402K13Rik	0	0	0	0	0	0	0	0	NA	NA	NA
4930404A05Rik	0	0	0	0	0	0	0	0	NA	NA	NA
4930404A10Rik	0	0	0	0	0	0	0	0	NA	NA	NA
4930404H11Rik	0.12142	0	0.05822	0	0.06245	0.12029	0.05988	0.06091	0.0297155	0.989337	NA
4930404I05Rik	0	0.05078	0	0	0.22038	0.04717	0.01693	0.08918	2.3473	0.327528	NA
4930404N11Rik	0.16081	0.19056	0.06425	0.75354	0.10337	0	0.13854	0.28564	1.03663	0.466197	NA
4930405A10Rik	0	0	0	0	0	0	0	0	NA	NA	NA
4930405A21Rik	0.93601	0.56571	0.71804	0.68654	0.62579	0.8577	0.73992	0.72334	-0.0310005	0.952351	NA
4930405D11Rik	0.0574	0.05102	0.13761	0.07017	0.369	0	0.08201	0.14639	0.845602	0.629228	NA
4930405J17Rik	0	0	0	0	0	0	0	0	NA	NA	NA
4930405L22Rik	0	0	0	0	0	0	0	0	NA	NA	NA
4930406D18Rik	0	0	0	0	0	0	0	0	NA	NA	NA
4930407I10Rik	0	0.01063	0	0	0	0	0.00354	0	-1.97241	0.622524	NA
4930412B13Rik	0	0	0	0	0	0	0	0	NA	NA	NA
4930412C18Rik	0.11733	0.16267	0.1125	0.06884	0.12068	0.09298	0.13083	0.09417	-0.478955	0.464199	NA
4930412D23Rik	0	0	0	0	0	0	0	0	NA	NA	NA
4930412O13Rik	0.62719	0.29102	0.38141	0.64832	0.21345	0.16561	0.43321	0.34246	-0.337687	0.511447	NA
4930413E15Rik	0	0	0	0	0	0	0	0	NA	NA	NA
4930413F20Rik	0	0	0.02037	0	0	0.02104	0.00679	0.00701	0.289797	0.943382	NA
4930413G21Rik	0.186	0.05904	0.1274	0.25986	0.15373	0.19742	0.12415	0.20367	0.720429	0.433456	NA
4930413M19Rik	0	0	0	0	0	0	0	0	NA	NA	NA
4930414L22Rik	0.67453	0.90784	0.51976	0.36517	0.71858	0.44149	0.70071	0.50841	-0.468124	0.301073	NA
4930414N06Rik	0	0	0	0	0	0	0	0	NA	NA	NA
4930415F15Rik	0.02474	0.06596	0.0593	0	0	0	0.05	0	-3.13762	0.353016	NA
4930415L06Rik	0	0	0	0	0	0	0	0	NA	NA	NA
4930415O20Rik	0	0.02925	0.03945	0.16092	0.12693	0.04075	0.0229	0.10953	2.27501	0.31909	NA
4930417O13Rik	0	0	0	0	0	0	0	0	NA	NA	NA
4930417O22Rik	0	0	0	0	0	0.15571	0	0.0519	4.13615	0.23758	NA
4930419G24Rik	0	0	0	0	0	0	0	0	NA	NA	NA
4930423M02Rik	0.01546	0	0	0	0	0.01914	0.00515	0.00638	0.289797	0.943382	NA
4930425K10Rik	0	0	0	0	0	0	0	0	NA	NA	NA
4930425L21Rik	0	0	0	0	0	0	0	0	NA	NA	NA
4930425O10Rik	0	0	0	0	0	0	0	0	NA	NA	NA
4930426D05Rik	0.55156	0.70469	0.57848	0.11238	0.11819	0.32727	0.61158	0.18595	-1.71763	0.00526598	NA
4930426L09Rik	0.01253	0	0.0601	0.18388	0.24174	0	0.02421	0.14187	2.59705	0.12007	NA
4930427A07Rik	8.47218	8.43305	8.64449	8.19182	8.45153	8.1467	8.51657	8.26335	-0.0434176	0.659258	NA
4930428D18Rik	0	0	0	0	0	0	0	0	NA	NA	NA
4930428E07Rik	0	0	0	0	0	0	0	0	NA	NA	NA
4930428G15Rik	0.13849	0	0	0.08465	0.08903	0.02858	0.04616	0.06742	0.540686	0.810589	NA
4930428O21Rik	0	0	0.02566	0	0	0	0.00855	0	-1.77124	0.65961	NA
4930429B21Rik	0.41074	0.64523	0.24044	0.54882	0.31931	0.65055	0.43214	0.50623	0.221702	0.675939	NA
4930429D17Rik	0	0	0	0	0	0	0	0	NA	NA	NA
4930429F11Rik	0	0	0	0	0	0	0	0	NA	NA	NA
4930429F24Rik	0.19607	0.08713	0.07344	0.25467	0.34662	0.30349	0.11888	0.30159	1.33828	0.0932551	NA
4930430A15Rik	0	0	0	0	0	0	0	0	NA	NA	NA
4930430F08Rik	4.75097	4.51693	4.70714	4.47119	4.19765	4.71028	4.65835	4.45971	-0.0624125	0.662911	NA
4930430F21Rik	0	0	0	0	0	0	0	0	NA	NA	NA
4930430J02Rik	0.08315	0.18477	0.04984	0	0	0	0.10592	0	-3.4773	0.261228	NA
4930431F12Rik	0.0247	0.08051	0.12831	0.07046	0.01059	0	0.07784	0.02702	-1.51769	0.306131	NA
4930431P03Rik	0	0	0	0	0.02099	0	0	0.007	2.18439	0.588215	NA
4930432J09Rik	0.03568	0.02643	0	0	0.05352	0	0.0207	0.01784	-0.228249	0.918951	NA
4930432K21Rik	0.41077	0.63725	0.35808	0.48389	0.50893	0.48091	0.4687	0.49124	0.0623741	0.881805	NA
4930432M17Rik	0	0	0	0	0	0	0	0	NA	NA	NA
4930433B08Rik	0	0	0	0	0	0	0	0	NA	NA	NA
4930433I11Rik	0	0	0	0	0	0	0	0	NA	NA	NA
4930433N12Rik	0	0.02396	0.03231	0.08238	0.01733	0.05007	0.01876	0.04993	1.42624	0.480279	NA
4930434J06Rik	0	0	0	0	0	0	0	0	NA	NA	NA
4930435E12Rik	0	0	0	0	0	0	0	0	NA	NA	NA
4930438E09Rik	0	0	0	0	0	0	0	0	NA	NA	NA
4930440C22Rik	0	0	0	0	0	0	0	0	NA	NA	NA
4930440I19Rik	0	0.0319	0	0	0	0	0.01063	0	-1.39583	0.730666	NA
4930441J16Rik	0	0	0	0	0	0	0	0	NA	NA	NA
4930442J19Rik	0	0	0	0	0	0	0	0	NA	NA	NA
4930442L01Rik	0	0	0	0	0	0	0	0	NA	NA	NA
4930443O20Rik	0	0	0	0	0	0	0	0	NA	NA	NA
4930444F02Rik	0	0.01576	0.01063	0.01626	0.03989	0.02196	0.0088	0.02604	1.55862	0.352271	NA
4930444G20Rik	0.03155	0.02804	0.08825	0.06429	0.01352	0.01302	0.04928	0.03028	-0.687374	0.672058	NA
4930444M15Rik	0.07864	0.03994	0.09426	0.05493	0.24555	0.04173	0.07095	0.11407	0.690652	0.557546	NA
4930444P10Rik	0.15587	0.36943	0.34253	0.38109	0.56781	0.35386	0.28928	0.43425	0.585495	0.494583	NA
4930445N18Rik	0.29433	0.16817	0.0504	0.6425	0.64871	0	0.17097	0.4304	1.32384	0.259798	NA
4930447A16Rik	0	0	0	0	0	0	0	0	NA	NA	NA
4930447C04Rik	0.63389	0.75409	0.6546	0.65568	0.47646	0.43474	0.68086	0.52229	-0.383054	0.356394	NA
4930447F24Rik	0	0	0	0	0	0	0	0	NA	NA	NA
4930447J18Rik	0	0	0	0	0	0	0	0	NA	NA	NA
4930447K03Rik	0.03606	0.14424	0.02161	0	0.04637	0.06698	0.0673	0.03778	-0.848122	0.662104	NA
4930447N08Rik	0	0	0	0	0	0	0	0	NA	NA	NA
4930448C13Rik	0	0	0	0	0	0	0	0	NA	NA	NA
4930448F12Rik	0	0	0	0	0	0	0	0	NA	NA	NA
4930448H16Rik	0	0	0	0	0	0	0	0	NA	NA	NA
4930448I06Rik	0.06501	0	0	0	0	0	0.02167	0	-1.54252	0.702655	NA
4930448I18Rik	0	0	0	0	0	0	0	0	NA	NA	NA
4930448K20Rik	0	0	0	0	0	0	0	0	NA	NA	NA
4930449E01Rik	0	0	0	0	0.35863	0	0	0.11954	4.35777	0.188688	NA
4930449E18Rik	0	0	0	0	0	0	0	0	NA	NA	NA
4930449I24Rik	0	0	0	0	0	0	0	0	NA	NA	NA
4930451G09Rik	0.63141	0.51443	0.68588	0.71559	0.4651	0.64341	0.61057	0.60803	-0.00273317	0.993798	NA
4930451I11Rik	0	0	0.047	0.04794	0	0	0.01567	0.01598	0.289797	0.943382	NA
4930452A19Rik	0	0	0	0.07719	0	0	0	0.02573	2.12107	0.599584	NA
4930452B06Rik	4.61771	4.39908	4.13095	4.33717	4.03927	4.51074	4.38258	4.29573	-0.0293357	0.835057	NA
4930452G13Rik	0.22421	0.18395	0.14471	0.04217	0.35479	0.02136	0.18429	0.13944	-0.408973	0.732175	NA
4930452N14Rik	0	0	0	0	0	0	0	0	NA	NA	NA
4930453H23Rik	0	0	0	0	0	0	0	0	NA	NA	NA
4930453L07Rik	0	0	0	0	0	0	0	0	NA	NA	NA
4930453N24Rik	33.7685	35.9339	37.1215	36.5588	35.8056	35.2129	35.608	35.8591	0.0104013	0.905822	NA
4930455B14Rik	0	0	0	0	0.15282	0	0	0.05094	3.99511	0.27095	NA
4930455C13Rik	0	0	0	0	0	0	0	0	NA	NA	NA
4930455D15Rik	0	0	0.01382	0.01409	0	0	0.00461	0.0047	0.289797	0.943382	NA
4930455F16Rik	0	0	0	0	0	0	0	0	NA	NA	NA
4930455H04Rik	0	0	0	0	0	0	0	0	NA	NA	NA
4930455J16Rik	0	0	0	0	0	0	0	0	NA	NA	NA
4930456L15Rik	0	0	0	0	0	0	0	0	NA	NA	NA
4930459C07Rik	0	0	0	0.0566	0	0	0	0.01887	2.7048	0.498511	NA
4930459L07Rik	0	0	0	0	0	0	0	0	NA	NA	NA
4930461G14Rik	0	0.10612	0.1145	0.02919	0	0.05914	0.07354	0.02944	-1.31381	0.578402	NA
4930463O16Rik	0	0	0	0	0	0	0	0	NA	NA	NA
4930465K10Rik	0.22139	0.03935	0.22999	0.14434	0.09488	0.07311	0.16358	0.10411	-0.642584	0.563268	NA
4930465M20Rik	0	0	0	0	0	0	0	0	NA	NA	NA
4930467D21Rik	0.00622	0	0	0	0	0	0.00207	0	-0.671976	0.869195	NA
4930467E23Rik	0	0	0	0	0	0	0	0	NA	NA	NA
4930467K11Rik	0.02576	0.09159	0.06176	0	0.19874	0.0638	0.0597	0.08751	0.543625	0.780222	NA
4930468A15Rik	0	0	0	0	0	0	0	0	NA	NA	NA
4930469G21Rik	0	0	0	0	0	0.02418	0	0.00806	1.25158	0.759054	NA
4930470H14Rik	3.03998	2.45369	2.72966	3.17784	4.36429	1.66271	2.74111	3.06828	0.162483	0.584155	NA
4930470O06Rik	0	0	0	0	0	0	0	0	NA	NA	NA
4930470P17Rik	0	0	0	0	0	0	0	0	NA	NA	NA
4930471C04Rik	0.04307	0	0	0	0.08306	0.02666	0.01436	0.03657	1.33922	0.681461	NA
4930471G03Rik	0	0	0	0	0	0	0	0	NA	NA	NA
4930471M09Rik	0.25126	0.19354	0.26101	0.32763	0.08615	0.08297	0.23527	0.16558	-0.501943	0.603762	NA
4930473A02Rik	0	0.047	0.09507	0	0.03399	0	0.04736	0.01133	-2.06849	0.424224	NA
4930473O22Rik	0	0	0	0	0	0	0	0	NA	NA	NA
4930474G06Rik	0	0	0	0	0	0	0	0	NA	NA	NA
4930474H20Rik	0	0	0	0	0	0	0	0	NA	NA	NA
4930474M22Rik	0	0	0	0	0	0	0	0	NA	NA	NA
4930474N05Rik	0	0	0	0	0	0	0	0	NA	NA	NA
4930474N09Rik	0.01584	0.1267	0.05696	0	0	0	0.0665	0	-4.19596	0.106589	NA
4930477N07Rik	0	0.04827	0	0	0	0	0.01609	0	-1.39583	0.730666	NA
4930478L05Rik	0	0	0	0	0	0	0	0	NA	NA	NA
4930478P22Rik	0	0	0	0	0	0	0	0	NA	NA	NA
4930479D17Rik	0.10068	0.22372	0	0.06154	0	0	0.10813	0.02051	-2.39836	0.330556	NA
4930480E11Rik	0	0	0	0	0	0	0	0	NA	NA	NA
4930480G23Rik	0	0	0	0	0	0	0	0	NA	NA	NA
4930480K15Rik	0	0	0	0	0	0	0	0	NA	NA	NA
4930480M12Rik	0.03387	0	0	0	0	0	0.01129	0	-0.671976	0.869195	NA
4930481A15Rik	0.29252	0.55821	0.47438	0.4207	0.50883	0.36222	0.4417	0.43058	-0.0382112	0.935796	NA
4930482G09Rik	0	0	0	0	0	0	0	0	NA	NA	NA
4930483J18Rik	0.0681	0	0	0.06244	0	0	0.0227	0.02081	-0.125238	0.97136	NA
4930483K19Rik	0	0	0	0	0	0	0	0	NA	NA	NA
4930483O08Rik	0	0	0	0	0	0.08957	0	0.02986	3.13644	0.429892	NA
4930486F22Rik	0	0	0	0	0	0	0	0	NA	NA	NA
4930486I03Rik	0	0	0	0	0	0	0	0	NA	NA	NA
4930486L24Rik	0.17636	0.06029	0.14635	0.21559	0.15698	0.0672	0.12767	0.14659	0.205675	0.841112	NA
4930487D11Rik	0	0	0	0	0	0	0	0	NA	NA	NA
4930487H11Rik	0.02081	0	0	0	0	0	0.00694	0	-0.671976	0.869195	NA
4930488B22Rik	0.01082	0.02884	0.06483	0.03967	0	0.01339	0.03483	0.01769	-0.961874	0.643887	NA
4930488L21Rik	0	0	0	0	0.06431	0	0	0.02144	3.50937	0.375296	NA
4930500F04Rik	0	0	0	0	0	0	0	0	NA	NA	NA
4930500J02Rik	0.9598	1.37358	0.68247	0.81535	1.08761	1.71226	1.00528	1.20507	0.256053	0.572594	NA
4930500L23Rik	0	0.24444	0.05994	0	0.16073	0	0.10146	0.05358	-0.935101	0.68556	NA
4930502A04Rik	0.10767	0.03828	0	0	0	0	0.04865	0	-3.30252	0.358205	NA
4930502E09Rik	0.04934	0.19735	0.08871	0.18095	0.03172	0	0.1118	0.07089	-0.659849	0.710723	NA
4930502E18Rik	0.41805	0.09633	0.05568	0.28392	0.07963	0.05752	0.19002	0.14036	-0.438629	0.699806	NA
4930503B20Rik	0.09185	0.13061	0.06606	0.22456	0.02362	0.09099	0.09617	0.11306	0.229401	0.865404	NA
4930503E14Rik	0	0	0	0	0.03716	0.01789	0	0.01835	2.7547	0.490295	NA
4930503E24Rik	0	0	0	0	0	0	0	0	NA	NA	NA
4930503H13Rik	0	0	0	0	0	0	0	0	NA	NA	NA
4930503L19Rik	15.6997	14.7053	15.4561	15.3557	12.523	13.38	15.287	13.7529	-0.152177	0.161085	NA
4930503O07Rik	0	0	0	0	0	0	0	0	NA	NA	NA
4930504O13Rik	0	0	0	0	0	0	0	0	NA	NA	NA
4930505A04Rik	0.08055	0.0358	0	0.07385	0	0.12468	0.03878	0.06618	0.759856	0.725484	NA
4930505G20Rik	0	0	0	0	0	0	0	0	NA	NA	NA
4930506A18Rik	0	0	0	0	0	0	0	0	NA	NA	NA
4930506C21Rik	0.07642	0.06792	0	0	0.07369	0	0.04811	0.02456	-0.986852	0.713418	NA
4930506M07Rik	0.84894	0.59633	0.66197	0.22318	0.7218	0.61605	0.70241	0.52034	-0.433732	0.267172	NA
4930507D05Rik	0.46694	0.46029	0.6004	0.60195	0.52394	0.74641	0.50921	0.6241	0.297112	0.457577	NA
4930507D10Rik	0	0	0	0	0	0	0	0	NA	NA	NA
4930509E16Rik	0.09384	0.1251	0.03749	0.17207	0.14075	0.25176	0.08548	0.18819	1.1232	0.297247	NA
4930509J09Rik	0	0	0	0	0	0	0	0	NA	NA	NA
4930509K18Rik	0	0	0	0	0	0	0	0	NA	NA	NA
4930511A02Rik	0	0	0	0	0	0.01192	0	0.00397	1.25158	0.759054	NA
4930511E03Rik	0.02504	0.01483	0	0	0.03219	0.04134	0.01329	0.02451	0.865452	0.703608	NA
4930511M06Rik	0.14111	0.11577	0.1171	0.12606	0.13258	0.06721	0.12466	0.10862	-0.199542	0.771952	NA
4930512B01Rik	0	0	0	0	0	0	0	0	NA	NA	NA
4930513D17Rik	0	0	0	0.05683	0	0	0	0.01894	2.7048	0.498511	NA
4930513N10Rik	0.59807	0.65559	0.58146	0.6905	0.50409	0.44435	0.61171	0.54631	-0.163669	0.646113	NA
4930513O06Rik	0	0	0	0	0	0	0	0	NA	NA	NA
4930515B02Rik	0	0	0	0	0	0	0	0	NA	NA	NA
4930515G01Rik	1.1167	0.70138	1.28498	1.07389	0.99546	0.92187	1.03435	0.99707	-0.0480148	0.906953	NA
4930515G16Rik	0	0	0	0	0	0	0	0	NA	NA	NA
4930515L03Rik	0	0	0	0	0	0	0	0	NA	NA	NA
4930515L19Rik	0	0	0	0	0	0	0	0	NA	NA	NA
4930517E11Rik	0	0	0	0	0	0	0	0	NA	NA	NA
4930518P08Rik	0	0	0	0	0	0	0	0	NA	NA	NA
4930519D14Rik	0	0	0	0	0	0	0	0	NA	NA	NA
4930519F09Rik	0.22906	0.19288	0.11561	0.26528	0.17051	0.11943	0.17918	0.18507	0.0421897	0.959329	NA
4930519F16Rik	0.04792	0.0284	0.01915	0.05859	0	0.05934	0.03182	0.03931	0.303281	0.88507	NA
4930519F24Rik	0	0	0	0	0	0	0	0	NA	NA	NA
4930519G04Rik	0.85786	0.46235	0.38287	0.62476	0.80962	0.30512	0.56769	0.57983	0.0279442	0.955401	NA
4930519H02Rik	0	0	0	0	0	0	0	0	NA	NA	NA
4930520O04Rik	0.11874	0.01319	0.05337	0.01814	0.09541	0.14703	0.06177	0.08686	0.495554	0.739308	NA
4930520P13Rik	0	0	0	0	0	0	0	0	NA	NA	NA
4930521E06Rik	0	0	0	0	0	0	0	0	NA	NA	NA
4930522H14Rik	0	0.0171	0	0	0	0	0.0057	0	-0.671976	0.869195	NA
4930522O17Rik	0	0	0	0	0	0	0	0	NA	NA	NA
4930523C07Rik	0.34212	0.45151	0.4018	0.207	0.31102	0.28671	0.39848	0.26824	-0.572404	0.0969374	NA
4930523O13Rik	0	0	0	0	0	0	0	0	NA	NA	NA
4930524B15Rik	0.02852	0	0.03419	0.11623	0.03667	0	0.0209	0.05097	1.3057	0.500142	NA
4930524B17Rik	0	0	0	0	0	0	0	0	NA	NA	NA
4930524C18Rik	0.01966	0	0.05891	0	0.05055	0.03651	0.02619	0.02902	0.165838	0.938003	NA
4930524N10Rik	0	0	0	0	0	0	0	0	NA	NA	NA
4930524O05Rik	0	0	0.07543	0	0	0.07792	0.02514	0.02597	0.0761494	0.984731	NA
4930524O08Rik	0	0	0	0	0	0	0	0	NA	NA	NA
4930525D18Rik	0	0	0	0	0	0	0	0	NA	NA	NA
4930525G20Rik	0.18084	0.21615	0.26161	0.10672	0.05612	0.19305	0.21953	0.11863	-0.88446	0.184578	NA
4930526I15Rik	2.1616	1.38982	2.49911	2.19268	1.6754	2.18312	2.01684	2.01707	0.00470072	0.988333	NA
4930526L06Rik	0	0	0	0	0	0	0	0	NA	NA	NA
4930527F14Rik	0	0	0	0	0	0	0	0	NA	NA	NA
4930527G23Rik	0	0	0	0	0	0	0	0	NA	NA	NA
4930528A17Rik	0.14922	0.41349	0.15782	0.32192	0.27086	0.30435	0.24018	0.29904	0.307502	0.626335	NA
4930528D03Rik	0.2706	0.02672	0.03604	0.31242	0.21262	0.1117	0.11112	0.21225	0.930774	0.410336	NA
4930528P14Rik	0	0	0	0	0	0	0	0	NA	NA	NA
4930529C04Rik	0	0.00469	0.00632	0	0	0	0.00367	0	-1.59255	0.693168	NA
4930529K09Rik	0	0	0	0	0	0.11125	0	0.03708	2.72167	0.495727	NA
4930529L06Rik	0	0	0	0	0	0	0	0	NA	NA	NA
4930532M18Rik	0	0	0	0	0	0	0	0	NA	NA	NA
4930533B01Rik	0	0	0.0217	0	0	0	0.00723	0	-0.671976	0.869195	NA
4930533P14Rik	0	0	0	0	0	0	0	0	NA	NA	NA
4930538K18Rik	0.01238	0.12108	0	0.03028	0.09554	0.03067	0.04449	0.05216	0.204903	0.908474	NA
4930539C22Rik	0	0	0	0	0	0	0	0	NA	NA	NA
4930539E08Rik	0.07298	0.05766	0.0729	0.07435	0.05213	0.06527	0.06785	0.06392	-0.0831198	0.913655	NA
4930539J05Rik	0.26129	0.33177	0.44743	0.68447	0.33595	0.13867	0.34683	0.38636	0.160919	0.877292	NA
4930539M17Rik	0	0	0	0	0	0	0	0	NA	NA	NA
4930539N22Rik	0	0	0	0	0	0	0	0	NA	NA	NA
4930540M03Rik	0	0	0	0	0	0	0	0	NA	NA	NA
4930542C21Rik	0	0	0	0	0	0.02418	0	0.00806	1.25158	0.759054	NA
4930542D17Rik	0.16411	0.12155	0.01639	0.20062	0.211	0.0508	0.10068	0.15414	0.601396	0.601305	NA
4930543E12Rik	0	0	0	0	0	0	0	0	NA	NA	NA
4930544D05Rik	0.1141	0	0.10257	0	0.07335	0	0.07222	0.02445	-1.56544	0.581507	NA
4930544G11Rik	0	0	0	0	0	0	0	0	NA	NA	NA
4930544M13Rik	0	0	0	0	0	0	0	0	NA	NA	NA
4930545E07Rik	0	0	0	0	0	0	0	0	NA	NA	NA
4930545H06Rik	0	0	0	0	0	0	0	0	NA	NA	NA
4930545L23Rik	0	0	0	0	0	0	0	0	NA	NA	NA
4930546C10Rik	0	0	0	0	0	0	0	0	NA	NA	NA
4930546K05Rik	0.00526	0	0.02523	0	0.00677	0	0.01016	0.00226	-2.09595	0.524307	NA
4930547E08Rik	0	0	0	0	0	0	0	0	NA	NA	NA
4930547E14Rik	0	0	0	0	0	0	0	0	NA	NA	NA
4930548G14Rik	0	0	0	0	0	0	0	0	NA	NA	NA
4930548H24Rik	0.01305	0.11601	0.06258	0	0.06713	0.04849	0.06388	0.03854	-0.73735	0.670249	NA
4930548J01Rik	0	0	0	0	0	0	0	0	NA	NA	NA
4930548K13Rik	0	0	0	0	0	0	0	0	NA	NA	NA
4930549C01Rik	0	0	0	0	0	0	0	0	NA	NA	NA
4930549G23Rik	0.28903	0.31398	0.6544	0.51037	0.08258	0.19884	0.41914	0.26393	-0.657137	0.530304	NA
4930550C14Rik	0.16564	0.09368	0.16244	0.27611	0.15488	0.20511	0.14059	0.21203	0.599612	0.511827	NA
4930550L24Rik	0	0.03159	0	0	0	0	0.01053	0	-1.97241	0.622524	NA
4930552N02Rik	0	0	0	0	0	0	0	0	NA	NA	NA
4930552P12Rik	0	0.01327	0	0	0	0	0.00442	0	-1.39583	0.730666	NA
4930553E22Rik	0	0	0	0	0	0	0	0	NA	NA	NA
4930554C24Rik	0	0	0	0	0	0	0	0	NA	NA	NA
4930555B11Rik	0	0.0432	0.07282	0	0.15622	0.04514	0.03867	0.06712	0.80226	0.663351	NA
4930555G01Rik	0.05412	0.04009	0.04325	0.03308	0.04639	0.04468	0.04582	0.04138	-0.147337	0.913032	NA
4930556C24Rik	0	0	0	0	0	0	0	0	NA	NA	NA
4930556G01Rik	0	0	0	0	0.05376	0	0	0.01792	2.18439	0.588215	NA
4930556J02Rik	0	0	0	0	0	0	0	0	NA	NA	NA
4930556M19Rik	0.32971	0.34633	0.26689	0.36642	0.53402	0.20149	0.31431	0.36731	0.221803	0.60138	NA
4930556N09Rik	0	0	0	0	0	0	0	0	NA	NA	NA
4930557A04Rik	0	0	0	0	0	0.04194	0	0.01398	1.25158	0.759054	NA
4930557J02Rik	0	0	0	0	0	0	0	0	NA	NA	NA
4930558C23Rik	0	0.04511	0	0.24818	0	0	0.01504	0.08273	2.41701	0.427106	NA
4930558G05Rik	0	0	0	0	0	0	0	0	NA	NA	NA
4930558J18Rik	0.64449	1.16177	0.92483	1.03198	0.87531	1.03411	0.91036	0.98047	0.105738	0.75906	NA
4930558K02Rik	0	0	0	0.07825	0.12345	0	0	0.06723	4.48222	0.115065	NA
4930562C15Rik	0	0	0	0	0	0	0	0	NA	NA	NA
4930562F07Rik	0	0	0	0	0	0.07801	0	0.026	2.72167	0.495727	NA
4930563D23Rik	0	0	0	0	0	0	0	0	NA	NA	NA
4930563E18Rik	0.02399	0	0	0	0	0.04456	0.008	0.01485	0.889278	0.820387	NA
4930563E22Rik	0.50038	0.35979	0.41782	0.35739	0.27469	0.27848	0.426	0.30352	-0.487749	0.229034	NA
4930563F08Rik	0	0	0	0	0	0	0	0	NA	NA	NA
4930563M20Rik	0	0	0	0	0	0	0	0	NA	NA	NA
4930564B18Rik	0	0	0	0	0	0	0	0	NA	NA	NA
4930564C03Rik	0	0	0	0	0	0	0	0	NA	NA	NA
4930564D02Rik	0.15164	0	0	0	0	0	0.05055	0	-3.12434	0.429204	NA
4930565D16Rik	0	0	0	0	0	0	0	0	NA	NA	NA
4930565N06Rik	0	0	0	0.01885	0	0	0	0.00628	2.12107	0.599584	NA
4930567H12Rik	0	0	0	0	0	0	0	0	NA	NA	NA
4930567H17Rik	0	0	0	0	0	0	0	0	NA	NA	NA
4930567J20Rik	0	0	0	0	0	0	0	0	NA	NA	NA
4930567K20Rik	0	0	0	0	0	0	0	0	NA	NA	NA
4930568D16Rik	0	0	0	0	0	0	0	0	NA	NA	NA
4930568E12Rik	0	0	0	0	0	0	0	0	NA	NA	NA
4930568G15Rik	0	0	0	0	0	0	0	0	NA	NA	NA
4930570G19Rik	0.03573	0.02382	0.07496	0.07099	0.02872	0.04978	0.04484	0.04983	0.166331	0.86774	NA
4930571K23Rik	0	0	0	0	0	0	0	0	NA	NA	NA
4930571O06Rik	0	0	0	0	0	0	0	0	NA	NA	NA
4930572K03Rik	0	0	0	0	0	0	0	0	NA	NA	NA
4930572O03Rik	0	0	0	0	0	0	0	0	NA	NA	NA
4930572O13Rik	0	0	0	0	0.06188	0	0	0.02063	2.18439	0.588215	NA
4930573O16Rik	0	0	0	0	0	0	0	0	NA	NA	NA
4930577N17Rik	0.15833	0.39202	0.28467	0.2765	0.36352	0.28009	0.27834	0.3067	0.136677	0.833463	NA
4930578C19Rik	0.06212	0.05521	0.07446	0.06329	0.03994	0.06411	0.06393	0.05578	-0.192318	0.877362	NA
4930578E11Rik	0	0	0	0	0	0	0	0	NA	NA	NA
4930578I06Rik	0	0	0	0	0	0	0	0	NA	NA	NA
4930578M01Rik	0.2259	0.38331	0.24616	0.10042	0.21123	0.07629	0.28512	0.12931	-1.14721	0.25876	NA
4930578N18Rik	0	0	0	0	0	0	0	0	NA	NA	NA
4930579F01Rik	0	0	0	0	0	0	0	0	NA	NA	NA
4930579G18Rik	0.16574	0.02266	0.07641	0	0.01639	0.06315	0.08827	0.02651	-1.73278	0.302847	NA
4930579G24Rik	7.37874	9.61868	7.7219	7.36647	7.51655	8.51618	8.23977	7.79973	-0.0802731	0.583673	NA
4930579K19Rik	0.45273	0.18682	0.34885	0.65227	0.27025	0.24026	0.32947	0.38759	0.239313	0.746808	NA
4930581F22Rik	0.29468	0.32394	0.1952	0.57826	0.32902	0.17284	0.27127	0.36004	0.404683	0.483998	NA
4930583K01Rik	0	0	0	0	0	0	0	0	NA	NA	NA
4930583P06Rik	0	0	0	0	0	0	0	0	NA	NA	NA
4930584F24Rik	0	0	0	0	0	0	0	0	NA	NA	NA
4930590J08Rik	0.00549	0.00975	0.00658	0.02683	0.02116	0.06794	0.00727	0.03864	2.4007	0.131868	NA
4930590L20Rik	0	0	0	0	0	0	0	0	NA	NA	NA
4930591A17Rik	0	0	0	0	0.09775	0	0	0.03258	2.77099	0.487629	NA
4930592A05Rik	0	0	0	0	0	0	0	0	NA	NA	NA
4930592I03Rik	0	0	0	0	0	0	0	0	NA	NA	NA
4930593A02Rik	0.01986	0.15885	0.07141	0.1942	0.17872	0	0.08337	0.12431	0.567638	0.719524	NA
4930593C16Rik	0.0639	0	0	0	0	0	0.0213	0	-1.54252	0.702655	NA
4930594C11Rik	0.04733	0.01202	0	0.00827	0.07823	0.00837	0.01978	0.03162	0.663437	0.717971	NA
4930595M18Rik	0	0	0	0	0	0	0	0	NA	NA	NA
4930596D02Rik	0	0	0	0	0	0	0	0	NA	NA	NA
4930596I21Rik	0.08099	0.28792	0	0.0495	0.20825	0	0.12297	0.08592	-0.537538	0.809305	NA
4930597G03Rik	0	0	0	0	0	0	0	0	NA	NA	NA
4930598F16Rik	0	0	0	0	0	0	0	0	NA	NA	NA
4930599N23Rik	0	0	0	0	0.02721	0	0	0.00907	1.25158	0.759054	NA
4931402G19Rik	0	0	0	0	0	0	0	0	NA	NA	NA
4931403E22Rik	0.11154	0.04957	0.06685	0	0.0717	0.03453	0.07599	0.03541	-1.10706	0.615726	NA
4931403G20Rik	0	0	0	0	0	0	0	0	NA	NA	NA
4931406B18Rik	0	0	0	0	0	0.01743	0	0.00581	2.72167	0.495727	NA
4931406C07Rik	0.97476	1.17181	1.23579	1.06938	1.10061	0.85885	1.12745	1.00961	-0.158659	0.541964	NA
4931406H21Rik	0.54074	0.2446	0.19676	0.31281	0.39107	0.16142	0.32737	0.28843	-0.185201	0.718345	NA
4931406P16Rik	12.5749	12.0658	12.4665	12.7925	13.2895	12.2633	12.369	12.7818	0.0474243	0.548778	0.881496
4931408C20Rik	0	0	0	0.02103	0	0.00533	0	0.00879	3.44439	0.360195	NA
4931408D14Rik	0	0.02044	0	0	0	0	0.00681	0	-2.38288	0.549587	NA
4931409K22Rik	0	0	0	0	0	0	0	0	NA	NA	NA
4931412M21	0.00779	0	0	0	0	0	0.0026	0	-0.671976	0.869195	NA
4931414P19Rik	2.44271	2.76668	2.99703	3.05657	2.84416	3.1854	2.73547	3.02871	0.148067	0.398765	NA
4931417E11Rik	0	0	0	0	0	0	0	0	NA	NA	NA
4931419H13Rik	0	0	0	0	0.04923	0.07112	0	0.04012	3.47878	0.347336	NA
4931420L22Rik	0	0	0	0	0	0	0	0	NA	NA	NA
4931423N10Rik	0	0	0	0	0.05201	0	0	0.01734	3.1869	0.422243	NA
4931428F04Rik	1.71954	1.83119	1.67779	1.60859	1.80641	1.46713	1.74284	1.62738	-0.099937	0.600404	NA
4931428L18Rik	0	0.01513	0	0	0	0	0.00504	0	-0.671976	0.869195	NA
4931429I11Rik	0.03643	0.04856	0	0	0.03903	0	0.02833	0.01301	-1.1382	0.604204	NA
4931429L15Rik	0.03658	0	0.03288	0	0	0.05662	0.02315	0.01887	-0.285105	0.910246	NA
4931429P17Rik	0	0	0	0	0	0	0	0	NA	NA	NA
4931430N09Rik	0	0	0	0	0	0	0	0	NA	NA	NA
4931431B13Rik	0	0	0	0	0	0	0	0	NA	NA	NA
4931431C16Rik	0.02724	0.01211	0.00816	0.02498	0.01751	0.01687	0.01584	0.01979	0.315983	0.861443	NA
4931431F19Rik	0	0	0	0	0	0	0	0	NA	NA	NA
4931440F15Rik	0.07965	0.02023	0.02046	0.00695	0.0512	0	0.04011	0.01938	-1.05696	0.50855	NA
4931440J10Rik	0.02091	0.22297	0	0.07667	0.02688	0.07766	0.08129	0.0604	-0.445706	0.813684	NA
4931440P22Rik	0.24047	0.39184	0.3603	0.4532	0.48953	0.47148	0.33087	0.4714	0.51026	0.314211	NA
4932411E22Rik	0.01398	0.06833	0.05864	0.03418	0.14378	0.04327	0.04698	0.07374	0.647491	0.576998	NA
4932411N23Rik	0	0	0	0	0	0	0	0	NA	NA	NA
4932412D23Rik	0	0.00343	0	0	0	0	0.00114	0	-0.671976	0.869195	NA
4932413F04Rik	0	0	0	0	0	0	0	0	NA	NA	NA
4932414J04Rik	0	0	0	0	0	0	0	0	NA	NA	NA
4932414N04Rik	0	0	0	0	0	0	0	0	NA	NA	NA
4932415M13Rik	0	0	0	0	0	0	0	0	NA	NA	NA
4932416H05Rik	0.78339	1.30685	0.98956	1.09026	1.02271	1.14915	1.0266	1.08737	0.0811233	0.767697	NA
4932416K20Rik	0	0	0	0	0	0	0	0	NA	NA	NA
4932418E24Rik	0.04143	0.03156	0	0.02894	0.02283	0	0.02433	0.01726	-0.506097	0.793718	NA
4932429P05Rik	0	0	0	0	0	0	0	0	NA	NA	NA
4932435O22Rik	0	0.0292	0	0	0.01408	0	0.00973	0.00469	-1.07286	0.756826	NA
4932438A13Rik	4.18784	4.42987	4.04277	4.15032	4.10574	3.70308	4.22016	3.98638	-0.0825759	0.345834	NA
4932438H23Rik	0.00694	0.0185	0	0	0	0	0.00848	0	-2.42363	0.542571	NA
4932441J04Rik	0.1796	0	0.15376	0.03136	0.03299	0.06354	0.11112	0.04263	-1.37318	0.484111	NA
4932443I19Rik	0.0477	0.0212	0.02859	0	0.03066	0.05907	0.0325	0.02991	-0.119689	0.963483	NA
4932702P03Rik	0	0	0	0	0	0	0	0	NA	NA	NA
4933400A11Rik	0	0	0	0	0	0	0	0	NA	NA	NA
4933400B14Rik	0	0	0	0	0	0	0	0	NA	NA	NA
4933400C23Rik	0	0	0.05229	0.01333	0	0.02701	0.01743	0.01345	-0.347859	0.909416	NA
4933400F21Rik	0	0	0	0	0	0	0	0	NA	NA	NA
4933400L20Rik	0.02146	0	0.07717	0.10493	0	0	0.03288	0.03498	0.112844	0.969248	NA
4933401B06Rik	0	0	0	0	0	0	0	0	NA	NA	NA
4933401D09Rik	0	0	0	0	0.03615	0	0	0.01205	2.18439	0.588215	NA
4933401H06Rik	0	0	0	0	0	0	0	0	NA	NA	NA
4933402C06Rik	0.07451	0.01656	0	0	0	0	0.03036	0	-2.83095	0.474928	NA
4933402D24Rik	0	0	0	0	0	0	0	0	NA	NA	NA
4933402E13Rik	7.91975	0.58863	4.0684	0.67467	4.81333	1.21875	4.19226	2.23558	-0.907117	0.436156	NA
4933402J07Rik	0	0	0	0	0	0.02255	0	0.00752	1.25158	0.759054	NA
4933402J10Rik	0	0	0	0	0	0	0	0	NA	NA	NA
4933402J15Rik	0	0	0	0	0	0	0	0	NA	NA	NA
4933402N03Rik	0	0	0	0	0	0	0	0	NA	NA	NA
4933402N22Rik	0	0	0	0	0	0	0	0	NA	NA	NA
4933402P03Rik	0	0	0	0	0	0	0	0	NA	NA	NA
4933403O08Rik	0.1348	0.32675	0.04407	0.01498	0.12604	0.19727	0.16854	0.11276	-0.590674	0.599735	NA
4933404G15Rik	0	0	0	0	0	0	0	0	NA	NA	NA
4933404K08Rik	0	0	0	0	0	0	0	0	NA	NA	NA
4933404O12Rik	0.77884	1.23434	0.89981	0.78003	1.01343	0.9412	0.971	0.91155	-0.0936166	0.723064	NA
4933405D12Rik	0.04851	0.02156	0.11628	0.17789	0.03118	0.0901	0.06212	0.09972	0.707347	0.678153	NA
4933405E24Rik	0	0	0	0	0	0	0	0	NA	NA	NA
4933405L10Rik	0.116	0.01473	0.01986	0.40516	0.12784	0	0.0502	0.17767	1.8213	0.240352	NA
4933405O20Rik	0	0	0	0	0	0	0	0	NA	NA	NA
4933406C10Rik	0.03422	0.13179	0.2461	0.32071	0.10266	0.0565	0.13737	0.15996	0.229366	0.824676	NA
4933406D12Rik	0	0	0	0	0	0	0	0	NA	NA	NA
4933406F09Rik	0	0	0	0	0	0	0	0	NA	NA	NA
4933406G16Rik	0.02631	0	0	0	0	0	0.00877	0	-1.54252	0.702655	NA
4933406I18Rik	0.15804	0.0301	0.17591	0.0828	0.02903	0.09785	0.12135	0.06989	-0.785207	0.50029	NA
4933406J08Rik	0.03529	0	0	0	0	0	0.01176	0	-2.54025	0.522733	NA
4933406J10Rik	0	0	0	0	0	0	0	0	NA	NA	NA
4933406K04Rik	0	0	0	0	0	0	0	0	NA	NA	NA
4933406M09Rik	0	0	0	0	0	0	0	0	NA	NA	NA
4933407E24Rik	0.01989	0	0	0	0	0	0.00663	0	-1.54252	0.702655	NA
4933407G14Rik	0	0	0	0	0	0	0	0	NA	NA	NA
4933407I05Rik	0	0	0	0	0	0	0	0	NA	NA	NA
4933407K13Rik	1.7159	1.66239	1.61365	2.03016	1.66702	1.01798	1.66398	1.57172	-0.0824355	0.742204	NA
4933407L21Rik	0.0649	0.02884	0.07779	0.0595	0	0.04018	0.05718	0.03323	-0.770964	0.686328	NA
4933408B17Rik	0.40218	0.53268	0.1796	0.28921	0.32445	0.20507	0.37149	0.27291	-0.452223	0.422909	NA
4933408J17Rik	0.01002	0.05343	0	0.04899	0	0	0.02115	0.01633	-0.38448	0.888704	NA
4933408N05Rik	0	0	0	0	0	0	0	0	NA	NA	NA
4933409G03Rik	0	0.01236	0	0	0	0	0.00412	0	-0.671976	0.869195	NA
4933409K07Rik	0.00205	0.00455	0	0.00125	0.01184	0.00633	0.0022	0.00647	1.52567	0.367327	NA
4933411E08Rik	0	0	0	0	0.01405	0	0	0.00468	1.25158	0.759054	NA
4933411G06Rik	0	0	0	0	0	0	0	0	NA	NA	NA
4933411G11Rik	0	0	0.11381	0.08441	0.04439	0.04275	0.03794	0.05718	0.61887	0.719709	NA
4933411K16Rik	0.10636	0.05908	0.03187	0.09752	0.18803	0.24695	0.06577	0.1775	1.42242	0.187875	NA
4933412E12Rik	0.92917	1.24836	0.69932	1.12266	0.88903	0.86962	0.95895	0.96044	-0.0022548	0.995136	NA
4933412E24Rik	0	0.06611	0	0	0	0	0.02204	0	-3.18394	0.42024	NA
4933412O06Rik	0	0	0	0	0	0	0	0	NA	NA	NA
4933413G19Rik	0.13646	0.0758	0.12267	0.12511	0.08772	0.02112	0.11164	0.07798	-0.514001	0.700175	NA
4933413J09Rik	0	0	0	0	0	0.00681	0	0.00227	1.25158	0.759054	NA
4933413L06Rik	0	0	0	0	0	0	0	0	NA	NA	NA
4933415F23Rik	0	0	0	0	0	0	0	0	NA	NA	NA
4933416C03Rik	0	0	0	0	0	0	0	0	NA	NA	NA
4933416E03Rik	0	0	0.01981	0	0	0	0.0066	0	-0.671976	0.869195	NA
4933416I08Rik	0	0	0	0	0	0	0	0	NA	NA	NA
4933416M06Rik	0	0	0	0	0	0	0	0	NA	NA	NA
4933416M07Rik	0.02451	0.06535	0.02938	0	0.09453	0	0.03975	0.03151	-0.347103	0.869204	NA
4933417A18Rik	0	0	0	0	0	0	0	0	NA	NA	NA
4933417D19Rik	0.06062	0.1347	0.25433	0.12969	0.15589	0.0563	0.14988	0.11396	-0.387922	0.726351	NA
4933417E11Rik	0.05113	0	0.06128	0	0	0	0.03747	0	-3.25304	0.370683	NA
4933417G07Rik	0	0	0	0	0	0	0	0	NA	NA	NA
4933417O13Rik	0.02441	0.0217	0.04389	0.04476	0.03139	0.01511	0.03	0.03042	0.0304436	0.98689	NA
4933421I07Rik	0	0	0	0	0	0	0	0	NA	NA	NA
4933421O10Rik	1.10308	0.98471	1.03804	1.10006	0.83353	0.91062	1.04194	0.94807	-0.135407	0.566636	NA
4933422A05Rik	0.20605	0.12209	0.21405	0	0.05298	0.08505	0.18073	0.04601	-1.97365	0.113176	NA
4933422H20Rik	0.23139	0.22279	0.06934	0.09429	0.16114	0.16714	0.17451	0.14086	-0.317972	0.701798	NA
4933424G05Rik	0	0	0	0.01305	0	0	0	0.00435	1.25158	0.759054	NA
4933424G06Rik	0.01653	0	0	0	0.085	0	0.00551	0.02833	2.22488	0.560464	NA
4933425B07Rik	0.04836	0	0	0.03547	0	0	0.01612	0.01182	-0.446497	0.893518	NA
4933425L06Rik	0	0	0.0207	0	0	0	0.0069	0	-1.77124	0.65961	NA
4933426M11Rik	4.17029	3.45159	4.24492	3.34472	3.98588	3.75235	3.9556	3.69432	-0.0977707	0.463863	NA
4933427D06Rik	0	0	0	0	0	0	0	0	NA	NA	NA
4933427D14Rik	5.67999	5.78592	5.17965	5.50331	5.03071	5.23385	5.54852	5.25596	-0.0787853	0.478691	NA
4933427E11Rik	0.04603	0	0.22069	0.13129	0.07891	0.18999	0.08891	0.1334	0.610113	0.662744	NA
4933427E13Rik	0	0	0	0	0	0	0	0	NA	NA	NA
4933427G17Rik	0.14838	0.26376	0.17785	0.08465	0.29252	0.08574	0.19666	0.1543	-0.355913	0.665846	NA
4933427I22Rik	0	0	0.01442	0	0.04641	0	0.00481	0.01547	1.80921	0.650422	NA
4933428C19Rik	0	0	0	0	0	0	0	0	NA	NA	NA
4933428G20Rik	0.01307	0	0	0	0	0	0.00436	0	-0.671976	0.869195	NA
4933429K18Rik	0	0	0.10998	0	0.02359	0	0.03666	0.00786	-2.14464	0.551673	NA
4933429O19Rik	0	0	0	0	0	0	0	0	NA	NA	NA
4933430H16Rik	0	0	0	0	0	0	0	0	NA	NA	NA
4933430I17Rik	0.59547	0.3714	0.55096	0.39589	0.2552	0.47864	0.50594	0.37658	-0.422431	0.414528	NA
4933430M04Rik	0	0.04456	0	0	0	0	0.01485	0	-1.39583	0.730666	NA
4933430N04Rik	0	0	0	0	0	0	0	0	NA	NA	NA
4933431E20Rik	0.9818	1.2186	0.94146	1.33075	1.03199	0.75931	1.04729	1.04068	-0.0104126	0.965364	NA
4933431G14Rik	0	0	0	0	0	0	0	0	NA	NA	NA
4933432G23Rik	0	0.05934	0	0	0	0	0.01978	0	-1.97241	0.622524	NA
4933432I03Rik	0.07022	0	0.02104	0	0	0	0.03042	0	-2.91422	0.461686	NA
4933432I09Rik	0.02425	0	0	0	0	0	0.00808	0	-1.54252	0.702655	NA
4933432K03Rik	0	0	0	0	0	0	0	0	NA	NA	NA
4933433C11Rik	0.09118	0.09262	0.03123	0	0.06699	0.09678	0.07168	0.05459	-0.401993	0.795401	NA
4933433F19Rik	0	0	0	0	0	0	0	0	NA	NA	NA
4933433G08Rik	0	0	0	0	0	0	0	0	NA	NA	NA
4933433G15Rik	0.35541	0.3446	0.25173	0.49372	0.41541	0.52012	0.31725	0.47642	0.582836	0.356391	NA
4933433G19Rik	0.01756	0	0	0	0	0	0.00585	0	-0.671976	0.869195	NA
4933433H22Rik	0.01041	0	0	0	0	0	0.00347	0	-0.671976	0.869195	NA
4933434E20Rik	21.8494	21.4014	19.9536	23.341	18.6378	19.1965	21.0681	20.3918	-0.0471863	0.64928	NA
4933436E23Rik	0	0	0	0	0	0.04152	0	0.01384	2.1372	0.59668	NA
4933436H12Rik	0	0	0	0	0	0	0	0	NA	NA	NA
4933436I01Rik	0	0	0	0	0	0	0	0	NA	NA	NA
4933438B17Rik	0	0	0	0	0	0	0	0	NA	NA	NA
4933438K21Rik	0	0.03911	0.05275	0.01345	0.02829	0.01362	0.03062	0.01845	-0.726867	0.734623	NA
4933439C10Rik	2.47097	1.59643	1.74854	3.03278	1.19933	1.64663	1.93865	1.95958	0.0163192	0.961184	NA
4933439K11Rik	0.43548	0.24631	0.47453	0.84692	0.5599	0.53925	0.38544	0.64869	0.758653	0.236916	NA
4933440J02Rik	0	0	0	0	0	0	0	0	NA	NA	NA
4933440M02Rik	0.02135	0.01897	0.06397	0.01305	0	0	0.03476	0.00435	-2.85568	0.260485	NA
5031410I06Rik	0	0	0	0	0	0	0	0	NA	NA	NA
5031414D18Rik	0.00703	0	0.03369	0.06871	0.01807	0.0174	0.01357	0.03473	1.3969	0.450293	NA
5031425E22Rik	3.65801	2.95861	2.98156	3.17494	2.66198	2.21048	3.19939	2.68247	-0.254283	0.196207	NA
5031425F14Rik	0.01139	0	0.08188	0.13918	0.02928	0.08459	0.03109	0.08435	1.48106	0.359987	NA
5031426D15Rik	0.03712	0.01925	0.03337	0	0.00795	0.01532	0.02991	0.00776	-1.94632	0.168305	NA
5031434C07Rik	0.09683	0	0	0	0.03395	0	0.03228	0.01132	-1.52102	0.584973	NA
5031434O11Rik	0.20754	0	0.06219	0	0.16677	0.22487	0.08991	0.13055	0.539819	0.771779	NA
5031439G07Rik	10.868	10.3898	11.4606	10.9009	11.1032	12.6281	10.9061	11.5441	0.0824319	0.380684	NA
5033403H07Rik	0	0	0.04661	0	0	0	0.01554	0	-0.671976	0.869195	NA
5033404E19Rik	0	0	0	0	0	0	0	0	NA	NA	NA
5033406O09Rik	0.6787	0.51705	0.72313	0.64531	0.74795	0.24012	0.63963	0.54446	-0.231024	0.647673	NA
5133400J02Rik	0.13915	0.03534	0.02383	0	0.23003	0.02462	0.06611	0.08488	0.351934	0.8484	NA
5330411J11Rik	0.01133	0	0	0	0	0	0.00378	0	-0.671976	0.869195	NA
5330413P13Rik	0.03591	0.00456	0.03074	0.01881	0	0.00635	0.02374	0.00839	-1.48741	0.437486	NA
5330417C22Rik	0.18481	0.21403	0.10069	0.13692	0.23041	0.29126	0.16651	0.21953	0.391386	0.505984	NA
5330426P16Rik	1.98068	1.22226	2.65705	1.75637	1.41183	1.48684	1.95333	1.55168	-0.327669	0.294736	NA
5330434G04Rik	0.42665	0.408	0.24599	0.39612	0.2708	0.26081	0.36021	0.30924	-0.223577	0.610163	NA
5330439B14Rik	0	0	0	0	0	0	0	0	NA	NA	NA
5430401F13Rik	0	0	0	0	0	0	0	0	NA	NA	NA
5430402E10Rik	0	0	0	0	0	0	0	0	NA	NA	NA
5430402O13Rik	0.29595	0.18084	0.17737	0.42963	0.19026	0.36648	0.21805	0.32879	0.592477	0.477749	NA
5430403N17Rik	0.08026	0.00648	0	0	0	0	0.02891	0	-4.1114	0.168086	NA
5430405H02Rik	1.34546	1.34943	1.3612	1.82584	0.96809	0.81011	1.35203	1.20135	-0.169569	0.650473	NA
5430416N02Rik	31.57	27.689	24.9302	33.9733	26.6263	26.0496	28.0631	28.8831	0.0410944	0.782204	NA
5430416O09Rik	0.00912	0.03647	0	0	0	0.00564	0.0152	0.00188	-2.90817	0.295827	NA
5430419D17Rik	0.00636	0	0.00763	0	0	0	0.00466	0	-1.66022	0.680399	NA
5430421F17Rik	0	0.00721	0	0.02976	0	0.01005	0.0024	0.01327	2.16227	0.539372	NA
5430421N21Rik	0.51947	0.01884	0.22873	0.64798	0.08178	0.19691	0.25568	0.30889	0.276603	0.772212	NA
5430425K12Rik	0	0	0	0	0	0	0	0	NA	NA	NA
5430427M07Rik	0	0	0	0	0	0	0	0	NA	NA	NA
5430427O19Rik	0	0	0	0	0	0	0	0	NA	NA	NA
5430428K19Rik	0	0	0	0	0	0	0	0	NA	NA	NA
5430434I15Rik	0	0	0	0	0	0	0	0	NA	NA	NA
5430435G22Rik	0.02953	0.00656	0.0177	0.05415	0.00949	0	0.01793	0.02121	0.250118	0.902063	NA
5430437J10Rik	0	0	0	0	0	0	0	0	NA	NA	NA
5430440P10Rik	0.055	0	0.24172	0	0	0.0454	0.09891	0.01513	-2.69371	0.253745	NA
5530400C23Rik	0	0	0	0	0	0	0	0	NA	NA	NA
5530401A14Rik	0.02027	0.09007	0.03644	0.03717	0.01303	0.01255	0.04893	0.02092	-1.23071	0.466371	NA
5530601H04Rik	2.36576	3.30483	2.17164	2.91033	2.21388	3.12109	2.61408	2.74843	0.0706029	0.724393	NA
5730403I07Rik	0.07337	0	0.08794	0.03363	0.09433	0	0.05377	0.04265	-0.327681	0.850195	NA
5730405O15Rik	0.96598	0.69058	0.42791	0.43641	0.48599	0.46806	0.69482	0.46349	-0.588351	0.347206	NA
5730408K05Rik	11.0595	10.6919	12.268	12.5117	11.0387	7.56825	11.3398	10.3729	-0.127528	0.610859	NA
5730409E04Rik	1.23307	1.97735	1.43891	1.80247	1.97123	1.76927	1.54978	1.84766	0.251207	0.287092	NA
5730412P04Rik	0	0	0	0	0	0	0	0	NA	NA	NA
5730416F02Rik	0	0	0	0	0	0	0	0	NA	NA	NA
5730420D15Rik	0.06303	0.12605	0.09444	0.01926	0.04052	0.07805	0.09451	0.04594	-1.04301	0.477728	NA
5730422E09Rik	0.03258	0.03861	0.09113	0.10622	0.08378	0.06725	0.05411	0.08575	0.679343	0.577058	NA
5730435O14Rik	0	0	0.14474	0	0	0	0.04825	0	-2.78432	0.482433	NA
5730455P16Rik	4.69771	5.28117	5.01561	5.2809	4.65135	4.20522	4.99816	4.71249	-0.0850175	0.49634	NA
5730457N03Rik	9.49215	5.55815	7.18953	15.9532	7.11224	10.441	7.41328	11.1688	0.591426	0.138798	NA
5730460C07Rik	0.72109	0.17151	0.49912	0.1614	0.23504	0.2641	0.46391	0.22018	-1.07251	0.100392	NA
5730480H06Rik	0.47237	0.85877	0.25737	0.47246	0.46931	0.23929	0.5295	0.39369	-0.434859	0.455412	NA
5730488B01Rik	0.59644	0.58742	0.48305	0.04926	0.63213	0.4092	0.55564	0.36353	-0.61462	0.330914	NA
5730507C01Rik	8.24347	10.1858	8.50202	9.51294	7.59339	8.14811	8.9771	8.41815	-0.0933127	0.487376	NA
5730508B09Rik	0.72043	0.77457	0.7939	0.44035	0.43325	0.54677	0.76297	0.47346	-0.687801	0.114436	NA
5730522E02Rik	0.22058	0.14159	0.20564	0.22471	0.15756	0.13657	0.18927	0.17295	-0.126464	0.876425	NA
5730559C18Rik	4.77256	4.65942	4.94253	5.78889	6.06459	5.63423	4.7915	5.82924	0.283267	0.0207239	NA
5830411N06Rik	0	0	0	0	0	0	0	0	NA	NA	NA
5830415F09Rik	8.03406	7.82069	8.48353	8.92975	7.87007	8.27561	8.11276	8.35848	0.043934	0.747912	NA
5830416I19Rik	0	0	0	0	0	0	0	0	NA	NA	NA
5830416P10Rik	0.04576	0.00313	0.02953	0.03872	0.0362	0.02615	0.02614	0.03369	0.37439	0.74962	NA
5830417I10Rik	4.27921	4.96673	4.56159	5.00883	5.4872	4.98224	4.60251	5.15942	0.164383	0.0887595	NA
5830418P13Rik	0	0	0	0	0.07697	0	0	0.02566	3.99511	0.27095	NA
5830428M24Rik	0	0	0.02153	0	0	0	0.00718	0	-0.671976	0.869195	NA
5830432E09Rik	0	0	0	0	0	0	0	0	NA	NA	NA
5830444B04Rik	0.05814	0.02067	0.02091	0.03553	0.08969	0.03599	0.03324	0.05374	0.688914	0.557704	NA
5830454E08Rik	0.92757	0.86898	0.84138	0.58228	0.9025	0.68295	0.87931	0.72258	-0.284736	0.610626	NA
5830473C10Rik	0.01662	0	0	0	0.01069	0.03088	0.00554	0.01386	1.31494	0.688256	NA
5930403L14Rik	0.11156	0.11956	0.09439	0.10428	0.12234	0.1097	0.1085	0.11211	0.0441815	0.934596	NA
5930412G12Rik	1.75036	2.64333	2.35799	2.57525	2.11104	2.16745	2.25056	2.28458	0.0214177	0.923616	NA
5930430L01Rik	0.19159	0.19936	0.16244	0.10854	0.35448	0.16781	0.18446	0.21028	0.185325	0.741623	NA
5930438M14Rik	0	0	0	0	0	0.00946	0	0.00315	1.25158	0.759054	NA
6030407O03Rik	0.06205	0.03677	0.02479	0.01264	0.03989	0.01281	0.0412	0.02178	-0.928206	0.593331	NA
6030408B16Rik	0	0.06733	0.01135	0	0.1461	0.05863	0.02623	0.06824	1.35756	0.453349	NA
6030419C18Rik	1.34104	1.47828	2.11889	2.08646	1.80257	1.83313	1.64607	1.90739	0.216375	0.401434	NA
6030440G07Rik	0	0	0	0	0	0	0	0	NA	NA	NA
6030443J06Rik	0.20246	0.14166	0.12909	0.26857	0.22154	0.16003	0.15774	0.21671	0.456707	0.364098	NA
6030458C11Rik	9.13295	8.86433	8.50401	8.24034	8.53987	8.03108	8.83376	8.27043	-0.0953846	0.275833	NA
6030466F02Rik	0.10391	0.02309	0.07785	0.23818	0.1336	0.04825	0.06828	0.14001	1.04555	0.378482	NA
6030468B19Rik	0.20735	0	0.47636	0.1901	0	0	0.2279	0.06337	-1.83605	0.286515	NA
6030469F06Rik	0	0	0	0	0	0	0	0	NA	NA	NA
6030498E09Rik	0.20451	0	0.132	0.01923	0.14159	0	0.11217	0.05361	-1.06584	0.551977	NA
6230400D17Rik	1.01008	0.77603	0.71823	0.89992	0.5723	0.46639	0.83478	0.6462	-0.369688	0.468381	NA
6330403A02Rik	0.26135	0.33075	0.54821	0.63549	0.31775	0.46785	0.3801	0.4737	0.322293	0.363223	NA
6330403K07Rik	10.1059	10.7744	9.27713	9.58968	9.62131	9.09326	10.0525	9.43475	-0.09263	0.471088	NA
6330407A03Rik	0.02021	0	0	0	0.02599	0.01251	0.00674	0.01283	0.920606	0.793425	NA
6330408A02Rik	2.4598	2.21594	2.21465	2.53757	2.49716	2.64625	2.2968	2.56033	0.156579	0.335585	NA
6330409D20Rik	0	0	0.03994	0.04073	0	0	0.01331	0.01358	0.0600247	0.987969	NA
6330410L21Rik	0.00481	0.00856	0.04617	0.00589	0	0.01788	0.01985	0.00792	-1.30616	0.514731	NA
6330415B21Rik	0.03358	0.0373	0	0	0.03238	0	0.02363	0.01079	-1.14792	0.660716	NA
6330416G13Rik	2.55538	2.67711	2.92152	3.04229	2.85005	3.03087	2.718	2.9744	0.131112	0.377793	NA
6330418K02Rik	3.46892	4.73645	5.03177	4.97809	3.52277	4.82469	4.41238	4.44185	0.0111575	0.967619	NA
6330419J24Rik	4.5837	3.43099	4.21174	7.17884	4.20503	5.26192	4.07548	5.5486	0.446153	0.0187376	NA
6330549D23Rik	0.8299	0.79615	0.75001	0.87763	1.0416	1.19077	0.79202	1.03667	0.387443	0.16791	NA
6430411K18Rik	4.12193	2.80746	2.03741	2.94367	2.93208	1.52598	2.98893	2.46724	-0.27859	0.396902	NA
6430503K07Rik	0.40566	0.12018	0.2026	0	0	0	0.24281	0	-4.96628	0.019231	NA
6430531B16Rik	0.1123	0.14259	0.11538	0.11768	0.14439	0.1788	0.12342	0.14696	0.249138	0.811361	NA
6430548M08Rik	0.57208	0.48738	0.59334	0.57976	0.64406	0.58727	0.55093	0.6037	0.133546	0.572945	NA
6430550D23Rik	0.29296	0.16799	0.09062	0.23105	0.21871	0.12872	0.18386	0.19283	0.0632031	0.933534	NA
6430562O15Rik	0	0.05772	0	0.05292	0.01392	0.0134	0.01924	0.02675	0.450576	0.851126	NA
6430571L13Rik	0.13868	0.0519	0.09624	0.12491	0.06569	0.19884	0.09561	0.12981	0.446182	0.601929	NA
6430573F11Rik	6.15443	8.08258	6.43495	6.63765	6.50871	6.38241	6.89065	6.50959	-0.0834265	0.58851	NA
6430584L05Rik	0	0	0	0	0.0152	0	0	0.00507	2.18439	0.588215	NA
6430706D22Rik	0	0	0	0	0	0	0	0	NA	NA	NA
6430710C18Rik	0.03622	0.00805	0	0	0	0	0.01476	0	-2.83095	0.474928	NA
6530402F18Rik	1.5146	1.8399	2.04435	1.58096	1.33356	1.58532	1.79962	1.49995	-0.26138	0.172832	NA
6530411M01Rik	0.06112	0.05432	0.07326	0	0.03929	0.05676	0.0629	0.03202	-0.97407	0.5911	NA
6720468P15Rik	0.06261	0.00927	0.06254	0	0.02683	0.02584	0.04481	0.01756	-1.34776	0.483108	NA
6720483E21Rik	0.01663	0.13303	0.09967	0	0.08553	0	0.08311	0.02851	-1.5543	0.44305	NA
6720489N17Rik	7.22327	7.89479	6.20371	5.39474	5.71929	5.16736	7.10726	5.42713	-0.390582	0.00426948	NA
6820408C15Rik	0.11857	0.297	0.19381	0.23719	0.36033	0.16017	0.20313	0.25256	0.309123	0.672992	NA
6820431F20Rik	17.3712	17.9908	18.3491	19.0802	16.8857	11.3568	17.9037	15.7742	-0.182656	0.194196	0.715119
7420426K07Rik	0	0	0	0	0	0	0	0	NA	NA	NA
7420461P10Rik	0	0	0	0	0	0	0	0	NA	NA	NA
7420700N18Rik	0	0	0	0	0	0	0	0	NA	NA	NA
7420701I03Rik	0	0	0	0	0	0	0	0	NA	NA	NA
7530416G11Rik	0	0	0	0	0	0	0	0	NA	NA	NA
7630403G23Rik	0	0	0	0	0	0	0	0	NA	NA	NA
8030411F24Rik	0.15496	0	0	0	0.03985	0	0.05165	0.01328	-1.90011	0.616273	NA
8030423F21Rik	0.11764	0.04647	0.00783	0.01598	0.06722	0.03237	0.05731	0.03852	-0.582941	0.652947	NA
8030423J24Rik	0	0	0	0	0	0	0	0	NA	NA	NA
8030442B05Rik	0	0	0	0	0.04632	0	0	0.01544	2.18439	0.588215	NA
8030443G20Rik	0	0	0	0	0	0	0	0	NA	NA	NA
8030462N17Rik	10.6975	11.1789	10.4578	12.0313	10.8531	11.5528	10.7781	11.4791	0.0906461	0.338992	NA
8430408G22Rik	0.46673	0.50282	1.39011	1.38315	1.69112	0.82313	0.78655	1.29913	0.732745	0.141134	NA
8430419L09Rik	2.79244	2.8595	2.64164	2.65625	2.46937	2.8167	2.76453	2.64744	-0.0629268	0.660263	NA
8430422H06Rik	0.05848	0	0	0	0	0	0.01949	0	-2.54025	0.522733	NA
8430423G03Rik	0.02915	0	0	0.07127	0	0.18048	0.00972	0.08392	2.97729	0.307912	NA
8430426J06Rik	0.03041	0	0.0729	0.07435	0.01955	0	0.03444	0.0313	-0.117503	0.960433	NA
8430429K09Rik	1.91097	2.85214	2.29922	2.72395	1.83576	1.9913	2.35411	2.18367	-0.109052	0.638897	NA
8430431K14Rik	0.06526	0.0058	0.03911	0	0.05035	0	0.03672	0.01678	-1.13362	0.554219	NA
8430436N08Rik	0	0	0	0	0	0	0	0	NA	NA	NA
8430437L04Rik	0	0	0	0.01369	0.0144	0	0	0.00936	2.15299	0.593842	NA
9030025P20Rik	0.48324	0.32017	0.12638	0.49407	0.23722	0.55487	0.30993	0.42872	0.462825	0.441657	NA
9030204H09Rik	0	0	0	0	0	0	0	0	NA	NA	NA
9030404E10Rik	0.10785	0.06847	0.20314	0.37668	0.2377	0.11447	0.12649	0.24295	0.95667	0.322091	NA
9030612E09Rik	0.02993	0.18621	0.09567	0.04878	0.01283	0.03706	0.10394	0.03289	-1.66049	0.202948	NA
9030617O03Rik	0.04615	0	0.01383	0.00705	0.02225	0.05	0.01999	0.02643	0.406123	0.816667	NA
9030619P08Rik	0	0.03864	0	0	0	0	0.01288	0	-1.39583	0.730666	NA
9030624G23Rik	6.35669	6.56223	5.43399	7.67036	5.87094	7.27141	6.11764	6.93757	0.180572	0.229817	NA
9030624J02Rik	16.101	14.7548	15.0737	15.074	15.9076	16.4171	15.3099	15.7995	0.0454216	0.60141	NA
9030625G05Rik	0	0.06325	0	0.06524	0.04575	0	0.02108	0.037	0.783512	0.783353	NA
9130008F23Rik	0.9749	1.11953	1.06514	1.03357	0.93176	0.79056	1.05319	0.91863	-0.197423	0.517188	NA
9130011E15Rik	5.2934	4.71618	4.70277	5.32299	4.84591	5.16895	4.90412	5.11262	0.0600299	0.649194	NA
9130015A21Rik	0.01762	0.03132	0.02112	0.02154	0.02266	0	0.02335	0.01473	-0.670296	0.812702	NA
9130015L21Rik	0	0	0	0	0	0	0	0	NA	NA	NA
9130019O22Rik	2.03653	1.7076	2.04382	2.96517	2.00084	2.13522	1.92932	2.36708	0.296483	0.129884	NA
9130019P16Rik	0.00415	0	0.02488	0.05076	0.01068	0.03085	0.00968	0.03076	1.7134	0.293916	NA
9130023H24Rik	2.60075	2.75997	2.20086	3.28739	2.83555	2.83403	2.52053	2.98566	0.242663	0.137603	NA
9130024F11Rik	0.16488	0.05329	0.07786	0.09773	0.14775	0.1918	0.09868	0.14576	0.56329	0.424365	NA
9130204L05Rik	0	0	0	0	0	0	0	0	NA	NA	NA
9130209A04Rik	0	0	0	0	0	0	0	0	NA	NA	NA
9130221F21Rik	0	0	0	0	0	0	0	0	NA	NA	NA
9130221H12Rik	5.12171	4.19785	4.57536	4.01652	4.25542	4.09847	4.63164	4.12347	-0.167329	0.355102	NA
9130227L01Rik	0	0	0	0	0	0	0	0	NA	NA	NA
9130230L23Rik	0.01281	0	0	0	0	0.03173	0.00427	0.01058	1.17542	0.771022	NA
9130401M01Rik	41.6392	44.4384	43.4071	47.96	45.3701	49.7276	43.1616	47.6859	0.143813	0.088825	NA
9130409I23Rik	0	0	0	0	0	0	0	0	NA	NA	NA
9230009I02Rik	0	0	0	0	0	0	0	0	NA	NA	NA
9230102K24Rik	0.54322	0.31764	0.3427	0.38445	0.51462	0.14161	0.40119	0.34689	-0.211213	0.758722	NA
9230102O04Rik	0	0.04493	0.03029	0	0	0.0313	0.02507	0.01043	-1.15132	0.772079	NA
9230104L09Rik	0	0	0	0	0	0	0	0	NA	NA	NA
9230105E05Rik	0	0.06622	0.10915	0.07084	0	0.01025	0.05846	0.02703	-1.10352	0.537539	NA
9230110C19Rik	7.07857	7.93444	7.78346	6.69373	7.50643	7.59179	7.59882	7.26398	-0.0651726	0.649759	NA
9230110F15Rik	0	0	0	0	0	0	0	0	NA	NA	NA
9230112D13Rik	0	0	0	0	0	0	0	0	NA	NA	NA
9230112J17Rik	0.04565	0.01353	0.01824	0	0.03913	0	0.02581	0.01304	-0.992969	0.651721	NA
9230114K14Rik	0.82668	0.93797	0.67465	0.7418	0.94979	1.00188	0.8131	0.89782	0.139494	0.680257	NA
9230116L04Rik	0.03495	0.04141	0.02793	0	0.01498	0.10097	0.03476	0.03865	0.149864	0.936327	NA
9230116N13Rik	0.28424	0.43421	0.31941	0.34747	0.42255	0.34097	0.34595	0.37033	0.0947906	0.851076	NA
9330020H09Rik	0.77701	0.76305	1.003	1.06943	0.89422	0.71322	0.84769	0.89229	0.0767121	0.784926	NA
9330102E08Rik	0.28083	0.18505	0.1625	0.15389	0.15563	0.20385	0.20946	0.17112	-0.293209	0.575341	NA
9330111N05Rik	0	0.04707	0.01587	0.03237	0.03404	0.03279	0.02098	0.03307	0.640132	0.768901	NA
9330117O12Rik	0.08099	0.06298	0.10921	0.03713	0.05206	0.07521	0.08439	0.0548	-0.617802	0.5975	NA
9330133O14Rik	1.31396	1.20892	1.21091	0.80717	1.00174	0.91574	1.2446	0.90822	-0.45516	0.0762777	NA
9330151L19Rik	2.00459	1.78817	1.8854	2.2001	1.90007	0.70663	1.89272	1.60227	-0.240297	0.466534	NA
9330158H04Rik	0	0	0.04317	0	0	0	0.01439	0	-3.37395	0.392406	NA
9330159F19Rik	0.26402	0.85064	0.45096	0.3752	0.61526	0.48223	0.52187	0.4909	-0.0915013	0.813667	NA
9330159M07Rik	0.30405	0.23499	0.38822	0.23433	0.19546	0.44199	0.30909	0.29059	-0.0842428	0.872092	NA
9330162012Rik	0.02538	0.11277	0.10646	0.06204	0.01631	0.07856	0.08154	0.0523	-0.636815	0.64957	NA
9330162B11Rik	0.0421	0	0	0	0.01083	0	0.01403	0.00361	-1.90011	0.616273	NA
9330175E14Rik	0	0	0	0	0.01557	0	0	0.00519	1.25158	0.759054	NA
9330175M20Rik	0.0146	0	0	0	0	0	0.00487	0	-1.54252	0.702655	NA
9330178D15Rik	0	0	0	0	0	0	0	0	NA	NA	NA
9330179D12Rik	0.13714	0.07757	0.269	0.12193	0.1603	0.07719	0.16124	0.11981	-0.418777	0.667382	NA
9330182L06Rik	0.4871	0.70128	0.61281	0.64467	0.67285	0.55332	0.6004	0.62361	0.0536863	0.847064	NA
9330182O14Rik	0	0	0	0	0	0	0	0	NA	NA	NA
9330188P03Rik	0	0	0	0	0	0	0	0	NA	NA	NA
9430007A20Rik	0	0	0	0	0	0	0	0	NA	NA	NA
9430008C03Rik	11.5271	10.2974	10.0653	12.0383	10.1244	8.54399	10.6299	10.2356	-0.0546183	0.674149	NA
9430014N10Rik	0	0	0	0	0	0	0	0	NA	NA	NA
9430015G10Rik	20.2652	21.7707	18.7258	20.1422	18.4474	17.8365	20.2539	18.8087	-0.107328	0.266049	NA
9430016H08Rik	19.5122	19.8288	20.7427	24.059	20.5866	19.4095	20.0279	21.3517	0.0927504	0.421181	NA
9430018G01Rik	0.02729	0.02021	0.04907	0.0278	0.0117	0.02253	0.03219	0.02068	-0.627667	0.624388	NA
9430019J16Rik	0	0	0	0	0	0	0	0	NA	NA	NA
9430020K01Rik	4.25608	3.17774	3.83775	2.4289	4.95619	4.00239	3.75719	3.79583	0.0147807	0.939904	NA
9430021M05Rik	0.00867	0.08478	0.03118	0.0424	0.06689	0.06443	0.04154	0.05791	0.465979	0.730059	NA
9430037G07Rik	0.70355	0.46378	0.44274	0.58054	0.39198	0.40656	0.53669	0.45969	-0.223742	0.556891	NA
9430038I01Rik	5.89428	6.75453	7.52158	6.94236	7.91893	6.58125	6.72346	7.14751	0.0891395	0.619594	NA
9430041J12Rik	0	0.02148	0.02897	0	0	0	0.01682	0	-3.18132	0.39038	NA
9430060I03Rik	0.36763	0.24754	0.36054	0.27237	0.28646	0.12415	0.32524	0.22766	-0.512614	0.440386	NA
9430069I07Rik	0	0	0	0	0	0	0	0	NA	NA	NA
9430076C15Rik	0.05534	0.03279	0.00737	0.00752	0.00791	0.03807	0.03183	0.01783	-0.842725	0.603226	NA
9430083A17Rik	0.35509	0.40973	0.17921	0.099	0.43251	0.10028	0.31468	0.2106	-0.585711	0.371852	NA
9430091E24Rik	0.27895	0.19214	0.21733	0.25575	0.30485	0.21588	0.22947	0.25883	0.173711	0.747163	NA
9530002B09Rik	0	0	0	0	0	0	0	0	NA	NA	NA
9530003J23Rik	0	0	0	0	0	0	0	0	NA	NA	NA
9530026F06Rik	0.04176	0	0	0	0	0.02586	0.01392	0.00862	-0.580745	0.88572	NA
9530026P05Rik	0.52417	0.68217	0.51609	0.84673	0.3851	0.41726	0.57414	0.5497	-0.0638524	0.916702	NA
9530027J09Rik	0.06637	0.03932	0.09281	0	0.04266	0.09588	0.06617	0.04618	-0.513318	0.73536	NA
9530036O11Rik	0.09549	0.11316	0.10683	0.0856	0.14732	0.07095	0.10516	0.10129	-0.0560362	0.943033	NA
9530051G07Rik	0.05064	0.10127	0.07587	0.03611	0.03255	0.07316	0.07593	0.04727	-0.684752	0.421826	NA
9530052E02Rik	0.0781	0	0	0.02387	0.32634	0.07253	0.02603	0.14091	2.42505	0.205298	NA
9530053A07Rik	0.0047	0.00627	0.01973	0.03162	0.00605	0.00291	0.01023	0.01353	0.420319	0.778923	NA
9530059O14Rik	0.05619	0.0541	0.07858	0.19462	0.07224	0.09277	0.06296	0.11988	0.935927	0.215445	NA
9530068E07Rik	42.1307	45.1628	42.8522	45.3372	39.1018	41.3807	43.3819	41.9399	-0.0488103	0.556375	0.88417
9530077C05Rik	0.60448	0.54493	0.49684	0.36947	0.58844	0.74852	0.54875	0.56881	0.0503774	0.906087	NA
9530080O11Rik	0.02155	0.0766	0.1033	0.02634	0.09696	0.16008	0.06715	0.09446	0.49795	0.684349	NA
9530082P21Rik	0	0.00524	0	0.0216	0.0303	0.00729	0.00175	0.01973	3.1935	0.211416	NA
9530091C08Rik	0.26386	0.28433	0.22951	0.28259	0.4173	0.14457	0.25923	0.28149	0.116628	0.761493	NA
9630001P10Rik	0.03976	0.02945	0.0556	0.081	0.01704	0.04103	0.0416	0.04636	0.16585	0.892401	NA
9630013A20Rik	0	0	0	0	0	0	0	0	NA	NA	NA
9630028B13Rik	0	0	0	0	0.00703	0	0	0.00234	1.25158	0.759054	NA
9630028H03Rik	0	0	0	0	0	0	0	0	NA	NA	NA
9630033F20Rik	6.19016	5.32958	5.48233	4.77469	5.37576	5.2217	5.66736	5.12405	-0.145527	0.235765	NA
9830107B12Rik	0	0	0	0	0	0	0	0	NA	NA	NA
9830132P13Rik	0	0	0	0	0	0	0	0	NA	NA	NA
9830147E19Rik	2.86591	3.0659	2.51291	2.69915	2.55685	2.73412	2.81491	2.66337	-0.0811704	0.559025	NA
9830166K06Rik	0	0.01206	0	0.03318	0	0	0.00402	0.01106	1.43011	0.698591	NA
9930012K11Rik	3.39518	3.14266	2.76553	3.04978	2.48407	2.346	3.10112	2.62662	-0.24041	0.242243	NA
9930014A18Rik	1.07475	1.13273	1.20555	1.14516	1.07838	1.15101	1.13768	1.12485	-0.0154761	0.93429	NA
9930021J03Rik	3.74342	4.06145	3.62466	3.77895	3.95062	3.47155	3.80984	3.73371	-0.0298375	0.77844	NA
9930104L06Rik	5.03969	4.66495	4.84932	5.20106	4.55035	3.7867	4.85132	4.5127	-0.104138	0.490493	NA
9930111H07Rik	0	0	0	0	0	0	0	0	NA	NA	NA
9930111J21Rik1	0.00482	0.03	0.01156	0.08842	0	0.02388	0.01546	0.03743	1.26618	0.429893	NA
9930111J21Rik2	0	0	0	0	0	0	0	0	NA	NA	NA
a	0.18842	0.43063	0.32264	0.0329	0.34607	0.39997	0.3139	0.25965	-0.277295	0.796586	NA
A130010J15Rik	5.22749	5.77317	6.19601	7.00208	5.0845	5.71515	5.73222	5.93391	0.0506018	0.716388	NA
A130077B15Rik	2.75706	2.57396	2.20899	2.78927	3.61059	2.59902	2.51334	2.99963	0.253434	0.201593	NA
A1bg	0	0	0	0	0	0	0	0	NA	NA	NA
A1cf	0.23356	0	0.08165	0.00595	0.17517	0	0.10507	0.06037	-0.799905	0.763528	NA
A230001M10Rik	0	0	0	0	0	0	0	0	NA	NA	NA
A230009B12Rik	0	0	0	0.00751	0.0158	0	0	0.00777	2.7492	0.491197	NA
A230020J21Rik	0.10166	0.11044	0.01354	0.09666	0.05809	0.04196	0.07521	0.06557	-0.209764	0.872256	NA
A230028O05Rik	0.00667	0	0	0	0	0	0.00222	0	-0.671976	0.869195	NA
A230046K03Rik	45.797	52.9976	38.9782	40.5766	39.3321	34.2551	45.9243	38.0546	-0.271383	0.0103597	0.352507
A230050P20Rik	0.21028	0.17706	0.13266	0.01353	0.08538	0.10964	0.17333	0.06952	-1.32247	0.199213	NA
A230056J06Rik	0.01772	0.03674	0.01416	0.00722	0.02278	0.03656	0.02287	0.02219	-0.0548202	0.972122	NA
A230056P14Rik	1.96209	3.28748	2.89213	2.7389	3.30675	2.36397	2.7139	2.80321	0.0458336	0.865119	NA
A230057D06Rik	0.07436	0.12392	0.06685	0.15907	0.0956	0.06906	0.08838	0.10791	0.282051	0.771418	NA
A230065H16Rik	0.1134	0	0	0	0.0729	0.28085	0.0378	0.11792	1.63482	0.494882	NA
A230070E04Rik	0.67422	0.67974	0.55485	0.67658	0.9186	1.15886	0.63627	0.91801	0.526384	0.171983	NA
A230072C01Rik	2.00568	2.51224	1.71431	1.88286	1.88236	1.43568	2.07741	1.73363	-0.263759	0.285808	NA
A230072E10Rik	0	0.0151	0.07465	0.07613	0	0.00701	0.02992	0.02771	-0.0940899	0.959466	NA
A230073K19Rik	0.00511	0.0477	0.00306	0.00312	0.00329	0.00633	0.01862	0.00425	-2.14478	0.204184	NA
A230077H06Rik	0.35108	0.60706	0.22189	0.35115	0.32828	0.41103	0.39334	0.36349	-0.12071	0.800538	NA
A230103J11Rik	0.06116	0.0233	0	0.03204	0	0.01082	0.02815	0.01429	-0.981066	0.664278	NA
A230108P19Rik	0	0	0.02679	0	0	0	0.00893	0	-2.36478	0.552717	NA
A2m	0.31503	0.37215	0.21987	0.39486	0.31275	0.13826	0.30235	0.28196	-0.104071	0.820068	NA
A330009N23Rik	0.67123	0.75505	0.41485	0.5513	0.64725	0.41559	0.61371	0.53805	-0.19527	0.671551	NA
A330015K06Rik	0.01696	0.01507	0	0	0.0763	0	0.01068	0.02543	1.23116	0.63894	NA
A330023F24Rik	0.09681	0.05099	0.03868	0.0526	0.10603	0.01776	0.06216	0.0588	-0.0850732	0.922574	NA
A330032B11Rik	0.13589	0.25881	0.17452	0.07119	0.14976	0.22837	0.18974	0.14977	-0.344925	0.666089	NA
A330033J07Rik	0.03307	0	0.04757	0	0	0.04914	0.02688	0.01638	-0.70394	0.754	NA
A330035P11Rik	0.63211	0.58014	0.59296	0.89031	0.6272	0.56153	0.60174	0.69301	0.204326	0.555657	NA
A330040F15Rik	0	0	0.08075	0	0	0.10427	0.02692	0.03476	0.392819	0.898102	NA
A330041J22Rik	0	0.07186	0	0	0	0	0.02395	0	-3.37548	0.392186	NA
A330048O09Rik	0	0.14892	0	0.13655	0.39495	0.06916	0.04964	0.20022	1.96771	0.277997	NA
A330049N07Rik	0	0.00832	0.03368	0.01145	0	0.02319	0.014	0.01155	-0.255816	0.927584	NA
A330050F15Rik	0	0	0	0.03967	0	0	0	0.01322	3.11918	0.432526	NA
A330069E16Rik	1.31555	1.35486	0.95113	1.53162	0.93968	0.90502	1.20718	1.12544	-0.10351	0.819183	NA
A330070K13Rik	0.02943	0.07846	0	0	0	0	0.03596	0	-2.42363	0.542571	NA
A330074K22Rik	0.02245	0.10642	0.02691	0.19211	0.04811	0.00927	0.05193	0.08316	0.668495	0.596515	NA
A330076C08Rik	0	0.00855	0	0.01176	0	0	0.00285	0.00392	0.289797	0.943382	NA
A330076H08Rik	0.1116	0.15329	0.14593	0.03721	0.13044	0	0.13694	0.05588	-1.29842	0.282154	NA
A330093E20Rik	0	0	0	0	0	0	0	0	NA	NA	NA
A330102I10Rik	0.02625	0.15167	0.01573	0.06419	0	0	0.06455	0.0214	-1.59656	0.442831	NA
A3galt2	0.06044	0.0293	0.05927	0.04702	0.00706	0.04082	0.04967	0.03163	-0.64294	0.592122	NA
A430005L14Rik	40.9547	49.7713	48.0928	49.7747	46.7834	51.7651	46.2729	49.441	0.0955833	0.343251	NA
A430033K04Rik	2.65586	2.82946	2.6647	2.39152	2.78966	2.61336	2.71667	2.59818	-0.0650781	0.689459	NA
A430035B10Rik	0.19242	0.16247	0.26524	0.03528	0.11133	0.25019	0.20671	0.13227	-0.640883	0.452794	NA
A430078G23Rik	0.21973	0.17297	0.27842	0.42977	0.32286	0.36537	0.22371	0.37267	0.742752	0.116458	NA
A430088P11Rik	0	0	0.00992	0.07081	0	0	0.00331	0.0236	2.89677	0.262309	NA
A430089I19Rik	0	0	0	0	0	0	0	0	NA	NA	NA
A430090L17Rik	0	0	0	0	0	0.01877	0	0.00626	2.72167	0.495727	NA
A430093F15Rik	0.09688	0.04697	0	0.07536	0	0.04362	0.04795	0.03966	-0.278745	0.872276	NA
A430105I19Rik	0.14614	0.15797	0.05208	0.14002	0.06094	0.11738	0.11873	0.10611	-0.168043	0.802374	NA
A430107P09Rik	0	0	0	0	0	0	0	0	NA	NA	NA
A4galt	3.00594	1.51471	1.83745	1.20394	1.82778	1.61191	2.11937	1.54788	-0.453655	0.127162	NA
A4gnt	0	0.006	0	0	0	0	0.002	0	-0.671976	0.869195	NA
A530006G24Rik	0.02799	0	0	0	0	0	0.00933	0	-1.54252	0.702655	NA
A530013C23Rik	0	0	0	0	0	0	0	0	NA	NA	NA
A530016L24Rik	0.14132	0.00628	0.05929	0.00864	0.09085	0.14	0.06896	0.07983	0.213646	0.862988	NA
A530032D15Rik	0	0	0	0	0	0	0	0	NA	NA	NA
A530046M15Rik	0	0	0	0	0	0	0	0	NA	NA	NA
A530050N04Rik	0	0	0	0	0	0	0	0	NA	NA	NA
A530053G22Rik	0	0	0	0	0	0	0	0	NA	NA	NA
A530054K11Rik	2.81611	3.68888	3.01338	2.67755	3.19527	2.96164	3.17279	2.94482	-0.108771	0.459877	NA
A530058N18Rik	0	0	0	0	0	0	0	0	NA	NA	NA
A530064D06Rik	0	0	0	0.01198	0	0	0	0.00399	1.25158	0.759054	NA
A530065N20Rik	0	0	0.01795	0.0061	0	0	0.00598	0.00203	-1.403	0.724663	NA
A530072M11Rik	0.11063	0.15196	0.1085	0.04918	0.09052	0.21172	0.1237	0.11714	-0.0815505	0.931706	NA
A530088E08Rik	0	0	0	0	0	0	0	0	NA	NA	NA
A530099J19Rik	0	0	0	0	0	0	0	0	NA	NA	NA
A630001G21Rik	0.10583	0.11117	0.14992	0.14114	0.07422	0.03574	0.12231	0.0837	-0.542911	0.582582	NA
A630010A05Rik	0	0	0	0	0	0	0	0	NA	NA	NA
A630012P03Rik	0	0.02519	0	0.03464	0.02429	0.02339	0.0084	0.02744	1.66189	0.495132	NA
A630019I02Rik	0	0	0	0	0	0	0	0	NA	NA	NA
A630020A06	0.00528	0.0047	0	0.03229	0	0.00654	0.00333	0.01294	1.9336	0.481401	NA
A630023A22Rik	0	0	0	0	0	0	0	0	NA	NA	NA
A630023P12Rik	0	0	0	0	0	0	0	0	NA	NA	NA
A630033H20Rik	0.03846	0	0.0461	0.01343	0	0.04763	0.02819	0.02035	-0.458148	0.803266	NA
A630066F11Rik	1.11492	1.22876	0.85529	0.81776	1.26145	1.17811	1.06632	1.08577	0.0220465	0.955509	NA
A630072M18Rik	0.99847	1.15978	0.99871	1.26267	1.11552	1.06586	1.05232	1.14802	0.124456	0.519244	NA
A630073D07Rik	0	0	0	0	0	0	0	0	NA	NA	NA
A630075F10Rik	0	0	0	0.01081	0	0.01095	0	0.00725	2.12915	0.598129	NA
A630076J17Rik	0	0	0	0	0	0	0	0	NA	NA	NA
A630077J23Rik	0.03893	0	0	0	0	0	0.01298	0	-1.54252	0.702655	NA
A630089N07Rik	6.00491	5.86541	5.32234	6.26152	6.15847	5.21698	5.73089	5.87899	0.0359534	0.805402	NA
A630095E13Rik	0	0	0	0	0	0	0	0	NA	NA	NA
A630095N17Rik	0	0	0	0.02969	0	0	0	0.0099	1.25158	0.759054	NA
A730006G06Rik	0	0	0	0	0	0	0	0	NA	NA	NA
A730008H23Rik	0	0	0	0	0	0	0	0	NA	NA	NA
A730017C20Rik	1.70816	3.11317	2.41555	1.36081	1.76436	1.62799	2.41229	1.58439	-0.608042	0.0274398	NA
A730017L22Rik	0.50194	0.39733	0.81786	0.66153	0.40334	0.42731	0.57238	0.49739	-0.196137	0.657595	NA
A730018C14Rik	0	0.0378	0	0	0	0	0.0126	0	-2.38288	0.549587	NA
A730020E08Rik	0.05607	0.01993	0.20162	0.08225	0.18743	0.01389	0.09254	0.09452	0.0442941	0.972514	NA
A730020M07Rik	0	0	0	0.01651	0	0	0	0.0055	2.12107	0.599584	NA
A730036I17Rik	0.00543	0	0	0	0	0	0.00181	0	-0.671976	0.869195	NA
A730043L09Rik	0	0	0	0	0	0	0	0	NA	NA	NA
A730046J19Rik	0.01979	0.04924	0.00949	0	0.02544	0.0049	0.02617	0.01011	-1.38837	0.402534	NA
A730056A06Rik	0.1629	0.31184	0.21027	0.31402	0.24971	0.1862	0.22834	0.24998	0.127322	0.814855	NA
A730082K24Rik	0	0	0	0	0	0	0	0	NA	NA	NA
A730085K08Rik	0.06582	0	0.19723	0.28161	0	0.0815	0.08768	0.12104	0.489237	0.812857	NA
A730090H04Rik	0.0672	0	0.0537	0.13692	0.0432	0.04161	0.0403	0.07391	0.890007	0.565448	NA
A730090N16Rik	0.26936	0.21547	0.24215	0.2305	0.20779	0.10007	0.24233	0.17945	-0.432833	0.590148	NA
A730098P11Rik	1.39004	1.36062	1.17281	1.13873	0.93305	0.9657	1.30782	1.01249	-0.370133	0.0586499	NA
A830009L08Rik	0.01327	0.07667	0.05568	0.05678	0.12797	0.11504	0.04854	0.09993	1.03763	0.30579	NA
A830010M20Rik	0.70029	0.70328	0.71382	0.59318	0.7444	0.44724	0.7058	0.59494	-0.246999	0.309428	NA
A830011K09Rik	0.02194	0.013	0.06136	0.03576	0.09403	0	0.0321	0.04326	0.442963	0.778973	NA
A830018L16Rik	0.35488	0.50506	0.25576	0.39813	0.31188	0.36713	0.3719	0.35905	-0.0548185	0.857629	NA
A830019L24Rik	0	0	0.05406	0	0	0	0.01802	0	-2.78432	0.482433	NA
A830052D11Rik	0.21429	0.30766	0.6125	0.40301	0.21193	0.28576	0.37815	0.30023	-0.323926	0.664429	NA
A830080D01Rik	3.6578	3.43302	3.19709	3.81532	3.06647	2.33666	3.4293	3.07282	-0.158645	0.391692	NA
A830082K12Rik	0.83234	1.50828	1.11391	0.54332	0.68572	0.69045	1.15151	0.63983	-0.849862	0.0137366	NA
A830082N09Rik	1.04062	1.35989	1.07361	1.08623	0.89195	0.84435	1.15804	0.94084	-0.30078	0.108233	NA
A930001A20Rik	0.09425	0.18848	0.16946	0.04321	0.16662	0.20425	0.15073	0.13803	-0.128573	0.892943	NA
A930001C03Rik	0.18736	0.08326	0.11229	0.49625	0.20074	0.058	0.12764	0.25166	0.981709	0.337428	NA
A930002C04Rik	0	0	0	0	0	0	0	0	NA	NA	NA
A930003A15Rik	0.03311	0	0.11908	0	0	0.14352	0.05073	0.04784	-0.0680496	0.97689	NA
A930003O13Rik	0.03819	0.05091	0.04577	0.14005	0.07365	0.01182	0.04496	0.07517	0.741443	0.571203	NA
A930004D18Rik	2.3622	2.94477	2.39629	1.90012	2.39287	2.5642	2.56775	2.28573	-0.169272	0.353367	NA
A930005H10Rik	1.39202	1.89708	1.98635	1.36135	1.87496	1.77298	1.75848	1.66976	-0.0742792	0.80787	NA
A930006I01Rik	0	0	0	0	0	0	0	0	NA	NA	NA
A930006K02Rik	1.07737	0.85117	1.23399	0.55608	0.95424	1.42304	1.05418	0.97779	-0.105853	0.842907	NA
A930007I19Rik	0.27333	0.25008	0.23126	0.37344	0.28941	0.19909	0.25156	0.28731	0.190972	0.732071	NA
A930009A15Rik	0	0	0	0	0	0	0	0	NA	NA	NA
A930011G23Rik	0.01111	0.03949	0	0.02716	0.0357	0	0.01687	0.02095	0.292725	0.882533	NA
A930011O12Rik	0	0.02049	0	0.06765	0	0.01142	0.00683	0.02636	1.91426	0.384515	NA
A930012L18Rik	0.13395	0.32914	0.27389	0.19264	0.22287	0.24392	0.24566	0.21981	-0.161497	0.79285	NA
A930013F10Rik	0.46067	0.26614	0.14725	0.28158	0.38499	0.1331	0.29135	0.26656	-0.133199	0.832529	NA
A930015D03Rik	0.62943	0.26936	0.36326	0.34198	0.23978	0.40414	0.42068	0.32863	-0.354472	0.660337	NA
A930016O22Rik	0	0	0	0	0.01871	0.00901	0	0.00924	2.7547	0.490295	NA
A930017M01Rik	0.02224	0.00988	0	0.03399	0	0.02754	0.01071	0.02051	0.926048	0.659877	NA
A930018P22Rik	0	0.04043	0.05452	0.0278	0.1462	0.05633	0.03165	0.07678	1.28722	0.536374	NA
A930019D19Rik	0	0	0	0	0	0	0	0	NA	NA	NA
A930024E05Rik	3.93797	4.66381	3.24514	3.82712	3.5315	3.58412	3.94897	3.64758	-0.116954	0.543039	NA
A930041C12Rik	0	0	0	0.0424	0	0	0	0.01413	1.25158	0.759054	NA
AA387883	0.07766	0	0	0	0	0	0.02589	0	-3.34647	0.39636	NA
AA388235	1.0308	1.07885	1.30484	0.87736	1.10855	1.13924	1.13816	1.04172	-0.12623	0.589205	NA
AA413626	1.01684	0.36972	0.1662	0.73452	0.29713	0.40064	0.51759	0.47743	-0.120527	0.90823	NA
AA414768	0.39061	0.03968	0.18728	0	0.17219	0.12438	0.20586	0.09886	-1.05894	0.362679	NA
AA415398	0.54842	0.47873	0.42259	0.7183	0.45328	0.55783	0.48325	0.57647	0.2537	0.567378	NA
AA465934	6.99095	8.38401	5.96906	10.068	4.86355	3.85407	7.11467	6.26188	-0.185185	0.615093	NA
AA467197	0.11642	0.20694	0	0.03558	0.07484	0	0.10779	0.03681	-1.56652	0.486748	NA
AA474331	2.88581	2.18334	4.08797	3.14875	3.15836	3.16001	3.05237	3.15571	0.0531768	0.867353	NA
AA536875	0	0	0	0	0	0	0	0	NA	NA	NA
AA543186	0.77977	1.04446	0.57923	1.00693	0.6919	1.01998	0.80115	0.90627	0.17341	0.662934	NA
AA543401	0	0	0	0	0	0	0	0	NA	NA	NA
AA545190	0	0	0.06471	0	0	0	0.02157	0	-2.36478	0.552717	NA
AA619741	0	0	0	0	0	0	0	0	NA	NA	NA
AA792892	0.01537	0	0	0	0	0	0.00512	0	-0.671976	0.869195	NA
AA986860	0.92204	0.11382	0.71378	0.27396	0.59274	0.3013	0.58321	0.38933	-0.581085	0.329822	NA
AA987161	3.11663	3.58154	2.8953	3.25422	3.26906	3.10079	3.19782	3.20802	0.00313374	0.981453	NA
Aaas	35.3761	36.2009	34.6825	33.6286	34.4192	36.2361	35.4198	34.7613	-0.0272715	0.736376	NA
Aacs	6.08754	6.04712	7.17012	9.55155	6.43806	6.14973	6.43493	7.37978	0.198528	0.226319	NA
Aadac	0.87807	0.06397	0.20705	0	0.46268	0.01782	0.38303	0.16017	-1.26175	0.313042	NA
Aadacl2	0	0	0	0	0	0	0	0	NA	NA	NA
Aadacl3	0	0	0	0	0	0	0	0	NA	NA	NA
Aadat	2.63702	1.48811	2.01943	3.24922	2.16612	1.55495	2.04819	2.32343	0.183189	0.556804	NA
Aaed1	19.2015	18.6672	14.7006	17.8741	18.2077	19.0548	17.5231	18.3789	0.0672877	0.625881	NA
Aagab	23.2259	27.0933	24.8083	24.5304	25.4129	29.6476	25.0425	26.5303	0.0830698	0.409477	NA
Aak1	1.37112	1.29994	1.19914	1.25121	1.37909	1.06354	1.29007	1.23128	-0.0679266	0.591007	NA
Aamdc	8.94827	8.19419	7.17551	7.34356	8.68899	9.45335	8.10599	8.4953	0.0663367	0.721029	NA
Aamp	109.487	109.246	117.902	116.453	105.86	128.062	112.212	116.792	0.0578608	0.491565	0.865129
Aanat	0.03841	0	0.03069	0	0	0.01585	0.02303	0.00528	-2.00135	0.548321	NA
Aar2	17.3554	18.4551	19.3663	18.8758	18.9119	22.9174	18.3923	20.235	0.137979	0.165482	NA
Aard	3.89666	3.56158	3.97506	3.71619	4.3171	3.30235	3.8111	3.77855	-0.0118711	0.954657	NA
Aars	57.8602	59.0863	63.2777	63.8483	64.4769	66.178	60.0748	64.8344	0.110146	0.110179	0.674491
Aars2	12.8423	12.5857	12.8266	15.2232	14.1159	15.3102	12.7515	14.8831	0.223191	0.0108702	NA
Aarsd1	53.9794	60.9923	57.4495	59.5132	58.7121	64.3332	57.4737	60.8529	0.0822946	0.334096	0.801231
Aasdh	3.89272	4.1276	4.2973	4.57992	3.825	3.79007	4.10587	4.065	-0.0138474	0.919413	NA
Aasdhppt	18.1658	20.893	17.8924	16.788	15.1868	16.8046	18.9837	16.2598	-0.223893	0.023119	NA
Aass	4.71075	0.30865	2.04505	0.43067	2.93127	0.7167	2.35482	1.35955	-0.792539	0.504276	NA
Aatf	29.5024	33.2484	32.5968	34.2185	32.7694	37.468	31.7826	34.8186	0.131678	0.156361	NA
Aatk	0.3602	0.19324	0.2645	0.24198	0.33378	0.2411	0.27265	0.27229	-0.00110297	0.997728	NA
AB124611	0	0	0	0	0	0	0	0	NA	NA	NA
Abat	2.2585	1.68588	2.45183	2.18613	2.08741	2.27914	2.13207	2.18423	0.0371265	0.832934	NA
Abca1	2.29655	1.74427	1.74957	2.06618	1.70159	1.68155	1.93013	1.81644	-0.0876463	0.555357	NA
Abca12	0.01343	0.0358	0.01341	0.05198	0.01151	0.01109	0.02088	0.02486	0.244598	0.821818	NA
Abca13	0.02676	0.02895	0.01394	0.00569	0.0344	0.02593	0.02322	0.02201	-0.0845776	0.917906	NA
Abca14	0.00692	0	0.01244	0	0	0.01285	0.00645	0.00428	-0.576131	0.843568	NA
Abca15	0	0	0	0	0	0	0	0	NA	NA	NA
Abca16	0	0	0	0.02607	0	0	0	0.00869	3.70347	0.34462	NA
Abca17	0	0.00636	0.00858	0	0	0	0.00498	0	-2.59559	0.513449	NA
Abca2	2.02649	2.21599	2.23515	2.45751	2.36483	2.36059	2.15921	2.39431	0.149356	0.205121	NA
Abca3	2.98129	1.46925	2.18476	1.29683	2.01449	1.31719	2.21177	1.54284	-0.519433	0.0275956	NA
Abca4	1.38003	1.09866	1.30916	1.20008	1.23575	1.40975	1.26262	1.28186	0.022919	0.891469	NA
Abca5	0.41898	0.54857	0.45901	0.64711	0.40257	0.3152	0.47552	0.45496	-0.0642047	0.825859	NA
Abca6	0.04234	0.10711	0.08198	0.0438	0.04606	0.0363	0.07714	0.04205	-0.877302	0.251824	NA
Abca7	1.97734	1.7449	1.38483	2.07535	1.34741	1.64401	1.70236	1.68892	-0.0122232	0.949394	NA
Abca8a	0	0	0.02783	0	0	0	0.00928	0	-3.5967	0.336543	NA
Abca8b	0.17487	0.13934	0.34693	0.50125	0.17444	0.16054	0.22038	0.27874	0.345199	0.498707	NA
Abca9	1.10844	1.45532	1.05791	0.64663	1.53976	1.19962	1.20722	1.12867	-0.098755	0.71173	NA
Abcb10	7.84687	4.49444	7.7412	6.22927	5.63949	5.41543	6.69417	5.7614	-0.215484	0.216906	NA
Abcb11	0.13318	0.00676	0.00456	0	0.04403	0.04241	0.04817	0.02881	-0.745227	0.604552	NA
Abcb1a	0.04865	0.01663	0.05832	0.01373	0.03849	0	0.0412	0.01741	-1.24212	0.346575	NA
Abcb1b	1.08484	1.4139	0.92	0.55038	1.13567	1.22653	1.13958	0.97086	-0.233487	0.435334	NA
Abcb4	0.06856	0	0.02739	0.00559	0.04702	0.01698	0.03198	0.0232	-0.463441	0.765866	NA
Abcb5	0	0	0.01728	0	0	0.04166	0.00576	0.01389	1.30218	0.659807	NA
Abcb6	7.13818	5.16469	6.13544	6.60668	6.08303	6.06315	6.1461	6.25095	0.0250801	0.860289	NA
Abcb7	11.9509	15.2702	12.4446	12.7076	12.4087	12.1794	13.2219	12.4319	-0.0893331	0.379879	0.814191
Abcb8	12.0883	11.5718	12.0518	11.447	11.3714	13.0546	11.904	11.9577	0.00674859	0.946627	NA
Abcb9	0.15643	0.09435	0.14063	0.12976	0.10056	0.09685	0.13047	0.10906	-0.255148	0.708584	NA
Abcc1	7.23094	7.41986	7.96008	8.02614	8.43338	8.28946	7.53696	8.24966	0.130755	0.141495	NA
Abcc10	1.18435	1.01205	0.91512	0.84157	1.34235	0.96559	1.03717	1.04984	0.0160115	0.943594	NA
Abcc12	0.02477	0.02202	0.0099	0	0.00531	0.02557	0.0189	0.01029	-0.88167	0.620533	NA
Abcc2	1.84572	0.12595	0.74988	0.10986	1.08432	0.11984	0.90718	0.43801	-1.05061	0.427468	NA
Abcc3	0.22343	0.05627	0.06249	0.17298	0.08139	0.05072	0.11406	0.1017	-0.165863	0.824572	NA
Abcc4	3.38091	2.59492	2.5792	2.03946	2.59187	2.51193	2.85168	2.38109	-0.26068	0.0982148	NA
Abcc5	8.17092	6.99242	6.07531	7.0045	6.86061	6.17577	7.07955	6.68029	-0.0843011	0.475532	NA
Abcc6	0.09768	0.11353	0.13059	0.07807	0.19804	0.06978	0.11393	0.1153	0.0167025	0.978956	NA
Abcc8	0.16174	0.25408	0.12624	0.17933	0.20795	0.23289	0.18069	0.20672	0.18759	0.691972	NA
Abcc9	0.08896	0.03734	0.13328	0.03323	0.17474	0.05508	0.08653	0.08768	0.0234699	0.973851	NA
Abcd1	1.94974	1.65504	1.51645	1.83447	1.93643	2.21767	1.70708	1.99619	0.2247	0.250647	NA
Abcd2	1.45247	1.5091	1.63218	1.30702	1.59944	1.62788	1.53125	1.51145	-0.0182808	0.914548	NA
Abcd3	13.8644	13.1214	13.1306	10.7855	11.9143	11.0745	13.3722	11.2581	-0.248444	0.00712597	NA
Abcd4	5.17446	3.42635	3.90517	3.2709	4.50157	3.62361	4.16866	3.79869	-0.134212	0.49115	NA
Abce1	109.571	131.309	117.383	112.412	109.831	106.258	119.421	109.5	-0.125184	0.112689	0.674491
Abcf1	57.772	59.8458	62.8689	61.8119	61.3002	66.1933	60.1622	63.1018	0.0689553	0.339611	0.804587
Abcf2	87.2836	96.2558	97.3762	102.311	97.0407	105.088	93.6385	101.48	0.116085	0.116667	0.674491
Abcf3	16.6948	15.7849	16.0795	15.9419	16.337	17.2006	16.1864	16.4932	0.0271347	0.749179	NA
Abcg1	1.12374	0.55488	0.68691	0.84537	0.69565	0.73342	0.78851	0.75815	-0.0561616	0.83958	NA
Abcg2	35.1445	27.4348	29.8644	30.7411	28.1208	24.7318	30.8146	27.8646	-0.145082	0.192861	0.715029
Abcg3	0.0307	0.06548	0.08095	0.03002	0.02368	0.05322	0.05904	0.03564	-0.723722	0.52458	NA
Abcg4	0.21061	0.10501	0.11699	0.13187	0.27079	0.10814	0.1442	0.17027	0.237763	0.709346	NA
Abcg5	1.00417	1.19976	0.84847	0.64396	1.32282	1.13134	1.01747	1.03271	0.0181541	0.957829	NA
Abcg8	0.24345	0.15897	0.25012	0.13362	0.14053	0.16611	0.21751	0.14675	-0.564291	0.290007	NA
Abhd1	0.39836	0.40289	0.55981	0.33584	0.49451	0.37421	0.45369	0.40152	-0.173434	0.761659	NA
Abhd10	6.85768	7.16056	6.72116	8.17834	6.41385	6.24115	6.91313	6.94445	0.00641104	0.962027	NA
Abhd11	9.68056	10.5626	10.4077	8.96599	9.13393	9.055	10.217	9.05164	-0.174753	0.150769	NA
Abhd11os	8.67999	16.4559	11.208	8.28833	14.9917	15.1307	12.1146	12.8036	0.0779878	0.77878	NA
Abhd12	16.7043	15.4358	17.7637	16.5538	17.0816	17.4249	16.6346	17.0201	0.0338384	0.737493	NA
Abhd12b	0	0.01533	0.10336	0.02108	0.02217	0	0.03956	0.01442	-1.44115	0.599217	NA
Abhd13	10.4963	11.2978	10.465	10.8532	10.0324	10.9671	10.7531	10.6176	-0.0185313	0.832309	NA
Abhd14a	12.9763	11.1176	12.5334	12.0996	13.1432	12.6424	12.2091	12.6284	0.0493092	0.692166	NA
Abhd14b	2.03314	0.88669	1.10498	1.32761	1.55867	0.93824	1.3416	1.27484	-0.0739012	0.851586	NA
Abhd15	0.37838	0.46369	0.50164	0.47657	0.36118	0.35496	0.4479	0.39757	-0.170333	0.65486	NA
Abhd16a	9.35639	8.38401	9.53902	10.3958	11.0692	11.0879	9.09314	10.851	0.255824	0.0312782	NA
Abhd16b	0	0	0	0	0	0	0	0	NA	NA	NA
Abhd17a	37.721	30.1096	34.4524	35.446	37.085	40.0391	34.0943	37.5234	0.138594	0.185263	NA
Abhd17b	13.968	15.2442	12.4037	13.2205	13.324	11.1645	13.872	12.5696	-0.143126	0.224731	NA
Abhd17c	23.0543	25.2545	23.414	22.1699	25.7889	23.869	23.9076	23.9426	0.00170727	0.985485	NA
Abhd2	8.87377	6.96312	8.32921	9.13786	9.66844	9.59789	8.05537	9.46806	0.233872	0.0528849	NA
Abhd3	0.306	0.11405	0.17748	0.04827	0.06346	0.04889	0.19918	0.05354	-1.89548	0.04388	NA
Abhd4	7.79891	6.38361	7.50447	6.39452	7.14357	6.93884	7.229	6.82564	-0.0821572	0.52035	NA
Abhd5	5.5146	4.81195	4.43269	4.23143	4.41234	4.65992	4.91975	4.43456	-0.150532	0.278131	NA
Abhd6	2.58446	2.55137	2.82125	2.95628	2.71763	2.77742	2.65236	2.81711	0.0881471	0.646276	NA
Abhd8	9.87162	10.7672	11.3826	11.0696	11.003	12.7236	10.6738	11.5987	0.120447	0.316921	NA
Abi1	13.1847	13.6173	13.0392	13.1359	12.1826	11.8122	13.2804	12.3769	-0.101805	0.260304	NA
Abi2	21.4047	24.1677	22.2668	19.9001	22.1124	20.4513	22.6131	20.8212	-0.119307	0.14125	0.685476
Abi3	1.53584	0.78815	0.99168	0.92198	1.31055	0.79808	1.10522	1.0102	-0.129837	0.658536	NA
Abi3bp	0.02357	0.10823	0.04237	0.01441	0.0303	0.04864	0.05806	0.03112	-0.907126	0.378152	NA
Abl1	20.6876	20.4848	21.5479	22.0303	22.7226	23.8146	20.9068	22.8558	0.128712	0.0663206	0.619458
Abl2	9.39674	9.92479	8.79602	9.64235	9.79706	9.84907	9.37252	9.76283	0.0584721	0.452979	0.849968
Ablim1	8.1686	7.58295	7.13661	5.44934	8.82378	6.821	7.62939	7.03137	-0.11809	0.401705	NA
Ablim2	0.00991	0.07483	0.01187	0.02422	0.01274	0.03066	0.0322	0.02254	-0.527701	0.708752	NA
Ablim3	0.22456	0.28669	0.12724	0.17969	0.25723	0.13651	0.21283	0.19114	-0.161931	0.750165	NA
Abo	0	0	0	0	0.01334	0.01285	0	0.00873	2.16093	0.592416	NA
Abr	13.8187	12.9129	12.469	14.2144	14.4103	15.1475	13.0669	14.5907	0.158953	0.0483566	0.561866
Abra	2.86481	0.09396	1.12773	1.77044	2.56881	1.51848	1.36217	1.95258	0.519708	0.641419	NA
Abracl	99.0198	102.663	96.8037	84.1652	91.7134	80.8134	99.4955	85.564	-0.217916	0.00945178	0.348217
Abt1	7.36954	6.95869	7.59585	7.68032	7.01898	7.63489	7.30803	7.44473	0.0273682	0.783268	NA
Abtb1	9.12504	8.84119	9.45318	11.1549	9.73221	11.0786	9.1398	10.6553	0.222049	0.0669081	NA
Abtb2	3.41637	2.54612	2.96349	1.7185	3.07893	2.70729	2.97533	2.50157	-0.250283	0.216657	NA
Acaa1a	21.7522	16.4516	19.3929	17.2136	19.7663	20.1394	19.1989	19.0397	-0.0116526	0.924768	NA
Acaa1b	0.31249	0.11903	0.25417	0.4775	0.21523	0.27639	0.22856	0.32304	0.505407	0.46664	NA
Acaa2	19.2723	13.9064	19.0669	16.0302	17.642	14.9923	17.4152	16.2215	-0.101554	0.471399	NA
Acaca	22.3449	23.6432	22.9075	23.776	24.6775	24.7531	22.9652	24.4022	0.0874997	0.188335	0.710389
Acacb	0.28538	0.20877	0.37101	0.212	0.38667	0.40775	0.28839	0.33547	0.221525	0.517256	NA
Acad10	1.02881	0.74524	1.09136	1.21994	0.98545	1.17842	0.95514	1.12794	0.243236	0.335987	NA
Acad11	6.33682	6.59143	7.18879	6.23662	7.50354	7.11657	6.70568	6.95224	0.0525164	0.662617	NA
Acad12	0.98819	0.71797	0.95887	0.97792	1.22011	1.02943	0.88834	1.07582	0.278252	0.35586	NA
Acad8	10.8417	10.7112	10.7735	11.6315	10.469	11.1138	10.7754	11.0715	0.0392586	0.690132	NA
Acad9	17.3223	18.0276	18.2527	18.7957	17.6874	18.3908	17.8675	18.2913	0.0339676	0.66655	NA
Acadl	3.57615	2.94051	3.51862	4.35999	3.50374	3.71789	3.34509	3.86054	0.208365	0.265437	NA
Acadm	15.9166	13.986	14.1625	13.7261	15.1913	13.546	14.6884	14.1545	-0.0536185	0.620507	NA
Acads	20.9076	17.3254	20.3685	18.3744	20.4009	20.8326	19.5339	19.8693	0.0251016	0.818536	NA
Acadsb	8.51771	9.11328	8.32246	8.81425	7.57507	8.86643	8.65115	8.41858	-0.0395977	0.719521	NA
Acadvl	9.56017	9.3596	9.47962	9.07475	8.82193	10.4995	9.46646	9.46539	8.98314e-06	0.99994	NA
Acan	0.13929	0.16657	0.20035	0.04334	0.23118	0.14112	0.16874	0.13855	-0.284775	0.600195	NA
Acap1	0.22514	0.1334	0.27886	0.25688	0.20263	0.05576	0.21247	0.17176	-0.302125	0.675499	NA
Acap2	11.2511	12.1085	11.1272	10.7731	11.1314	11.1187	11.4956	11.0077	-0.0629108	0.431205	0.837241
Acap3	3.51192	4.02363	4.19918	3.9552	5.22621	4.32204	3.91158	4.50115	0.202651	0.155167	NA
Acat1	4.46199	3.74983	4.41501	4.32045	4.56531	4.08238	4.20894	4.32271	0.0393826	0.775012	NA
Acat2	32.9375	43.7246	40.8568	49.9276	39.6717	41.4195	39.173	43.6729	0.156897	0.179995	0.704852
Acat3	0.07484	0.02495	0.04486	0.08006	0.03608	0.08109	0.04822	0.06574	0.452299	0.719002	NA
Acbd3	13.8291	12.8254	11.8805	13.3433	12.3778	13.1706	12.845	12.9639	0.0129262	0.893108	NA
Acbd4	1.04079	1.19619	1.08622	0.46067	1.39583	0.83328	1.10773	0.89659	-0.306993	0.434024	NA
Acbd5	5.77038	5.37208	5.50985	5.1052	5.61457	5.31667	5.55077	5.34548	-0.054412	0.630806	NA
Acbd6	19.8447	19.5389	21.8092	21.6211	21.519	24.1578	20.3976	22.4326	0.137834	0.161538	NA
Acbd7	0.38298	0.43322	0.41732	0.93634	0.17905	0.43112	0.41117	0.5155	0.328365	0.721232	NA
Accs	1.75908	1.4841	1.78741	1.83384	1.81966	1.53141	1.67686	1.7283	0.0448962	0.806803	NA
Accsl	0.00837	0	0	0	0	0.0311	0.00279	0.01037	1.75989	0.659577	NA
Acd	12.4047	10.9903	12.0799	10.1627	10.6381	12.2205	11.8249	11.0071	-0.102871	0.439777	NA
Ace	0.229	0.06263	0.18581	0.22395	0.13589	0.21813	0.15915	0.19266	0.281321	0.609707	NA
Ace2	0.00511	0.01817	0.01838	0.00625	0	0	0.01389	0.00208	-2.60152	0.332538	NA
Ace3	0	0	0	0.02057	0	0	0	0.00686	2.12107	0.599584	NA
Acer1	0.01534	0.05453	0.00919	0.04687	0	0.01899	0.02635	0.02195	-0.27299	0.884759	NA
Acer2	3.21423	1.4905	2.22069	2.82125	2.21773	2.04199	2.30847	2.36032	0.0328379	0.889066	NA
Acer3	4.77828	5.49529	4.57756	5.53262	4.16647	5.03591	4.95038	4.91167	-0.0119034	0.932069	NA
Ache	0.13473	0.00748	0.06056	0.20588	0.04331	0.01043	0.06759	0.08654	0.362039	0.783064	NA
Acin1	49.1821	51.5222	49.0763	55.4469	51.4357	51.6516	49.9269	52.8447	0.0818903	0.231733	0.733054
Ackr1	0.4343	0.88638	0.40489	0.39327	0.95132	0.97599	0.57519	0.77353	0.420005	0.465919	NA
Ackr2	0.03092	0	0.01483	0.0756	0.03975	0.01532	0.01525	0.04356	1.52578	0.34141	NA
Ackr3	3.75102	4.15487	5.2856	4.48726	4.46127	5.08248	4.39716	4.677	0.0909888	0.5957	NA
Ackr4	0.07066	0.0471	0	0	0.01136	0.06562	0.03925	0.02566	-0.621486	0.751664	NA
Acly	100.235	122.3	117.483	134.841	119.228	134.306	113.339	129.458	0.191846	0.0280981	0.4649
Acmsd	0	0	0.07756	0.05932	0.0104	0	0.02585	0.02324	-0.132294	0.955638	NA
Acn9	9.92289	12.7626	11.5692	9.48066	10.4502	10.568	11.4182	10.1663	-0.168243	0.391727	NA
Acnat1	0.51659	0.23285	0.20787	0.20749	0.34158	0.31984	0.3191	0.28964	-0.141841	0.748809	NA
Acnat2	0.01123	0	0	0	0.01444	0.0139	0.00374	0.00945	1.19915	0.766411	NA
Aco1	30.6849	29.377	30.8251	33.1509	31.0181	32.1278	30.2957	32.0989	0.0835795	0.240365	0.739811
Aco2	80.2868	73.6372	82.6278	76.9562	82.7897	86.4109	78.8506	82.0523	0.0575682	0.458838	0.853208
Acot1	8.36881	8.02259	8.13961	7.08826	8.63863	9.41555	8.177	8.38081	0.0354083	0.813195	NA
Acot10	0	0	0	0	0	0	0	0	NA	NA	NA
Acot11	0.38449	0.40307	0.40572	0.42182	0.36337	0.6511	0.39776	0.47876	0.267969	0.393326	NA
Acot12	0.04276	0.03801	0.02197	0	0.03927	0.01513	0.03425	0.01813	-0.927033	0.566283	NA
Acot13	10.3451	8.37414	9.50345	9.32713	8.37844	9.14536	9.40756	8.95031	-0.0708793	0.706796	NA
Acot2	3.91514	4.27815	3.78882	3.70869	3.91149	4.01908	3.99404	3.87975	-0.0429648	0.787561	NA
Acot3	0.40227	0.03831	0.12916	0	0.11083	0.02669	0.18991	0.04584	-2.05629	0.0724666	NA
Acot4	0.46466	0.07121	0.20166	0.03917	0.14421	0.10913	0.24584	0.0975	-1.33508	0.118607	NA
Acot5	0	0	0	0	0	0	0	0	NA	NA	NA
Acot6	0.28625	0.51792	0.62495	0.43741	0.84122	0.65828	0.47637	0.64564	0.440815	0.366096	NA
Acot7	19.9184	21.2548	21.2463	27.0671	19.6222	25.8677	20.8065	24.1856	0.217357	0.0746073	NA
Acot8	7.73545	7.46495	7.31288	6.86467	7.5944	6.65302	7.50443	7.03736	-0.0931932	0.563731	NA
Acot9	12.6824	9.89249	10.9325	10.0906	11.2935	9.37207	11.1692	10.2521	-0.123486	0.386523	NA
Acox1	8.62034	5.84794	7.02108	6.14075	8.21153	6.62574	7.16312	6.99267	-0.0346285	0.818798	NA
Acox2	0.03544	0	0	0.02599	0.00911	0.01755	0.01181	0.01755	0.567276	0.812813	NA
Acox3	1.54908	1.25545	1.40529	1.55984	1.36208	1.23605	1.40327	1.38599	-0.0170711	0.933625	NA
Acoxl	0.05208	0.01157	0.0078	0	0.05022	0.03225	0.02382	0.02749	0.199554	0.909139	NA
Acp1	48.7437	54.9545	52.5344	49.3223	48.1272	50.3623	52.0775	49.2706	-0.0799767	0.283561	0.771865
Acp2	8.33052	7.77416	7.95082	8.3192	7.4681	7.79743	8.0185	7.86158	-0.0283288	0.768113	NA
Acp5	3.21585	0.35856	3.38491	0.76088	0.93363	0.54237	2.31977	0.74563	-1.6368	0.0619205	NA
Acp6	6.53415	6.45804	6.76409	8.72682	6.32804	5.77942	6.58543	6.94476	0.077198	0.655647	NA
Acpp	0.15322	0.06948	0.1799	0.20641	0.10453	0.06195	0.1342	0.1243	-0.104551	0.863065	NA
Acpt	0	0	0	0	0	0	0	0	NA	NA	NA
Acr	0.07132	0	0	0.02906	0	0.01472	0.02377	0.01459	-0.703544	0.80942	NA
Acrbp	3.45898	2.10591	2.59129	2.49478	3.45773	4.07977	2.71873	3.34409	0.299102	0.216458	NA
Acrv1	0	0	0	0	0	0	0	0	NA	NA	NA
Acsbg1	0.28863	0.38181	0.4586	0.50053	0.33657	0.35741	0.37635	0.39817	0.0845294	0.847524	NA
Acsbg2	0	0	0	0	0	0	0	0	NA	NA	NA
Acsf2	0.96501	0.57719	0.68384	0.82355	0.77253	0.60124	0.74201	0.73244	-0.0182576	0.955354	NA
Acsf3	5.13138	5.54341	6.91953	5.82924	6.66257	6.99165	5.86477	6.49449	0.148671	0.342908	NA
Acsl1	5.24712	3.11447	3.48018	3.30454	4.25957	3.78126	3.94726	3.78179	-0.0619558	0.741212	NA
Acsl3	20.2346	22.5863	22.6657	22.897	19.8802	17.8565	21.8289	20.2112	-0.110988	0.275441	0.771865
Acsl4	8.91465	9.27782	8.21602	8.63799	8.01454	7.46996	8.80283	8.04083	-0.131116	0.183717	NA
Acsl5	12.3783	12.8512	12.4139	10.5866	10.8227	11.2508	12.5478	10.8867	-0.205059	0.0256095	NA
Acsl6	1.55726	2.06806	1.99007	2.66664	1.97882	2.34103	1.8718	2.32883	0.315593	0.124051	NA
Acsm1	0	0	0	0	0	0.02266	0	0.00755	2.1372	0.59668	NA
Acsm2	0.00553	0	0	0	0	0	0.00184	0	-1.54252	0.702655	NA
Acsm3	0.31272	0.40534	0.91368	1.09908	0.39369	0.58893	0.54391	0.6939	0.357835	0.455382	NA
Acsm4	0	0	0	0	0	0	0	0	NA	NA	NA
Acsm5	0	0	0.02689	0	0	0	0.00896	0	-2.36478	0.552717	NA
Acss1	0.34724	0.20729	0.27955	0.46883	0.2732	0.34655	0.27803	0.36286	0.386961	0.377365	NA
Acss2	2.22888	2.12127	2.00963	2.24245	2.15561	1.92956	2.11993	2.10921	-0.00792281	0.966367	NA
Acss2os	0	0	0	0	0	0	0	0	NA	NA	NA
Acss3	0.47407	0.76269	0.53227	0.64555	0.86412	0.69106	0.58968	0.73358	0.311358	0.35213	NA
Acta1	17.0497	1.16972	13.5011	9.46461	21.5703	7.50241	10.5735	12.8458	0.280922	0.784801	NA
Acta2	74.7163	13.1309	55.7991	36.882	75.2065	43.0902	47.8821	51.7262	0.111422	0.878793	0.976023
Actb	2066.69	1987.91	2156.73	2061.2	2189.86	2266.6	2070.44	2172.55	0.0694592	0.299524	0.779825
Actbl2	0	0	0	0	0	0	0	0	NA	NA	NA
Actc1	198.058	32.372	127.984	62.2329	212.779	111.99	119.472	129.001	0.110713	0.893363	0.977136
Actg1	1350.23	1342.49	1411.96	1337.87	1369.8	1487.17	1368.23	1398.28	0.0313514	0.639453	0.904944
Actg2	1.31732	0.75537	1.05266	0.69263	2.0215	1.2278	1.04178	1.31398	0.335197	0.451544	NA
Actl10	0.2606	0.02206	0.32724	0.27306	0.09573	0.10757	0.2033	0.15879	-0.346029	0.733041	NA
Actl11	0	0.00829	0	0	0	0	0.00276	0	-1.39583	0.730666	NA
Actl6a	97.5507	112.179	108.118	114.753	104.32	113.369	105.949	110.814	0.064774	0.414569	0.832169
Actl6b	0.01203	0	0	0	0	0	0.00401	0	-0.671976	0.869195	NA
Actl7a	0	0	0	0	0	0	0	0	NA	NA	NA
Actl7b	0.02622	0	0	0.09614	0.01685	0.04869	0.00874	0.05389	2.61486	0.258488	NA
Actl9	0	0	0	0	0	0	0	0	NA	NA	NA
Actn1	56.0641	46.1191	52.374	59.7846	55.4867	56.3766	51.5191	57.216	0.151463	0.0740961	0.633567
Actn2	3.84517	0.53816	2.28952	1.83901	2.79291	1.64641	2.22428	2.09278	-0.0876953	0.90841	NA
Actn3	1.45167	1.89809	1.29923	1.2856	1.48485	1.90944	1.54966	1.55996	0.00697419	0.977715	NA
Actn4	38.4751	36.9984	34.9926	37.8028	37.5784	36.2833	36.822	37.2215	0.0153907	0.8326	0.964902
Actr10	17.8761	19.8078	18.9063	18.9704	17.9092	18.4934	18.8634	18.4577	-0.0314529	0.699001	0.920245
Actr1a	49.5486	52.2377	53.6587	47.1845	54.0279	57.3684	51.815	52.8603	0.0288538	0.740579	0.933761
Actr1b	69.9954	69.5925	72.6555	75.2938	69.5967	76.5136	70.7478	73.8014	0.0611224	0.402227	0.827723
Actr2	48.1732	52.3278	46.3449	43.4736	46.3824	41.56	48.9487	43.8053	-0.1604	0.0427708	0.531731
Actr3	90.44	91.108	89.8593	85.6078	86.4182	85.5325	90.4691	85.8528	-0.0755914	0.226381	0.730178
Actr3b	1.88334	2.18672	1.43537	1.98291	2.25347	1.87379	1.83514	2.03672	0.146456	0.58093	NA
Actr5	9.84223	8.95667	9.51487	8.60226	10.2463	9.92664	9.43792	9.59174	0.0234283	0.843025	NA
Actr6	13.125	14.2027	11.7205	12.1806	11.2781	10.3746	13.0161	11.2778	-0.207822	0.10039	NA
Actr8	18.6617	19.2715	18.6844	20.9558	18.4835	19.52	18.8726	19.6531	0.058444	0.533079	NA
Actrt1	0	0	0	0	0	0	0	0	NA	NA	NA
Actrt2	0	0	0	0	0	0	0	0	NA	NA	NA
Actrt3	0	0.06125	0.0118	0.01203	0	0	0.02435	0.00401	-2.47589	0.419441	NA
Acvr1	2.22525	2.19364	2.45741	2.07127	2.36724	1.9932	2.2921	2.1439	-0.0957077	0.585531	NA
Acvr1b	8.53174	7.14345	7.46037	8.25478	8.28729	8.50953	7.71185	8.35053	0.114874	0.303905	NA
Acvr1c	0.01441	0.02378	0.01974	0	0.0344	0.02294	0.01931	0.01911	-0.018292	0.98804	NA
Acvr2a	5.16731	5.95358	5.72608	5.45505	4.76354	4.7665	5.61566	4.99503	-0.168926	0.126952	NA
Acvr2b	22.2621	23.0177	25.2405	27.0136	26.6375	27.2551	23.5068	26.9687	0.19884	0.0321353	NA
Acvrl1	4.73532	3.83287	4.45589	5.34389	4.69737	3.72038	4.34136	4.58721	0.0800842	0.608458	NA
Acy1	20.1337	17.9635	19.0069	17.117	20.4207	19.4921	19.0347	19.0099	-0.001842	0.987004	NA
Acy3	1.35028	1.13583	1.15607	1.45906	1.47255	1.65711	1.21406	1.52957	0.33321	0.269607	NA
Acyp1	16.9881	19.0589	17.6408	17.1127	17.6287	17.9751	17.8959	17.5722	-0.026924	0.848692	NA
Acyp2	3.52545	3.55283	4.42539	2.85051	3.14077	3.74679	3.83456	3.24602	-0.238236	0.421233	NA
Ada	2.6016	3.23526	3.1708	3.31396	2.41732	3.03204	3.00255	2.92111	-0.0390412	0.85939	NA
Adad1	0.04723	0.09235	0.18115	0.06928	0.08501	0.09357	0.10691	0.08262	-0.363066	0.72082	NA
Adad2	0.14492	0.07728	0.19686	0.25983	0.02484	0.03589	0.13969	0.10685	-0.377967	0.721649	NA
Adal	6.72797	7.90425	7.09833	7.84889	8.03548	7.63763	7.24352	7.84067	0.113593	0.336595	NA
Adam10	10.8902	11.721	10.4311	10.9608	9.90499	9.5045	11.0141	10.1234	-0.122055	0.207133	NA
Adam11	0.6389	0.63599	0.69142	0.74086	0.63837	0.63743	0.65544	0.67222	0.0376349	0.876301	NA
Adam12	2.26189	0.99871	1.65813	1.52493	1.84722	1.48158	1.63958	1.61791	-0.0184751	0.93621	NA
Adam15	7.32226	5.63287	6.02049	5.3402	5.96105	6.26594	6.32521	5.85573	-0.111248	0.426919	NA
Adam17	17.8488	20.3102	17.5227	17.6806	19.2113	18.3456	18.5605	18.4125	-0.0120173	0.890979	0.976981
Adam18	0.03156	0.09817	0.00946	0.00964	0	0.00977	0.0464	0.00647	-2.84324	0.152408	NA
Adam19	7.34431	4.3988	6.27167	8.55779	7.62247	5.95679	6.00493	7.37902	0.297749	0.0702355	NA
Adam1a	0.77711	0.54078	0.5921	0.67014	0.48021	0.36552	0.63666	0.50529	-0.332828	0.365823	NA
Adam1b	0	0	0	0	0	0	0	0	NA	NA	NA
Adam2	0.02191	0.08437	0.07002	0.11604	0.04694	0.17179	0.05877	0.11159	0.925469	0.353424	NA
Adam20	0	0	0	0	0	0	0	0	NA	NA	NA
Adam21	0.02559	0.14218	0.06903	0.02347	0.01645	0.03169	0.07893	0.02387	-1.72867	0.149469	NA
Adam22	0.88142	1.02844	0.83942	0.79951	0.87193	0.80987	0.91643	0.8271	-0.149671	0.380163	NA
Adam23	0.50379	0.58017	0.71424	1.1986	0.55022	0.56682	0.5994	0.77188	0.366774	0.227406	NA
Adam24	0	0	0	0	0	0	0	0	NA	NA	NA
Adam25	0	0	0	0	0	0	0	0	NA	NA	NA
Adam26a	0	0	0	0	0	0	0	0	NA	NA	NA
Adam26b	0	0	0	0	0	0	0	0	NA	NA	NA
Adam28	0.13321	0.13193	0.06387	0.12097	0.13702	0.12725	0.10967	0.12841	0.220387	0.707134	NA
Adam29	0	0	0	0	0	0	0	0	NA	NA	NA
Adam3	0	0	0.00825	0	0	0	0.00275	0	-0.671976	0.869195	NA
Adam30	0	0	0	0	0	0.01953	0	0.00651	2.1372	0.59668	NA
Adam32	0.11131	0.07255	0.01779	0.03629	0.03816	0.10108	0.06722	0.05851	-0.208098	0.856741	NA
Adam33	0.1177	0.01046	0.0776	0.05036	0.09837	0.08016	0.06859	0.0763	0.159546	0.875451	NA
Adam34	0	0	0	0	0	0	0	0	NA	NA	NA
Adam39	0	0	0	0	0	0	0	0	NA	NA	NA
Adam4	0.24782	0.35526	0.1054	0.19545	0.22612	0.14849	0.23616	0.19002	-0.322561	0.631542	NA
Adam5	0.02975	0.10049	0.09986	0.04365	0.04591	0.01474	0.0767	0.03477	-1.14153	0.295655	NA
Adam6a	0	0	0	0	0	0	0	0	NA	NA	NA
Adam6b	0	0	0	0	0	0	0	0	NA	NA	NA
Adam7	0	0	0.01288	0	0	0	0.00429	0	-1.77124	0.65961	NA
Adam8	0.6152	0.5522	0.6644	0.72972	0.57952	0.37713	0.6106	0.56212	-0.117699	0.744167	NA
Adam9	10.9666	9.48062	9.84493	9.4993	10.1391	10.142	10.0974	9.9268	-0.0245715	0.802612	NA
Adamdec1	0.02317	0	0	0	0.01986	0	0.00772	0.00662	-0.231445	0.953273	NA
Adamts1	11.6373	9.77724	11.5952	7.95207	12.0208	9.20244	11.0032	9.72509	-0.178055	0.19116	NA
Adamts10	7.08908	5.09673	5.71605	5.77925	5.078	4.52802	5.96729	5.12842	-0.218299	0.136656	NA
Adamts12	0.97704	0.98258	1.09592	0.96428	0.96424	0.83988	1.01851	0.9228	-0.141405	0.452977	NA
Adamts13	1.24894	1.12981	0.83514	1.18245	0.97204	1.44559	1.0713	1.20003	0.161917	0.48487	NA
Adamts14	0.39853	0.33506	0.35719	0.53546	0.39699	0.35567	0.36359	0.42937	0.240654	0.454421	NA
Adamts15	2.41316	2.10012	2.20705	1.62095	3.0703	2.50184	2.24011	2.3977	0.0977655	0.620371	NA
Adamts16	0.1086	0.12981	0.11222	0.01831	0.05778	0.11129	0.11688	0.06246	-0.905319	0.222029	NA
Adamts17	1.65597	1.05718	1.6146	1.37474	1.6286	1.64888	1.44258	1.55074	0.106102	0.594444	NA
Adamts18	0.29542	0.28643	0.44607	0.43617	0.34529	0.2898	0.34264	0.35709	0.0642299	0.860825	NA
Adamts19	1.28941	1.38374	1.34457	1.14192	1.50383	1.37422	1.33924	1.33999	0.00021321	0.999116	NA
Adamts2	0.74851	0.33172	0.57273	0.19554	0.82262	0.61961	0.55099	0.54592	-0.0132177	0.983717	NA
Adamts20	1.52249	1.62684	1.76129	2.21939	1.48517	1.92735	1.63687	1.8773	0.198625	0.215432	NA
Adamts3	1.31016	0.94194	1.40142	1.09646	1.2157	0.92104	1.21784	1.07773	-0.174616	0.374713	NA
Adamts4	2.36826	2.95227	2.66849	1.8474	3.14921	2.7756	2.66301	2.59074	-0.0405244	0.841656	NA
Adamts5	0.11262	0.08171	0.08541	0.09834	0.08865	0.04269	0.09325	0.07656	-0.284749	0.609523	NA
Adamts6	1.12022	0.63515	1.02326	1.07192	0.9486	0.77011	0.92621	0.93021	0.00851257	0.974399	NA
Adamts7	2.03826	1.82399	2.25104	1.68668	2.47278	2.04506	2.03776	2.06817	0.0221373	0.899808	NA
Adamts8	0.6308	0.46037	0.58398	0.23196	0.36265	0.46994	0.55838	0.35485	-0.653196	0.0872784	NA
Adamts9	9.60954	5.95725	8.38542	8.18986	8.14546	6.542	7.98407	7.62577	-0.0658248	0.660795	NA
Adamtsl1	0.12356	0.11193	0.21646	0.11038	0.10998	0.0765	0.15065	0.09895	-0.601116	0.210882	NA
Adamtsl2	3.25764	1.16938	2.41034	6.74957	1.74331	2.61813	2.27912	3.70367	0.700786	0.313309	NA
Adamtsl3	0.08949	0.10454	0.07355	0.0125	0.11506	0.13931	0.08919	0.08896	-0.00686455	0.992366	NA
Adamtsl4	0.11538	0.17228	0.10511	0.12412	0.17801	0.09715	0.13092	0.13309	0.0179963	0.976531	NA
Adamtsl5	0	0	0	0	0.00673	0	0	0.00224	1.25158	0.759054	NA
Adap1	0.72985	0.47616	0.60493	0.61695	0.69879	0.47111	0.60365	0.59562	-0.0183302	0.962026	NA
Adap2	0.20994	0.0311	0.0699	0.02852	0.25493	0.05777	0.10365	0.11374	0.131541	0.913395	NA
Adar	6.44327	6.62318	6.66581	7.43168	7.42364	7.42102	6.57742	7.42545	0.175034	0.0431881	NA
Adarb1	1.6512	1.63481	1.95564	1.90867	1.63194	1.68651	1.74722	1.74237	-0.00236103	0.987618	NA
Adarb2	0.12416	0.14639	0.12149	0.21993	0.22153	0.12551	0.13068	0.18899	0.530084	0.214106	NA
Adat1	7.31737	7.71948	7.66836	6.91249	8.09651	7.25029	7.5684	7.41976	-0.0288243	0.798728	NA
Adat2	5.17904	5.24116	4.64049	5.24983	6.09835	5.47658	5.02023	5.60825	0.158367	0.353108	NA
Adat3	2.95702	3.2031	3.10136	3.6471	3.36058	2.53373	3.08716	3.18047	0.0427581	0.852302	NA
Adck1	8.10134	8.68155	8.90643	7.82227	9.22875	9.55836	8.56311	8.86979	0.0508707	0.675076	NA
Adck2	2.56846	2.38575	2.58027	2.9082	2.99101	2.9198	2.51149	2.93967	0.227748	0.127473	NA
Adck3	0.34274	0.52801	0.28483	0.64244	0.76381	0.60549	0.38519	0.67058	0.793289	0.0191751	NA
Adck4	5.12018	4.86829	5.4746	4.37727	6.01443	5.37133	5.15436	5.25434	0.0281137	0.861846	NA
Adck5	8.16859	7.74856	8.04592	7.74677	7.74731	7.4389	7.98769	7.64433	-0.0631585	0.603789	NA
Adcy1	1.47396	1.51533	1.66111	1.41547	1.72511	1.46203	1.55013	1.5342	-0.0145228	0.910442	NA
Adcy10	0	0	0	0	0.00919	0	0	0.00306	2.18439	0.588215	NA
Adcy2	0.23886	0.32238	0.18557	0.5948	0.35829	0.36151	0.24894	0.4382	0.810682	0.0475388	NA
Adcy3	3.70169	4.18956	3.70065	4.28926	3.75681	4.44235	3.86397	4.16281	0.106916	0.39868	NA
Adcy4	1.50878	0.92651	1.21004	0.92556	1.24856	0.6658	1.21511	0.94664	-0.359958	0.224436	NA
Adcy5	1.28104	1.0895	0.92219	0.7245	1.57605	1.13046	1.09758	1.14367	0.0577019	0.830172	NA
Adcy6	12.023	9.52646	10.5167	10.1852	11.0341	11.5651	10.6887	10.9281	0.0320946	0.755152	NA
Adcy7	0.60323	0.9023	0.57492	0.57195	0.66965	0.64495	0.69348	0.62885	-0.1444	0.567534	NA
Adcy8	1.19766	1.07433	0.76652	0.85405	0.98379	0.97955	1.01284	0.93913	-0.111679	0.630601	NA
Adcy9	0.47517	0.09291	0.33034	0.1307	0.26881	0.12945	0.29947	0.17632	-0.763203	0.135086	NA
Adcyap1	0.29382	0.26906	0.25614	0.1415	0.05724	0.20948	0.27301	0.13607	-1.00278	0.157822	NA
Adcyap1r1	0.66811	0.89602	0.75077	0.67818	0.97404	1.06369	0.77163	0.9053	0.229095	0.331804	NA
Add1	33.6678	32.0837	34.8829	33.9161	34.6236	32.7027	33.5448	33.7475	0.00889287	0.902768	0.980167
Add2	0.3513	0.14084	0.60188	0.32909	0.08837	0.0922	0.36467	0.16989	-1.09836	0.0339135	NA
Add3	20.4024	20.9058	20.4229	18.7279	21.9801	20.4776	20.577	20.3952	-0.0129503	0.87598	0.975756
Adgb	0.09281	0.07615	0.13692	0.12655	0.10097	0.09283	0.10196	0.10678	0.0734145	0.901993	NA
Adh1	0.29322	0.32267	0.41841	0.47793	0.21543	0.24206	0.34477	0.31181	-0.140542	0.835668	NA
Adh4	0.04259	0	0.05105	0	0.03651	0.15822	0.03121	0.06491	1.07378	0.595119	NA
Adh5	127.626	148.86	142.694	144.8	135.159	154.702	139.727	144.887	0.0523202	0.530011	0.876029
Adh6a	0.06945	0.01235	0	0.23772	0.03572	0.0688	0.02727	0.11408	2.05168	0.206024	NA
Adh6-ps1	0	0	0	0	0	0	0	0	NA	NA	NA
Adh7	0.0448	0	0.08591	0	0	0	0.04357	0	-4.39746	0.105943	NA
Adhfe1	0.11274	0.13713	0.14937	0.07254	0.22888	0.08083	0.13308	0.12742	-0.064126	0.930303	NA
Adi1	11.7876	12.0482	11.1433	11.0656	11.5524	11.8286	11.6597	11.4822	-0.0227799	0.842777	NA
Adig	0.05894	0.10478	0.03533	0.14411	0	0.07299	0.06635	0.07237	0.118315	0.954248	NA
Adipoq	0	0.01344	0.01812	0.09241	0	0.01872	0.01052	0.03704	1.83172	0.501485	NA
Adipor1	56.616	53.3464	55.629	56.7003	55.7533	62.0388	55.1971	58.1642	0.075663	0.329655	0.800443
Adipor2	26.5745	29.5178	28.3547	31.0554	26.2024	30.3228	28.149	29.1935	0.0525883	0.552029	0.881496
Adk	66.3858	74.3713	68.5582	67.1906	72.3727	72.2794	69.7718	70.6142	0.0171232	0.82598	0.963431
Adm	1.56458	1.40258	1.24486	0.04946	2.06362	2.10442	1.40401	1.40583	0.00159947	0.998919	NA
Adm2	0.74973	0.68116	0.5991	0.67211	0.77115	0.90775	0.67666	0.78367	0.210047	0.660512	NA
Adnp	17.0272	17.9497	15.8194	16.951	16.1821	14.6209	16.9321	15.918	-0.0894613	0.320369	0.79833
Adnp2	14.8105	15.1993	15.86	16.1153	17.0235	17.1612	15.2899	16.7666	0.133211	0.0997972	NA
Ado	23.0894	27.345	23.1604	23.9278	23.9807	27.2163	24.5316	25.0416	0.0293942	0.754171	0.936437
Adora1	0.41613	0.09958	0.31846	0.08609	0.32924	0.24972	0.27806	0.22168	-0.325333	0.558401	NA
Adora2a	1.34478	0.72477	1.39756	1.11053	1.03004	1.1692	1.1557	1.10326	-0.0631912	0.837756	NA
[truncated: 22,085 more rows]
