# Supplementary material for: UHRF2 mediates resistance to DNA methylation reprogramming in primordial germ cells
Source: Nat Commun. 2025 Aug 9;16:7350. doi: 10.1038/s41467-025-61954-0 (PMC12335541; doi:10.1038/s41467-025-61954-0)
Supplement: Supplementary file 6 — Supplementary Data 4 [file 41467_2025_61954_MOESM6_ESM.xlsx]

## Sheet: malePGCs_TEs
TE.id	NrmCnts_E13.5m_U2WT_rep1	NrmCnts_E13.5m_U2WT_rep2	NrmCnts_E13.5m_U2WT_rep3	NrmCnts_E13.5m_U2WT_rep4	NrmCnts_E13.5m_U2KO_rep1	NrmCnts_E13.5m_U2KO_rep2	NrmCnts_E13.5m_U2KO_rep3	NrmCnts_E13.5m_U2KO_rep4	log2FoldChange	pvalue	padj
(CATTC)n	0	0	0	0	0	0	0	0	NA	NA	NA
7SK	2277.51	2237.29	5693.32	7431.7	2918.94	2925.12	3284.63	2381.01	-0.61531	0.0791052	0.957899
AmnSINE1	2721.6	2320.33	5504.85	3459.5	5027.45	3057.96	3844.51	3094.85	0.101734	0.712239	0.993992
AmnSINE2	485.418	613.835	1098.55	678.804	1427.76	828.032	849.701	618.058	0.373496	0.236554	0.993992
Arthur1	494.73	471.545	473.883	252.355	338.264	687.222	607.086	291.924	0.184144	0.586206	0.993992
Arthur1A	61.696	59.732	76.737	153.33	32.417	68.191	64.771	57.016	-0.641316	0.170827	0.993992
Arthur1B	441.183	363.25	444.265	396.102	366.453	430.399	526.947	369.467	0.043937	0.822266	0.993992
Arthur1C	53.547	117.522	20.194	79.859	129.668	86.788	72.455	53.595	0.327541	0.556263	0.993992
B1_Mm	59081.9	55139.7	70468.5	74015.2	74656.4	62793.1	65797	65897.3	0.0571269	0.669672	0.993992
B1_Mur1	88534	87972.1	96507.9	98733.2	105228	87607.5	95888.9	93987	0.0419562	0.68311	0.993992
B1_Mur2	74738.6	73595.6	82815.1	84273.9	90753.5	74778.8	82421	82415	0.0668141	0.533726	0.993992
B1_Mur3	61558.4	59349.2	75443	75241.8	84683.1	65116.1	73297.2	71890.9	0.11925	0.389085	0.993992
B1_Mur4	80037.5	76970.2	90141.4	91328.7	91867	83424	86474.1	90062	0.0558539	0.585853	0.993992
B1_Mus1	156596	154061	183382	202732	196847	178342	179731	182822	0.0824592	0.50729	0.993992
B1_Mus2	121963	116652	149229	158225	161050	135823	143344	143995	0.0974402	0.477519	0.993992
B1F	88885.6	88673.9	99441.4	100091	108319	90569	97510.4	94247	0.0509682	0.63065	0.993992
B1F1	42868.1	43240.9	45623.3	43895.4	47688.2	43006.3	44694.9	46575.6	0.0511462	0.535455	0.993992
B1F2	38474.9	37414.3	44729.4	44093.5	45762.9	39078.7	42063.5	40866	0.0266245	0.811758	0.993992
B2_Mm1a	44678.2	42171.5	51727.3	80617.9	77404.8	52923.2	56347.1	54421.1	0.137441	0.541877	0.993992
B2_Mm1t	53535.1	50999.3	60778.2	82868.4	74226.5	58640.6	62141.3	64191.4	0.062727	0.720945	0.993992
B2_Mm2	184691	182005	192083	223229	210151	192648	198164	213757	0.059139	0.583434	0.993992
B3	401227	399281	386038	422451	411819	399241	403809	430836	0.0325457	0.685998	0.993992
B3A	202515	204787	198608	223133	201252	204377	201974	219170	-0.00394435	0.964133	0.997243
B4	106866	107419	98536.7	105758	107155	104562	101113	109197	0.0118117	0.884771	0.993992
B4A	211823	223878	193366	208144	198830	214841	198898	222308	-0.00403505	0.966457	0.997243
BGLII	1974.85	2268.86	1873.99	4662.18	1558.84	2615.16	1955.19	2583.99	-0.306045	0.312295	0.993992
BGLII_A	321.284	327.314	242.326	271.522	171.951	398.518	377.645	323.853	0.129484	0.65973	0.993992
BGLII_B	1857.28	1891.04	1433.77	1889.47	1541.92	2097.09	1781.74	1879.26	0.0458208	0.770726	0.993992
BGLII_B2	1671.02	1471.45	3267.37	3394.02	3864.67	2585.94	2418.47	2133.55	0.167383	0.579033	0.993992
BGLII_C	38.996	74.301	17.501	27.152	5.638	17.712	15.369	18.245	-1.47697	0.0339284	0.764068
BGLII_Mur	1359.63	1460.29	1331.45	1498.16	751.229	1435.55	1097.81	1329.62	-0.290821	0.164286	0.993992
BGLII_Mus	577.379	513.31	374.26	424.851	410.146	536.671	402.895	476.657	-0.0528705	0.800978	0.993992
BLACKJACK	775.271	865.39	648.896	490.336	1033.12	673.938	678.444	619.199	0.107769	0.660459	0.993992
C573_MM	29.102	3.885	8.078	3.194	8.457	30.996	19.76	14.824	0.719238	0.449845	0.993992
CENSAT_MC	0	0	0	0	0	0	0	0	NA	NA	NA
Chap1_Mam	163.552	165.114	164.243	103.817	146.581	169.149	155.888	165.348	0.0864725	0.736532	0.993992
Charlie1	4058.53	3431.45	3112.55	2906.88	4269.18	3282.9	3565.67	3465.46	0.109069	0.476693	0.993992
Charlie10	437.691	394.33	522.348	587.764	759.685	537.556	646.607	428.764	0.291794	0.214877	0.993992
Charlie10a	67.516	68.959	56.543	47.916	46.511	157.636	73.553	62.718	0.497941	0.290829	0.993992
Charlie10b	54.711	60.704	6.731	1.597	50.74	24.797	26.347	66.139	0.41665	0.652452	0.993992
Charlie11	77.993	71.873	96.931	22.361	116.983	139.924	99.9	93.507	0.734285	0.105233	0.993992
Charlie12	743.259	834.796	753.905	975.88	993.652	633.201	730.041	727.53	-0.101137	0.599299	0.993992
Charlie13a	347.475	261.754	134.626	266.73	311.485	359.552	237.126	275.96	0.224451	0.473651	0.993992
Charlie13b	265.408	405.5	226.171	172.496	393.232	124.869	176.747	143.681	-0.35866	0.397368	0.993992
Charlie14a	45.399	29.138	98.277	63.887	31.008	76.161	95.509	5.702	-0.173362	0.818097	0.993992
Charlie15a	278.795	262.239	293.484	212.426	257.927	262.136	293.114	279.381	0.0581728	0.76404	0.993992
Charlie15b	730.455	679.88	569.467	608.528	400.279	694.307	611.478	630.602	-0.147696	0.484591	0.993992
Charlie16a	282.869	167.542	351.373	499.919	635.655	228.484	228.344	222.364	0.0164107	0.969994	0.997243
Charlie17	339.327	375.391	429.456	265.133	483.436	377.264	366.667	254.293	0.0696732	0.788037	0.993992
Charlie17a	168.79	165.599	129.241	84.651	126.849	92.102	164.671	176.751	0.0203548	0.953783	0.997243
Charlie17b	243.873	139.375	297.523	261.938	452.429	199.259	244.811	302.187	0.34893	0.307885	0.993992
Charlie18a	695.533	526.907	1546.85	1181.92	1757.57	757.184	1053.89	734.372	0.124296	0.738111	0.993992
Charlie19a	250.275	224.36	232.903	209.231	202.959	305.53	212.974	343.239	0.216003	0.388443	0.993992
Charlie1a	8935.41	8952.08	8420.84	7503.58	7455.91	8116.48	8325.76	9260.61	-0.0284618	0.809275	0.993992
Charlie1b	1961.46	2047.41	2253.64	2103.49	2338.25	2027.13	2450.3	2201.97	0.108716	0.349	0.993992
Charlie1b_Mars	25.61	5.342	2.693	0	0	0.886	8.782	0	-1.8089	0.3576	0.993992
Charlie20a	215.935	275.837	226.171	222.009	218.462	268.335	182.236	335.257	0.0939877	0.716781	0.993992
Charlie21a	119.317	164.628	180.399	63.887	88.794	162.95	107.585	436.746	0.589681	0.273443	0.993992
Charlie22a	207.205	269.038	410.609	391.31	374.91	282.505	316.168	175.611	-0.149186	0.642536	0.993992
Charlie23a	275.303	301.575	224.825	142.149	304.438	271.878	165.769	184.733	-0.0339507	0.917213	0.993992
Charlie24	1862.51	1280.12	4748.25	2691.26	4315.69	1928.83	2979.44	2399.25	0.135881	0.711272	0.993992
Charlie25	342.819	462.319	403.877	364.158	410.146	330.327	278.843	469.815	-0.0817807	0.721657	0.993992
Charlie26a	242.709	237.472	595.046	681.998	759.685	336.526	435.829	449.29	0.17677	0.658825	0.993992
Charlie29a	354.46	559.444	282.714	217.217	267.793	366.637	352.396	278.24	-0.16581	0.59759	0.993992
Charlie2a	697.861	696.392	502.154	455.198	703.308	562.353	717.965	545.077	0.0991042	0.64332	0.993992
Charlie2b	1688.48	1819.16	2014	3021.88	1956.3	1571.05	1723.55	1496.11	-0.3393	0.103653	0.993992
Charlie4	186.833	176.283	161.551	75.068	67.653	108.928	103.194	101.489	-0.65877	0.0748957	0.957899
Charlie4a	1781.03	1764.29	1247.98	2140.23	1310.77	1424.04	1480.94	1561.11	-0.262988	0.147634	0.993992
Charlie4z	721.724	625.49	644.858	812.967	665.253	727.074	641.118	801.651	0.0180454	0.910525	0.993992
Charlie5	3469.51	3480.5	5020.2	5652.44	7112.01	3795.66	4659.09	3948.96	0.147558	0.548424	0.993992
Charlie6	316.627	174.826	511.578	305.062	645.521	342.725	512.675	122.015	0.312498	0.504117	0.993992
Charlie7	920.78	1032.93	942.381	621.305	770.961	809.434	838.723	1329.62	0.0900503	0.708567	0.993992
Charlie7a	222.92	141.318	192.515	201.245	666.663	150.551	320.559	244.03	0.864966	0.0413042	0.852111
Charlie8	1699.54	1508.36	2469.04	2466.05	3254.39	1559.53	2200	1800.58	0.114896	0.661135	0.993992
Charlie9	403.351	473.002	432.149	795.398	367.862	365.751	374.352	386.571	-0.48889	0.0511085	0.913463
Cheshire	2374.12	2018.27	2190.36	2322.31	2014.08	2096.2	2235.13	2010.4	-0.0910908	0.410806	0.993992
Cheshire_Mars	12.805	8.256	12.116	62.29	15.504	48.708	39.521	31.929	0.545038	0.492018	0.993992
Cheshire_Mars_	10.477	0.971	20.194	0	0	21.254	12.076	0	0.0873972	0.962697	0.997243
CR1_Mam	693.786	520.594	1257.4	1253.79	769.551	630.544	955.091	647.707	-0.308398	0.309666	0.993992
CYRA11_Mm	289.272	366.164	259.828	287.493	183.227	352.467	286.527	386.571	0.00679021	0.980464	0.997988
DNA1_Mam	135.032	62.646	113.086	102.22	90.204	83.246	90.02	101.489	-0.175799	0.60939	0.993992
ERV3-16A3_I-int	267.736	352.081	518.309	183.676	346.721	370.179	480.839	274.819	0.155889	0.641583	0.993992
ERV3-16A3_LTR	259.006	232.131	208.67	162.913	324.17	266.564	295.31	75.262	0.152821	0.714311	0.993992
ERVB2_1A-I_MM-int	235.142	254.469	350.027	204.44	205.777	220.513	289.821	302.187	-0.0346076	0.894413	0.993992
ERVB2_1-I_MM-int	23.863	18.94	24.233	3.194	2.819	0.886	5.489	1.14	-2.7923	0.0107841	0.449738
ERVB3_1-I_MM-int	383.561	371.02	367.528	351.381	256.517	453.425	270.06	198.417	-0.32026	0.248295	0.993992
ERVB3_1-LTR_MM	105.348	148.117	140.011	143.747	108.526	137.267	149.302	190.435	0.128956	0.654332	0.993992
ERVB4_1B-I_MM-int	809.029	953.289	753.905	701.164	383.366	678.366	427.046	472.096	-0.713953	0.00140098	0.175278
ERVB4_1B-LTR_MM	1082.59	567.7	1514.54	1354.41	1596.89	803.235	1179.04	837.001	-0.0322554	0.92012	0.993992
ERVB4_1C-LTR_Mm	837.549	829.454	1394.72	2228.07	2229.73	1454.15	1495.21	1187.08	0.268962	0.412235	0.993992
ERVB4_1-I_MM-int	347.475	359.365	316.371	420.06	662.434	274.535	266.767	331.836	0.087495	0.784887	0.993992
ERVB4_1-LTR_MM	34.34	1.943	0	19.166	0	0.886	0	0	-5.35587	0.00943669	0.442738
ERVB4_2-I_MM-int	247.365	285.55	183.091	285.896	217.053	394.09	159.182	240.609	0.0141679	0.965143	0.997243
ERVB4_2-LTR_MM	11.641	11.169	21.54	3.194	5.638	7.97	25.25	12.544	0.111927	0.90064	0.993992
ERVB4_3-I_MM-int	87.887	71.873	37.695	73.471	76.109	102.729	126.248	132.278	0.683013	0.0759206	0.957899
ERVB4_3-LTR_MM	13.969	12.141	10.77	1.597	0	16.826	2.196	11.403	-0.341027	0.789974	0.993992
ERVB5_1-I_MM-int	5.82	0	5.385	31.944	90.204	21.254	42.814	0	1.86407	0.199934	0.993992
ERVB5_1-LTR_MM	76.247	108.781	88.853	41.527	139.534	114.242	85.629	136.839	0.57995	0.131174	0.993992
ERVB5_2-LTR_MM	279.959	410.842	160.205	467.975	324.17	343.611	321.657	174.47	-0.1802	0.622074	0.993992
ERVB7_1-LTR_MM	2166.92	2155.22	3647.01	5492.72	7064.09	3046.45	3648.01	2329.69	0.257549	0.484682	0.993992
ERVB7_2B-LTR_MM	252.603	220.475	207.324	600.542	256.517	250.624	210.779	301.047	-0.324639	0.379437	0.993992
ERVB7_2-LTR_MM	784.584	867.818	1459.34	1225.04	1630.72	925.447	1083.53	848.405	0.0506664	0.852452	0.993992
ERVB7_3-LTR_MM	128.048	52.448	245.019	132.566	32.417	106.271	128.443	59.297	-0.764662	0.169581	0.993992
ERVB7_4-LTR_MM	195.564	104.41	304.254	158.121	133.896	92.102	149.302	39.912	-0.87507	0.06512	0.957899
ERVL-B4-int	892.843	1168.42	1336.83	1212.26	1021.84	1136.22	1124.15	1356.99	0.0111142	0.949341	0.997243
ERVL-E-int	706.009	787.69	845.45	648.457	925.999	746.557	895.809	688.759	0.12312	0.470434	0.993992
ERVL-int	339.909	275.351	246.365	241.175	122.621	431.285	507.186	425.343	0.430395	0.267718	0.993992
ETnERV2-int	923.108	1165.51	1023.16	1102.06	376.319	1038.8	921.059	931.649	-0.365519	0.202712	0.993992
ETnERV3-int	410.335	379.276	364.836	634.083	229.738	466.709	368.863	497.183	-0.190441	0.524296	0.993992
ETnERV-int	6684.1	5733.82	13789.7	13176.8	20808.9	10036.5	12754.3	8879.74	0.414309	0.210292	0.993992
Eulor1	20.371	19.425	6.731	46.318	2.819	0.886	7.685	19.386	-1.58843	0.125611	0.993992
Eulor10	0.582	1.457	2.693	0	0	0	3.293	4.561	0.730657	0.76109	0.993992
Eulor11	3.492	27.681	5.385	0	0	4.428	5.489	4.561	-1.34893	0.384226	0.993992
Eulor12	37.25	44.192	28.271	12.777	23.96	27.453	20.858	125.436	0.675707	0.362724	0.993992
Eulor2A	39.578	27.681	44.427	28.749	22.551	39.852	7.685	28.508	-0.503104	0.41665	0.993992
Eulor2B	206.041	93.726	420.033	225.203	420.012	108.928	260.18	205.259	0.0754362	0.878307	0.993992
Eulor2C	20.953	2.428	13.463	22.361	1.409	7.085	3.293	17.105	-1.01515	0.346662	0.993992
Eulor3	0.582	2.914	0	0	0	5.314	0	0	0.558731	0.868555	0.993992
Eulor4	1.164	0	0	0	0	0	0	0	-1.002	0.775095	0.993992
Eulor5A	135.614	109.266	175.014	121.386	353.768	122.212	233.833	70.7	0.527142	0.264824	0.993992
Eulor5B	12.223	16.026	1.346	12.777	0	26.568	10.978	1.14	-0.126308	0.926079	0.993992
Eulor6A	2.91	0	6.731	0	0	0	0	5.702	-0.751828	0.81844	0.993992
Eulor6B	66.934	51.477	32.31	99.025	210.006	37.195	40.619	88.946	0.591645	0.346445	0.993992
Eulor6C	13.969	6.313	1.346	0	0	16.826	7.685	6.842	0.503139	0.745667	0.993992
Eulor6D	16.297	8.741	6.731	0	12.685	5.314	20.858	0	0.262456	0.854858	0.993992
Eulor6E	11.059	12.626	17.501	1.597	38.055	2.657	38.423	14.824	1.11562	0.257987	0.993992
Eulor7	0	0	0	0	0	0	0	0	NA	NA	NA
Eulor8	1.746	3.399	12.116	9.583	0	2.657	12.076	14.824	0.178919	0.892329	0.993992
Eulor9A	199.638	256.412	95.584	129.372	338.264	117.784	79.042	122.015	-0.0604569	0.904103	0.993992
Eulor9B	2.328	0.486	6.731	0	7.047	0	3.293	3.421	0.533146	0.773394	0.993992
Eulor9C	26.774	21.853	49.812	19.166	18.323	77.932	8.782	67.279	0.560729	0.459368	0.993992
FAM	90.216	146.66	150.781	105.414	150.81	88.56	158.084	94.647	-0.00569733	0.986925	0.997988
FordPrefect	25961.7	19664.6	55514.3	17081.9	27475.5	17800.5	20174.4	31597.4	-0.284723	0.399032	0.993992
FordPrefect_a	6.984	19.425	13.463	3.194	0	0	10.978	55.876	0.625642	0.682667	0.993992
GSAT_MM	284.033	380.733	319.063	68.679	311.485	501.247	957.286	409.378	1.04661	0.0292272	0.745736
HAL1	6599.12	6811.43	5697.36	7085.11	6404.47	7792.35	6456.19	8005.11	0.129834	0.330592	0.993992
HAL1_SS	102.438	111.209	315.024	174.093	490.483	150.551	210.779	70.7	0.394777	0.48345	0.993992
HAL1b	735.693	719.216	698.708	789.01	491.893	699.62	799.202	754.898	-0.0980862	0.600599	0.993992
HAL1M8	1330.53	1365.1	1316.64	1316.08	1021.84	1238.95	1314.07	1410.59	-0.0955583	0.492656	0.993992
HAL1ME	1862.51	1720.1	2420.57	2951.6	2169.12	1762.34	2255.99	2108.47	-0.108717	0.581779	0.993992
hAT-N1_Mam	186.251	137.433	111.739	100.623	208.596	119.555	133.932	120.875	0.107943	0.748062	0.993992
Helitron1Na_Mam	45.399	42.25	10.77	172.496	15.504	30.11	17.565	64.999	-1.0697	0.188455	0.993992
Helitron1Nb_Mam	78.575	54.39	43.08	19.166	12.685	25.682	39.521	139.12	0.144011	0.849965	0.993992
Helitron2Na_Mam	123.392	134.034	127.895	15.972	210.006	111.585	121.856	94.647	0.413836	0.467503	0.993992
Helitron3Na_Mam	284.033	335.569	508.886	619.708	634.246	361.323	474.252	371.747	0.078946	0.797537	0.993992
HERV16-int	83.231	79.643	47.119	130.969	23.96	90.331	172.355	93.507	0.162425	0.775869	0.993992
HERVL32-int	0	0	0	0	0	0	0	0	NA	NA	NA
HERVL40-int	213.607	246.214	297.523	220.412	384.776	225.827	234.93	151.664	0.0268332	0.931923	0.995636
HERVL74-int	171.701	170.456	457.728	281.105	813.244	236.454	376.547	283.942	0.664415	0.139011	0.993992
HUERS-P3b-int	0.582	1.457	0	0	0	0	0	0	-1.53289	0.660589	0.993992
IAP1-MM_I-int	1220.53	966.401	2965.81	2061.97	2128.25	1390.38	2021.06	1309.1	-0.0740019	0.822965	0.993992
IAP1-MM_LTR	56.457	84.985	156.166	445.615	338.264	161.178	203.094	118.594	0.150367	0.800647	0.993992
IAPA_MM-int	75.083	97.126	103.662	102.22	381.957	183.318	239.322	157.365	1.34929	9.5583e-05	0.100968
IAP-d-int	300.33	371.02	316.371	570.195	357.996	514.531	233.833	283.942	-0.159993	0.615446	0.993992
IAPEY_LTR	291.6	275.351	122.509	218.814	529.947	317.929	323.853	435.606	0.815561	0.0107253	0.449738
IAPEY2_LTR	377.741	390.931	358.105	308.257	391.823	311.73	223.952	165.348	-0.396284	0.172896	0.993992
IAPEY3_LTR	266.572	359.851	331.179	129.372	149.4	202.801	308.483	461.833	0.0437487	0.91655	0.993992
IAPEY3C_LTR	147.837	132.091	72.698	41.527	73.291	55.793	61.477	77.542	-0.57246	0.214977	0.993992
IAPEY3-int	374.249	509.424	249.058	332.215	197.321	581.836	334.831	411.659	0.0574991	0.869901	0.993992
IAPEY4_I-int	558.754	1509.82	549.273	752.274	817.472	316.158	711.378	573.585	-0.480945	0.203572	0.993992
IAPEY4_LTR	53.547	84.499	148.088	215.62	42.283	97.415	146.008	114.033	-0.315791	0.547742	0.993992
IAPEY5_I-int	68.098	44.192	72.698	87.845	136.715	88.56	59.281	33.07	0.224322	0.654971	0.993992
IAPEY5_LTR	47.145	16.511	21.54	1.597	21.142	37.195	47.206	57.016	0.88364	0.273267	0.993992
IAPEy-int	383.561	281.665	275.983	142.149	317.123	371.064	487.426	180.172	0.319483	0.393706	0.993992
IAPEz-int	22733.7	22967.8	34511.3	27398.1	66917.1	38298.5	44715.8	35326.2	0.783749	0.000512416	0.144245
IAPLTR1_Mm	2454.44	2378.12	3344.11	4256.5	10147.9	5435.78	5588.93	4149.66	1.02674	0.000324702	0.121872
IAPLTR1a_Mm	702.517	746.897	963.921	1159.56	1240.3	951.129	1109.88	879.193	0.229573	0.278563	0.993992
IAPLTR2_Mm	1065.12	991.168	1365.11	947.131	1090.9	1398.36	1326.15	1612.42	0.31438	0.0883622	0.993992
IAPLTR2a	369.593	403.072	421.379	410.477	582.097	383.463	602.695	712.705	0.507491	0.0216249	0.660056
IAPLTR2a2_Mm	527.324	634.717	538.503	811.37	879.487	833.345	779.442	746.915	0.369782	0.0471061	0.869532
IAPLTR2b	360.862	423.468	374.26	547.835	170.542	446.34	391.917	410.518	-0.261807	0.404249	0.993992
IAPLTR3	162.97	124.321	48.465	130.969	169.132	83.246	118.563	124.296	0.0765847	0.857023	0.993992
IAPLTR3-int	87.887	270.981	236.941	127.775	35.236	76.161	156.986	254.293	-0.469096	0.41956	0.993992
IAPLTR4	190.908	231.645	144.05	111.803	484.846	204.573	94.411	182.453	0.503142	0.289089	0.993992
IAPLTR4_I	11.641	16.511	5.385	0	1.409	16.826	7.685	1.14	-0.324271	0.814801	0.993992
ID	8222.42	8586.89	8498.93	7998.7	7890.02	8016.41	8760.49	9127.19	0.0208472	0.828934	0.993992
ID_B1	211648	204373	229719	227669	235276	207643	223052	217875	0.0171471	0.853975	0.993992
ID2	9454.59	8933.62	10783.5	11320.9	11269.8	9541.41	10579.5	9790.86	0.024681	0.841928	0.993992
ID4	40417.7	37818.3	51421.7	48306.9	50271.7	41019	46826.9	43459.1	0.0290621	0.835019	0.993992
ID4_	45950	45571.4	53605.3	49396.2	56323.8	47203.1	51255.4	49330.6	0.0694651	0.522313	0.993992
IMPB_01	7312.69	7224.21	8632.21	12435.7	11636.3	16387.1	11494	14353.3	0.59787	0.00411876	0.281159
Kanga1	428.96	514.281	639.473	723.525	687.804	454.31	454.491	393.413	-0.210642	0.403426	0.993992
Kanga11a	277.631	337.026	172.321	293.882	286.115	75.276	287.625	143.681	-0.451565	0.294694	0.993992
Kanga1a	223.502	218.533	177.706	167.704	109.936	199.259	172.355	366.046	0.104321	0.779894	0.993992
Kanga1b	168.79	111.209	211.363	65.485	147.991	180.661	150.399	86.665	0.0219443	0.958237	0.997243
Kanga1c	350.967	370.535	335.218	301.868	155.038	299.331	383.134	323.853	-0.225806	0.433144	0.993992
Kanga1d	162.388	148.602	65.967	99.025	33.826	164.721	58.184	158.506	-0.19886	0.717432	0.993992
Kanga2_a	594.84	528.364	706.785	571.792	360.815	546.412	547.805	336.397	-0.419947	0.067235	0.957899
L1_Mm	21261.8	13783.1	73181.2	44903.3	57138.5	30864.8	37029	42275.4	0.127783	0.792834	0.993992
L1_Mur1	3173.26	3750.03	3773.56	3606.44	3875.95	3687.62	3300	4674.21	0.119581	0.404911	0.993992
L1_Mur2	10080.9	10167.1	11419	10717.1	12219.8	10326.9	9564.08	11562.9	0.0433081	0.715429	0.993992
L1_Mur3	24356.4	24536.4	21229.1	20447.2	17299.4	26612.1	22030.8	25268.5	0.0101539	0.949329	0.997243
L1_Mus1	17465.7	19087.6	18634.9	18267	16562.3	21164	19704.5	20775.7	0.0905161	0.426646	0.993992
L1_Mus2	11160	11873.1	11634.4	12547.5	9594.02	13574.4	12715.9	13132	0.0542491	0.693053	0.993992
L1_Mus3	25344.7	26393.4	24260.9	28511.4	25254.3	32818.4	27585.7	31458.2	0.164386	0.186198	0.993992
L1_Mus4	7008.29	7797.74	6250.68	6185.9	5925.26	7733.02	6490.23	7948.09	0.0442541	0.762215	0.993992
L1_Rod	10319.5	10170	8197.36	8209.53	7257.18	10667.9	9486.14	11396.4	0.0726958	0.672318	0.993992
L1M	343.983	436.58	250.404	295.479	338.264	414.459	277.745	437.886	0.141644	0.579591	0.993992
L1M1	513.937	558.959	537.157	546.237	710.355	483.535	596.108	1467.6	0.594947	0.0656807	0.957899
L1M2	18798	19864.6	17929.5	18719	18670.8	19870.1	17860.2	19693.5	0.0148444	0.867433	0.993992
L1M2a	213.607	277.294	220.786	241.175	294.572	249.738	197.605	280.521	0.0981534	0.662397	0.993992
L1M2a1	4.656	11.655	0	0	0	38.081	4.391	0	1.35133	NA	NA
L1M2b	533.145	536.62	1149.7	1309.69	1488.36	711.133	1100	404.817	0.0712942	0.861929	0.993992
L1M2c	411.499	574.984	538.503	453.601	210.006	602.205	447.905	645.426	-0.0529294	0.871786	0.993992
L1M3	8955.2	9617.39	7899.84	8067.38	7274.09	8453.89	7835.04	9566.22	-0.0604199	0.646505	0.993992
L1M3a	37.25	71.387	298.869	15.972	36.645	99.187	45.01	63.858	-0.785318	0.311276	0.993992
L1M3b	84.395	106.353	40.388	55.901	19.732	74.39	55.988	20.526	-0.75096	0.202352	0.993992
L1M3c	119.899	113.637	79.429	91.04	126.849	155.865	120.759	372.888	0.937105	0.0281793	0.745088
L1M3d	213.025	186.967	189.822	105.414	95.842	119.555	138.323	236.048	-0.241744	0.518203	0.993992
L1M3de	324.194	455.034	324.448	249.161	252.289	288.704	310.679	543.937	0.0413647	0.893797	0.993992
L1M3e	1045.34	775.063	996.231	769.843	831.567	836.888	1244.91	980.683	0.118382	0.552803	0.993992
L1M3f	218.263	293.32	813.14	324.229	614.514	223.17	356.787	462.973	0.00887515	0.983756	0.997988
L1M4	27122.9	28933.3	24930	25957.5	24518.5	26433.3	25675.5	27643.9	-0.0366163	0.703828	0.993992
L1M4a1	1108.78	1047.5	861.605	892.827	920.361	990.096	1028.64	1195.07	0.0775502	0.621691	0.993992
L1M4a2	920.198	1072.27	770.06	1025.39	1207.89	1282.34	1023.15	756.038	0.172089	0.407393	0.993992
L1M4b	4275.05	4323.55	3632.2	3483.46	3884.4	3690.28	3634.83	4080.1	-0.0407978	0.737747	0.993992
L1M4c	3709.89	3947.68	3361.61	2865.35	2790.68	3955.95	3365.87	4092.64	0.0324417	0.848609	0.993992
L1M5	22943.8	23911.4	21674.8	22258.4	22968.2	21935.3	22303	24315.2	0.0114506	0.895566	0.993992
L1M6	183.341	211.248	344.642	137.358	81.747	116.899	204.192	128.857	-0.718861	0.0664507	0.957899
L1M6B	61.114	59.247	118.471	27.152	26.779	69.076	62.575	90.086	-0.0942738	0.866105	0.993992
L1M7	273.557	349.167	235.595	777.829	201.549	286.933	327.146	226.925	-0.645537	0.0957526	0.993992
L1M8	254.35	395.302	277.329	348.186	219.872	227.598	226.148	252.013	-0.462699	0.0378091	0.818713
L1MA10	624.524	565.757	616.586	654.846	242.423	614.603	486.328	640.865	-0.308766	0.284541	0.993992
L1MA4	7794.04	8299.88	8144.86	7046.78	7501.01	7630.29	7871.27	8323.26	0.00152605	0.987918	0.997988
L1MA4A	2700.06	2896.29	2443.46	2656.12	2911.89	2501.81	2796.11	2748.19	0.0335809	0.76275	0.993992
L1MA5	5502.56	5544.91	6206.25	4411.43	5860.43	5265.75	5122.36	5651.47	0.0151387	0.910817	0.993992
L1MA5A	1840.98	1979.91	1560.31	1126.02	1145.87	1987.28	1744.41	1540.58	-0.020848	0.927785	0.993992
L1MA6	7869.7	8155.16	7880.99	7914.05	8793.46	8478.69	9092.02	8790.8	0.14363	0.0653415	0.957899
L1MA7	4176.69	4803.35	4651.32	3996.16	3651.85	4753.88	4191.42	4489.47	-0.0449221	0.731113	0.993992
L1MA8	4088.22	4157.47	4134.36	3964.21	3722.32	3492.79	3788.53	4137.11	-0.110721	0.26056	0.993992
L1MA9	4381.56	4921.36	3632.2	4245.32	4081.72	4738.82	4165.07	4124.57	-0.00644475	0.960889	0.997243
L1MB1	2898.54	2556.35	2508.08	2124.26	2979.55	2715.24	2167.07	2288.64	0.00785369	0.960771	0.997243
L1MB2	6255.72	6071.81	7269.79	6467	6573.6	6347.06	7031.44	5784.89	-0.017875	0.876477	0.993992
L1MB3	10503.4	10464.3	10255.8	9631.03	10331.2	9776.97	8876.85	10980.2	-0.0320031	0.763094	0.993992
L1MB4	5413.51	5367.17	4613.63	5420.85	4381.93	5376.45	4517.47	5254.64	-0.0918794	0.458082	0.993992
L1MB5	8011.72	7691.87	8218.91	9327.56	8808.97	7792.35	7976.65	8433.87	-0.0100288	0.925856	0.993992
L1MB7	16548.4	16181.1	16020.5	15245.1	14432.6	16213.5	16322.2	17918	0.0199087	0.847431	0.993992
L1MB8	13768.6	13804.5	12302.1	13863.6	11599.6	13255.6	12594	13576.8	-0.0747287	0.461316	0.993992
L1MC	7578.1	7691.87	6728.6	6235.41	7059.86	6830.6	6906.29	7195.48	-0.0131726	0.903987	0.993992
L1MC1	7869.7	9180.81	7753.1	6885.47	8941.45	8254.64	7577.05	7846.6	0.0412003	0.745018	0.993992
L1MC2	2719.27	2430.09	2366.72	2443.69	2428.46	2861.36	2316.37	2457.41	0.0148171	0.901735	0.993992
L1MC3	7209.68	7514.13	6348.95	7976.34	7680.01	7052	6815.18	6780.4	-0.03639	0.749017	0.993992
L1MC4	14045.1	14450.4	13403.3	13855.6	11988.7	14717.7	13490.9	15572.3	0.000417243	0.997101	0.997988
L1MC4a	6251.64	6621.06	6090.47	6502.14	6246.61	6271.79	5965.47	7218.28	0.0132627	0.898848	0.993992
L1MC5	7479.74	8245.49	6882.07	7193.72	8085.93	7608.15	7146.71	7925.28	0.0454216	0.666177	0.993992
L1MC5a	5353.56	5728.48	4779.22	4900.16	5124.7	5266.64	5005.99	5583.05	0.0143705	0.893606	0.993992
L1MCa	4533.48	4827.64	4022.62	4226.15	3629.3	4664.43	4227.65	5076.74	-0.00120129	0.993207	0.997988
L1MCb	562.828	411.327	460.42	400.894	150.81	574.751	609.282	681.917	0.136406	0.726488	0.993992
L1MCc	799.135	971.743	806.409	693.178	513.034	938.731	555.49	875.773	-0.182065	0.453227	0.993992
L1MD	8324.85	8160.5	7870.23	7051.57	9819.53	7725.94	7337.73	8208.09	0.0748753	0.56801	0.993992
L1Md_A	26308.6	26792.1	47864.9	41365.5	46642.4	53659.1	54702.5	44137.6	0.484658	0.0216892	0.660056
L1Md_F	2434.66	2956.02	3025.04	3250.27	2245.23	3449.39	3436.13	3675.28	0.135413	0.462455	0.993992
L1Md_F2	37707.2	40550	41532.1	46704.9	40593.1	52762.9	46781.9	51611.3	0.203848	0.113732	0.993992
L1Md_F3	6312.18	6521.02	5922.19	7791.07	5954.86	7773.76	7180.74	7474.85	0.0970269	0.489527	0.993992
L1Md_Gf	800.881	891.614	854.874	955.117	1227.62	1341.68	1045.11	1215.59	0.46551	0.000817692	0.16203
L1Md_T	49317.6	43676	85447	78607.1	90030.5	73499.1	73830.7	74038.1	0.27678	0.212624	0.993992
L1MD1	3562.06	3368.32	3657.78	3703.87	3633.52	3629.17	3264.87	3460.9	-0.0303177	0.751882	0.993992
L1MD2	5747.02	5972.26	5893.92	4825.1	5285.38	5878.58	5576.85	6233.04	0.0336328	0.777061	0.993992
L1MD3	3828.63	3877.74	3749.33	2616.19	3830.84	3512.27	3762.18	4785.96	0.174563	0.312622	0.993992
L1MDa	3725.61	3862.69	3120.63	3596.86	2983.77	4119.79	3336.23	4240.88	0.0372154	0.810992	0.993992
L1MDb	882.948	615.777	1589.93	1167.54	1448.9	1041.46	1278.94	1176.82	0.218813	0.426066	0.993992
L1ME1	10687.3	11007.3	9995.97	9870.6	9606.71	10648.4	9894.52	9711.04	-0.0605124	0.513938	0.993992
L1ME2	3606.29	3753.91	2955.04	3528.18	2704.7	3655.74	3136.43	3435.81	-0.0982805	0.494367	0.993992
L1ME2z	2624.4	2753.51	2474.42	2721.6	1843.54	2361	2501.9	2558.9	-0.190248	0.174374	0.993992
L1ME3	1841.56	1790.03	1684.17	1763.29	1863.27	1767.65	1678.54	1612.42	-0.0334803	0.753468	0.993992
L1ME3A	3491.05	3618.42	3489.5	3187.98	4552.47	3807.18	3318.67	3504.23	0.138372	0.306376	0.993992
L1ME3B	2311.84	1647.25	4112.82	1852.73	2887.93	1790.67	2474.45	2719.68	-0.00726564	0.979743	0.997988
L1ME3C	387.636	499.226	380.991	244.369	673.71	548.184	502.795	374.028	0.467188	0.088254	0.993992
L1ME3Cz	1728.65	1727.87	1631.66	1303.3	1653.27	1535.62	1798.2	1378.66	-0.00773318	0.959818	0.997243
L1ME3D	569.231	702.219	712.171	763.455	507.397	888.252	810.18	642.005	0.0552211	0.798937	0.993992
L1ME3E	347.475	404.529	503.501	341.798	391.823	555.268	571.957	354.642	0.232484	0.336253	0.993992
L1ME3F	967.925	847.908	1584.55	1638.71	1739.24	1017.55	1235.03	1211.03	0.0478033	0.856758	0.993992
L1ME3G	1226.35	1132	1210.29	1279.35	806.197	1198.21	1438.12	1286.29	-0.0345575	0.857809	0.993992
L1ME4a	3512.59	3343.07	4819.6	5586.95	5939.36	3763.78	4538.33	3348.01	0.0275568	0.904965	0.993992
L1ME4b	2905.52	2996.33	3410.07	3186.39	3021.83	3040.25	2872.96	3103.97	-0.0529455	0.606129	0.993992
L1ME4c	1439.96	1596.26	2022.08	1803.22	2136.7	1340.79	1797.11	2021.8	0.0891945	0.638192	0.993992
L1ME5	103.602	57.304	71.352	352.978	0	194.831	50.499	74.121	-0.867417	0.374669	0.993992
L1MEa	335.253	463.775	193.861	191.662	186.045	347.153	284.332	433.325	0.0735629	0.843349	0.993992
L1MEb	432.452	431.238	405.224	479.156	267.793	440.141	391.917	386.571	-0.230097	0.261199	0.993992
L1MEc	9370.77	9868.46	8179.86	9678.94	7492.56	9917.78	8403.7	9437.36	-0.0736122	0.576532	0.993992
L1MEd	6675.37	6009.17	8559.51	9421.8	12059.1	7369.93	8608.99	7415.56	0.209542	0.320194	0.993992
L1MEf	4521.84	5599.3	4359.18	4777.18	3467.21	5253.35	4086.03	5795.15	-0.0499744	0.787937	0.993992
L1MEg	5898.93	5378.34	7228.06	6794.43	6469.31	6215.99	6022.56	5933.13	-0.0373833	0.769745	0.993992
L1MEg1	204.294	150.545	129.241	143.747	133.896	279.848	116.367	181.312	0.179564	0.609819	0.993992
L1MEg2	154.821	184.053	86.161	83.054	52.149	144.352	262.375	79.823	0.0798504	0.879573	0.993992
L1MEh	151.329	94.698	118.471	62.29	62.015	140.81	158.084	310.169	0.649479	0.187825	0.993992
L1MEi	5046.25	3845.69	8470.66	7075.53	10565.1	5037.27	7723.06	3741.42	0.14757	0.648932	0.993992
L1MEj	320.702	396.273	261.174	311.451	315.713	393.204	452.296	443.588	0.311656	0.153188	0.993992
L1P5	77.411	87.413	117.124	63.887	46.511	65.534	159.182	49.034	-0.108671	0.826103	0.993992
L1PB4	221.174	171.913	169.629	57.499	136.715	208.115	218.463	120.875	0.135411	0.749757	0.993992
L1VL1	1956.22	2103.26	1577.81	2569.87	1874.55	3198.77	2520.56	2660.39	0.322047	0.121861	0.993992
L1VL2	10799.1	10201.1	9392.84	10118.2	7560.21	12265.5	11017.6	12882.3	0.110215	0.528345	0.993992
L1VL4	8241.04	8459.17	7027.47	5644.45	4311.46	8286.52	7681.34	8871.76	-0.0110259	0.962137	0.997243
L2	34594.4	35036.7	38715.7	41014.1	43405	38917.5	40006.2	40426.9	0.124007	0.225241	0.993992
L2a	35311.5	35680.6	38306.4	41542.8	46694.6	37714.9	40123.7	38763.2	0.114509	0.325046	0.993992
L2b	16815	16536.1	20026.9	17382.2	22338.1	16893.6	17821.8	16583.8	0.0575124	0.67711	0.993992
L2c	18332.4	18431.6	23851.7	23743.8	30670.7	19870.1	22017.6	19508.7	0.126204	0.492842	0.993992
L3	17004.8	15441	28527.2	23625.6	28815.9	18625.8	24006.8	19257.9	0.100677	0.655519	0.993992
L3b	3024.26	2780.71	5065.97	4567.95	4710.33	3626.51	3981.74	3389.06	0.0256645	0.907104	0.993992
L4_A_Mam	1883.47	1431.15	3130.05	1793.64	2689.2	1468.32	1924.45	1557.69	-0.108562	0.693029	0.993992
L4_B_Mam	387.636	389.474	432.149	400.894	374.91	388.776	422.655	566.743	0.124228	0.52525	0.993992
L4_C_Mam	736.275	743.012	395.8	420.06	868.212	589.807	649.901	431.044	0.140955	0.636771	0.993992
L5	114.661	87.899	55.197	52.707	104.298	57.564	55.988	87.805	-0.0416275	0.922622	0.993992
Looper	710.665	773.121	647.55	1210.67	501.759	728.845	866.168	727.53	-0.240025	0.345906	0.993992
LTR10_RN	1222.86	1018.36	1416.26	1410.32	2098.65	1279.68	1126.35	932.789	0.101879	0.691564	0.993992
LTR101_Mam	235.142	238.929	558.697	242.772	899.219	428.628	457.785	404.817	0.781961	0.0375067	0.818713
LTR102_Mam	86.141	73.816	72.698	57.499	85.976	113.356	124.052	78.683	0.46375	0.15649	0.993992
LTR103_Mam	8.148	1.943	20.194	4.792	12.685	3.542	8.782	10.263	0.0235424	0.981802	0.997988
LTR103b_Mam	40.16	28.166	117.124	97.428	376.319	59.335	49.401	2.281	0.787735	0.414021	0.993992
LTR104_Mam	246.201	270.495	374.26	142.149	219.872	391.433	285.429	311.31	0.225837	0.488498	0.993992
LTR105_Mam	211.861	100.04	119.817	87.845	201.549	136.382	170.16	120.875	0.266284	0.471727	0.993992
LTR106_Mam	47.145	54.39	9.424	22.361	26.779	62.877	92.216	30.789	0.654745	0.337459	0.993992
LTR107_Mam	50.637	56.819	16.155	6.389	52.149	57.564	19.76	46.753	0.412369	0.571932	0.993992
LTR108a_Mam	36.668	37.879	33.656	63.887	18.323	25.682	27.445	25.087	-0.815581	0.091192	0.993992
LTR108b_Mam	5.82	5.828	22.886	1.597	1.409	17.712	18.663	5.702	0.291057	0.798709	0.993992
LTR108c_Mam	20.953	4.371	9.424	4.792	15.504	15.941	15.369	7.982	0.44747	0.604193	0.993992
LTR108d_Mam	48.891	36.422	49.812	365.755	16.913	2.657	70.26	104.91	-1.35821	0.15761	0.993992
LTR108e_Mam	54.711	48.077	148.088	41.527	249.47	72.619	60.379	62.718	0.607693	0.326198	0.993992
LTR109A2	30.848	20.396	29.618	4.792	28.189	13.284	24.152	1.14	-0.374087	0.69433	0.993992
LTR16A	882.366	684.736	708.132	579.778	508.806	788.18	862.875	921.386	0.109055	0.63635	0.993992
LTR16A1	78.575	184.539	125.202	63.887	93.023	184.204	57.086	127.717	0.0276046	0.954398	0.997243
LTR16A2	118.735	119.95	134.626	190.065	156.447	232.912	119.661	153.944	0.246057	0.438779	0.993992
LTR16B	189.162	317.116	306.947	405.685	284.706	261.251	199.801	232.627	-0.312448	0.265416	0.993992
LTR16B1	292.764	296.233	277.329	142.149	190.274	190.403	318.364	263.416	-0.072786	0.818092	0.993992
LTR16B2	119.317	152.973	72.698	91.04	176.179	162.064	94.411	110.612	0.304824	0.407913	0.993992
LTR16C	456.898	405.5	390.415	598.944	349.54	562.353	317.266	378.589	-0.199585	0.430147	0.993992
LTR16D	43.071	53.419	64.62	43.124	11.275	89.445	32.934	80.963	0.0787077	0.900653	0.993992
LTR16D1	189.744	123.35	585.622	474.364	618.742	294.018	313.972	194.996	0.053542	0.914574	0.993992
LTR16D2	19.789	29.623	16.155	11.18	22.551	16.826	38.423	12.544	0.208631	0.75495	0.993992
LTR16E1	169.372	172.884	189.822	207.634	176.179	124.869	163.573	175.611	-0.206238	0.381251	0.993992
LTR16E2	153.657	171.427	154.82	122.983	186.045	203.687	111.976	179.032	0.170089	0.54904	0.993992
LTR23-int	6.402	0	0	0	38.055	0	2.196	0	2.59749	0.335276	0.993992
LTR27C	0.582	0	0	0	0	0	0	0	-0.41827	0.905665	0.993992
LTR28	0	0	0	0	12.685	1.771	0	0	4.46761	0.189822	0.993992
LTR28B	60.532	52.448	232.903	182.079	131.077	46.051	96.607	103.77	-0.477386	0.393205	0.993992
LTR29	19.207	18.454	4.039	1.597	1.409	15.941	28.543	10.263	0.344168	0.756828	0.993992
LTR31	220.591	200.565	185.784	204.44	125.44	236.454	193.214	100.349	-0.30485	0.342528	0.993992
LTR32	4.656	7.284	0	0	0	6.199	1.098	6.842	0.199512	0.921699	0.993992
LTR33	664.103	759.038	584.276	945.534	565.183	702.277	762.975	887.176	-0.0154678	0.942895	0.997243
LTR33A	930.093	670.168	1339.53	1127.61	1150.1	653.569	1169.16	1159.71	0.0243352	0.927125	0.993992
LTR33A_	455.734	453.577	188.476	511.099	348.13	401.175	472.056	519.99	0.113087	0.718685	0.993992
LTR33B	142.017	72.359	111.739	97.428	118.393	131.068	98.802	83.244	0.0275366	0.935544	0.997243
LTR33C	254.35	215.619	323.102	258.744	204.368	231.14	175.649	287.363	-0.222555	0.373371	0.993992
LTR34	4.656	12.141	1.346	11.18	7.047	6.199	1.098	4.561	-0.644428	0.579947	0.993992
LTR36	0	0	0	0	0	0	0	0	NA	NA	NA
LTR37A	620.45	570.128	932.957	854.494	514.444	522.501	870.56	654.549	-0.213891	0.392243	0.993992
LTR37B	127.466	171.913	105.008	151.733	164.904	116.899	102.096	133.418	-0.111485	0.708613	0.993992
LTR37-int	360.28	292.348	351.373	364.158	1471.45	258.594	613.673	550.779	1.08038	0.0105595	0.449738
LTR39	1.164	8.256	14.809	0	1.409	2.657	10.978	1.14	-0.574422	0.709809	0.993992
LTR40a	586.692	518.166	273.29	618.111	293.162	642.057	681.737	532.534	0.107118	0.744977	0.993992
LTR40A1	136.196	64.589	44.427	59.096	80.338	82.36	65.868	93.507	0.0687045	0.876719	0.993992
LTR40b	526.742	575.47	399.839	650.054	486.255	467.594	465.469	210.961	-0.400653	0.174591	0.993992
LTR40c	603.571	610.921	647.55	683.595	322.761	902.422	900.2	758.319	0.181809	0.542249	0.993992
LTR41	715.322	573.042	648.896	872.063	914.723	618.146	698.204	512.008	-0.0335221	0.883644	0.993992
LTR41B	894.007	892.586	1348.95	1312.89	1529.24	989.21	1203.19	823.317	0.0323789	0.893829	0.993992
LTR44	0	0	0	0	0	0	0	0	NA	NA	NA
LTR45	8.148	13.598	9.424	7.986	11.275	5.314	7.685	30.789	0.474553	0.585951	0.993992
LTR45C	5.82	1.943	14.809	1.597	5.638	4.428	5.489	44.473	1.33148	0.263761	0.993992
LTR48	719.396	835.281	778.137	1110.04	1547.56	987.439	877.146	793.669	0.289485	0.24502	0.993992
LTR48B	287.526	382.675	203.285	316.243	136.715	373.721	158.084	330.695	-0.251168	0.506764	0.993992
LTR50	1446.36	1100.43	2918.69	2774.31	3530.63	1586.99	2433.84	1400.32	0.120284	0.737698	0.993992
LTR52	75.083	109.266	59.235	67.082	14.094	49.593	16.467	177.891	-0.269623	0.719107	0.993992
LTR52-int	5.82	2.428	12.116	0	2.819	4.428	2.196	2.281	-0.783832	0.578889	0.993992
LTR53	88.469	132.091	114.432	68.679	16.913	95.644	91.118	82.104	-0.49606	0.347257	0.993992
LTR53B	102.438	82.071	63.274	129.372	32.417	13.284	42.814	50.174	-1.44661	0.00392052	0.281159
LTR55	71.59	50.02	43.08	6.389	11.275	105.386	27.445	217.803	1.07249	0.219778	0.993992
LTR58	0	1.457	0	0	0	5.314	0	0	1.49437	0.661421	0.993992
LTR59	3.492	1.943	0	0	1.409	2.657	7.685	0	1.02655	0.640559	0.993992
LTR64	5.82	0	0	0	0	0	0	0	-2.86008	0.404903	0.993992
LTR65	299.748	181.625	281.368	242.772	160.676	334.755	233.833	291.924	0.0265923	0.929201	0.994563
LTR67B	721.142	807.601	480.614	736.302	899.219	815.633	712.476	769.722	0.216806	0.276098	0.993992
LTR68	44.235	33.023	56.543	15.972	33.826	27.453	39.521	5.702	-0.496658	0.478514	0.993992
LTR69	33.176	46.135	63.274	1.597	2.819	9.742	14.271	60.437	-0.72713	0.490055	0.993992
LTR72_RN	573.887	527.393	868.336	996.644	899.219	734.159	648.803	768.582	0.0443289	0.855912	0.993992
LTR73	238.635	291.377	254.443	250.758	162.085	249.738	253.593	157.365	-0.329287	0.19677	0.993992
LTR75	193.236	192.795	282.714	263.536	235.376	218.742	241.517	212.101	-0.0292699	0.898386	0.993992
LTR75_1	12.805	3.885	4.039	0	0	25.682	1.098	0	0.36246	0.855708	0.993992
LTR75B	52.383	29.138	30.964	143.747	4.228	45.165	46.108	5.702	-1.32422	0.128488	0.993992
LTR77	8.148	3.399	12.116	0	0	13.284	6.587	7.982	0.243107	0.86748	0.993992
LTR78	281.705	329.256	267.905	386.519	379.138	315.272	405.09	337.537	0.185352	0.364239	0.993992
LTR78B	480.761	418.612	831.987	544.64	765.323	336.526	526.947	501.745	-0.0944822	0.75588	0.993992
LTR79	193.818	221.447	309.639	392.908	212.825	317.929	313.972	293.064	0.0354443	0.90261	0.993992
LTR80A	47.727	59.732	70.005	38.332	5.638	22.14	30.739	23.947	-1.37796	0.017924	0.611588
LTR80B	30.266	42.25	44.427	23.958	28.189	34.538	35.13	25.087	-0.200081	0.673284	0.993992
LTR81	66.934	73.816	223.479	154.927	195.911	39.852	225.05	71.841	0.0412873	0.945026	0.997243
LTR81A	76.829	51.477	70.005	14.375	12.685	71.733	121.856	72.981	0.388681	0.577933	0.993992
LTR81B	208.369	147.145	165.59	408.879	276.249	301.988	187.725	475.517	0.422715	0.290985	0.993992
LTR81C	51.219	84.499	161.551	25.555	171.951	130.183	90.02	118.594	0.662038	0.214519	0.993992
LTR82A	393.456	273.409	258.482	301.868	373.5	192.174	191.018	304.468	-0.214558	0.470086	0.993992
LTR82B	59.368	107.324	30.964	75.068	26.779	180.661	72.455	33.07	0.199424	0.76405	0.993992
LTR83	113.497	73.33	176.36	138.955	1.409	63.763	116.367	29.649	-1.24327	0.116099	0.993992
LTR84a	102.438	106.838	79.429	220.412	29.598	112.471	77.944	77.542	-0.763158	0.122656	0.993992
LTR84b	217.681	148.117	410.609	284.299	665.253	316.158	330.439	141.401	0.45663	0.315623	0.993992
LTR85a	25.028	33.994	21.54	31.944	16.913	30.11	31.836	9.123	-0.34937	0.568401	0.993992
LTR85b	7.566	14.569	9.424	3.194	25.37	30.996	9.88	0	0.912162	0.432582	0.993992
LTR85c	72.172	71.873	94.238	158.121	33.826	34.538	70.26	25.087	-1.2646	0.00934284	0.442738
LTR86A1	181.013	106.838	107.701	55.901	115.574	97.415	159.182	193.856	0.315856	0.451121	0.993992
LTR86A2	44.235	20.882	10.77	19.166	129.668	46.051	50.499	45.613	1.48773	0.0166411	0.60445
LTR86B1	71.59	99.554	188.476	228.398	214.234	112.471	86.727	80.963	-0.244167	0.611131	0.993992
LTR86B2	45.399	35.451	72.698	19.166	1.409	17.712	63.673	19.386	-0.75311	0.391049	0.993992
LTR86C	33.176	33.023	37.695	145.344	11.275	37.195	54.89	17.105	-1.03005	0.156443	0.993992
LTR87	353.878	280.693	285.407	330.617	219.872	232.026	261.278	159.646	-0.518101	0.0245717	0.728098
LTR88a	41.907	5.828	47.119	15.972	56.377	45.165	43.912	69.56	0.96093	0.156002	0.993992
LTR88b	75.665	109.752	59.235	1.597	15.504	20.369	63.673	141.401	-0.0386962	0.967108	0.997243
LTR88c	47.727	26.71	2.693	31.944	11.275	23.025	45.01	22.807	-0.102119	0.901702	0.993992
LTR89	59.368	58.761	57.889	36.735	8.457	62.877	69.162	10.263	-0.492728	0.498369	0.993992
LTR9	12.805	6.313	5.385	1.597	1.409	5.314	4.391	0	-1.23395	0.378542	0.993992
LTR90A	44.235	75.758	110.393	79.859	19.732	81.475	50.499	77.542	-0.423802	0.422232	0.993992
LTR90B	22.117	21.368	35.003	110.206	69.062	11.513	28.543	14.824	-0.6001	0.448504	0.993992
LTR91	0	1.943	0	0	0	0	4.391	0	0.929674	0.785676	0.993992
LTR9A1	9.313	11.655	2.693	3.194	0	6.199	2.196	5.702	-0.93943	0.47597	0.993992
LTR9D	49.473	14.083	0	0	0	0.886	3.293	0	-3.91561	0.0613713	0.957899
LTRIS_Mm	282.869	238.444	456.381	228.398	348.13	295.789	237.126	265.697	-0.0710863	0.803689	0.993992
LTRIS_Mus	2006.28	1532.16	2889.07	2878.13	4427.03	2176.79	2628.15	1995.58	0.271408	0.347811	0.993992
LTRIS2	1522.61	1338.39	1470.11	1592.39	2053.55	1610.9	1651.1	1627.25	0.229343	0.0955339	0.993992
LTRIS3	187.415	97.126	88.853	247.564	93.023	111.585	141.617	115.173	-0.422731	0.29248	0.993992
LTRIS4	72.172	113.151	99.623	99.025	63.425	119.555	132.834	90.086	0.0860195	0.808702	0.993992
LTRIS4A	172.865	153.944	228.864	175.69	412.964	142.581	255.789	244.03	0.528741	0.12354	0.993992
LTRIS4B	61.696	60.218	86.161	25.555	12.685	117.784	82.335	110.612	0.469835	0.468688	0.993992
LTRIS5	87.305	57.304	44.427	17.569	74.7	96.53	41.717	84.384	0.507383	0.349315	0.993992
LTRIS6	47.145	19.911	21.54	38.332	9.866	73.504	69.162	71.841	0.82656	0.215976	0.993992
Lx	14382.1	13516	12222.7	12058.7	13064.1	16212.6	13532.6	17483.5	0.208374	0.130437	0.993992
Lx10	6178.89	6968.77	4967.69	4793.15	4613.08	6407.28	5519.77	6553.47	0.011172	0.949575	0.997243
Lx2	11553.4	12673.9	9921.92	12970.7	9950.61	14382.1	10866.1	14066	0.0642852	0.696565	0.993992
Lx2A	740.349	935.806	679.86	646.86	699.08	995.409	914.472	1383.22	0.409236	0.083369	0.988142
Lx2A1	738.021	707.075	634.088	681.998	837.204	798.807	1015.47	769.722	0.307347	0.0431353	0.852111
Lx2B	3417.71	3389.2	2642.7	4071.22	2569.4	3235.08	2625.95	3610.28	-0.166924	0.353665	0.993992
Lx2B2	6472.82	5801.32	5405.23	5312.24	8286.07	8388.36	6326.65	6946.88	0.380927	0.00642353	0.380678
Lx3_Mus	9403.37	10108.4	7512.12	9643.81	8331.17	11774	9197.41	12840.1	0.200741	0.25196	0.993992
Lx3A	4997.36	5143.29	4709.21	4754.82	4935.84	6528.61	4821.56	7003.9	0.248473	0.110239	0.993992
Lx3B	5679.5	5885.82	6330.1	7297.54	5616.6	8042.09	5952.3	7148.72	0.0876588	0.576964	0.993992
Lx3C	4604.48	4865.03	3747.98	5475.15	4713.15	6007.88	5217.87	6160.06	0.241729	0.12571	0.993992
Lx4A	7604.88	8030.84	6743.41	8005.09	9205.02	8435.3	6863.48	8742.9	0.129701	0.32655	0.993992
Lx4B	5662.04	5204.48	4466.88	5435.22	5030.27	5434.01	4147.51	5465.6	-0.0490045	0.726263	0.993992
Lx5	12714	13133.8	12563.3	14274	13523.5	14921.4	12395.3	16006.8	0.109827	0.356429	0.993992
Lx5b	6315.67	7183.9	5748.52	6542.07	6627.16	7994.27	6486.93	7368.81	0.142845	0.25325	0.993992
Lx5c	13764	14612.6	12901.2	12576.2	11773	15652	12354.7	16673.9	0.067958	0.645684	0.993992
Lx6	14937.4	16437.6	13824.7	14550.4	14907.6	17755.3	14627.2	15286.1	0.066576	0.558587	0.993992
Lx7	33353	35810.3	28263.3	28929.8	31529.1	35652.3	30685.9	39405.2	0.119445	0.380703	0.993992
Lx8	59184.9	61113.5	53015.6	59407.3	55318.9	59300.4	56752.1	58316.4	-0.0189555	0.832842	0.993992
Lx8b	20337.5	21272.5	17078.6	16879.1	18431.2	20586.6	18483.7	21950.2	0.0721061	0.575691	0.993992
Lx9	44593.2	46574.2	41008.4	38217.5	40261.9	45215.8	40955.8	45758	0.0150629	0.891057	0.993992
MADE2	139.107	146.174	133.28	137.358	198.73	81.475	92.216	34.21	-0.456617	0.343162	0.993992
Mam_R4	98.946	82.071	100.969	52.707	62.015	41.623	47.206	122.015	-0.301271	0.520269	0.993992
MamGyp-int	327.686	135.49	788.907	634.083	390.413	194.831	379.841	125.436	-0.788495	0.124321	0.993992
MamGypLTR1a	26.774	75.272	14.809	39.93	0	5.314	37.325	23.947	-1.23759	0.228998	0.993992
MamGypLTR1b	64.024	61.675	53.85	39.93	59.196	107.157	75.749	100.349	0.632243	0.0913308	0.993992
MamGypLTR1c	87.887	63.132	142.703	41.527	115.574	92.102	127.345	54.736	0.217607	0.64583	0.993992
MamGypLTR1d	39.578	10.198	18.848	19.166	0	38.966	6.587	5.702	-0.761604	0.497779	0.993992
MamGypLTR2b	15.715	30.595	24.233	23.958	38.055	30.11	12.076	35.35	0.287154	0.629309	0.993992
MamGypLTR2c	55.875	26.224	83.468	19.166	108.526	39.852	20.858	101.489	0.54908	0.417736	0.993992
MamGypLTR3	22.117	8.256	10.77	0	52.149	30.996	45.01	11.403	1.72343	0.0635338	0.957899
MamGypLTR3a	34.34	18.94	24.233	33.541	70.472	9.742	20.858	50.174	0.440492	0.526536	0.993992
MamRep1151	285.779	304.975	214.055	81.456	54.968	153.208	146.008	241.75	-0.575611	0.249454	0.993992
MamRep1161	0	0	0	1.597	0	0	0	0	-0.41827	0.905665	0.993992
MamRep137	543.039	512.824	380.991	375.339	343.902	456.082	445.709	369.467	-0.170111	0.425058	0.993992
MamRep1527	126.302	102.953	52.504	19.166	45.102	136.382	49.401	77.542	0.026086	0.966365	0.997243
MamRep1879	133.868	113.151	36.349	122.983	59.196	172.691	156.986	156.225	0.421917	0.387586	0.993992
MamRep1894	1.746	4.856	1.346	0	0	1.771	5.489	0	-0.166381	0.941841	0.997243
MamRep38	79.739	117.522	157.512	60.693	160.676	169.149	141.617	135.699	0.546582	0.12395	0.993992
MamRep4096	57.039	53.905	36.349	15.972	140.943	167.378	69.162	82.104	1.46898	0.00370501	0.281159
MamRep434	647.224	565.757	405.224	541.446	205.777	320.586	358.982	379.729	-0.771835	0.0023031	0.259329
MamRep488	18.043	33.023	12.116	6.389	21.142	9.742	19.76	14.824	-0.130062	0.863189	0.993992
MamRep564	21.535	33.994	14.809	33.541	40.874	19.483	21.956	1.14	-0.323592	0.708631	0.993992
MamRep605	795.643	885.787	1048.73	878.452	631.427	928.104	974.851	1109.54	0.0159337	0.937705	0.997243
MamTip1	41.907	51.477	51.158	41.527	46.511	118.67	87.824	67.279	0.788178	0.0595098	0.957899
MamTip2	1086.08	957.66	1736.67	2739.17	1556.02	1140.65	1164.77	852.966	-0.46629	0.152224	0.993992
MamTip3	140.853	92.269	118.471	79.859	211.415	131.954	148.204	95.788	0.437456	0.216305	0.993992
MARINER1_EC	3.492	8.741	1.346	0	1.409	0	0	0	-3.35268	0.20258	0.993992
MARNA	1608.16	1329.65	2798.87	2274.39	3464.39	2012.96	2443.72	1808.56	0.281239	0.307087	0.993992
MER101B	2.91	2.428	0	1.597	0	1.771	2.196	0	-0.808655	0.737672	0.993992
MER102a	555.844	721.644	690.63	1122.82	1154.33	561.468	682.835	547.358	-0.0684578	0.821577	0.993992
MER102b	963.851	929.979	875.068	923.173	928.818	801.464	1065.97	644.286	-0.102656	0.575848	0.993992
MER102c	570.395	646.857	613.894	752.274	1292.45	460.51	761.877	525.692	0.234352	0.455177	0.993992
MER103C	1311.91	1137.83	1462.04	1555.66	2119.79	1304.48	1634.63	2091.36	0.387947	0.0496136	0.901047
MER104	623.942	595.381	612.547	509.502	273.43	425.086	614.771	509.727	-0.360683	0.158335	0.993992
MER105	631.509	598.295	461.767	461.587	610.285	723.531	641.118	712.705	0.314897	0.0773001	0.957899
MER106A	101.274	206.392	181.745	65.485	54.968	201.03	163.573	218.943	0.201069	0.687385	0.993992
MER106B	238.635	255.926	262.52	124.58	425.649	244.424	249.202	231.487	0.377286	0.247412	0.993992
MER110	34.922	54.876	29.618	14.375	46.511	46.937	59.281	19.386	0.341449	0.565555	0.993992
MER110A	111.751	117.522	88.853	79.859	286.115	65.534	98.802	51.315	0.325703	0.549661	0.993992
MER110-int	11.641	21.368	0	25.555	0	3.542	17.565	4.561	-1.18463	0.406188	0.993992
MER112	696.697	524.479	661.013	675.609	1027.48	474.679	544.511	477.798	-0.0199756	0.942951	0.997243
MER113	836.385	762.437	836.026	653.249	563.774	674.824	758.584	525.692	-0.292008	0.108734	0.993992
MER113A	193.818	184.053	193.861	116.595	132.487	147.009	139.421	196.137	-0.168112	0.552617	0.993992
MER113B	65.77	79.643	59.235	12.777	74.7	83.246	94.411	74.121	0.568762	0.277389	0.993992
MER115	256.678	301.575	473.883	268.327	97.251	410.031	208.583	281.661	-0.378524	0.357377	0.993992
MER117	2622.07	2209.12	6890.15	7013.24	9458.72	3433.45	5851.3	2851.96	0.205207	0.700719	0.993992
MER119	934.749	1078.1	1238.56	1264.97	1019.02	854.6	801.398	1067.35	-0.269631	0.114892	0.993992
MER121	116.407	114.123	98.277	39.93	253.698	79.704	72.455	59.297	0.323792	0.562301	0.993992
MER123	40.742	46.62	90.199	91.04	131.077	33.653	69.162	77.542	0.22111	0.671391	0.993992
MER124	184.505	222.904	199.246	116.595	138.125	167.378	215.17	86.665	-0.255634	0.474017	0.993992
MER125	48.891	21.368	20.194	19.166	0	7.97	19.76	5.702	-1.70683	0.0765513	0.957899
MER126	254.35	240.872	216.748	210.828	125.44	249.738	171.258	167.628	-0.367994	0.175669	0.993992
MER127	106.513	121.893	95.584	67.082	142.353	118.67	83.433	49.034	-0.000560107	0.998926	0.998926
MER129	37.832	80.129	22.886	0	62.015	20.369	50.499	20.526	0.10486	0.914165	0.993992
MER130	130.958	140.832	74.044	311.451	69.062	77.932	126.248	87.805	-0.858093	0.0641711	0.957899
MER131	527.906	648.314	1025.85	696.373	555.317	495.048	732.236	694.46	-0.224331	0.363285	0.993992
MER132	0	0.486	0	0	0	0	0	0	-0.35763	0.919323	0.993992
MER133A	2.328	10.198	2.693	1.597	0	0	4.391	0	-1.95124	0.359455	0.993992
MER133B	0	0	0	0	0	0	0	0	NA	NA	NA
MER134	26.774	29.138	53.85	33.541	11.275	30.11	41.717	28.508	-0.341792	0.554247	0.993992
MER135	272.975	218.047	368.875	169.302	353.768	257.708	245.908	228.066	0.0753042	0.800262	0.993992
MER136	0	2.914	0	12.777	0	0	6.587	0	-1.23241	0.684551	0.993992
MER2	12712.2	12588.5	12797.5	12584.2	13764.5	11606.6	11885.9	12612	-0.0234929	0.805085	0.993992
MER20	11648.9	11134	10858.9	11717	11766	11259.5	10972.6	10943.7	-0.0133739	0.872153	0.993992
MER20B	1569.17	1261.66	1758.21	1771.28	1457.36	1115.85	1404.09	1488.13	-0.217583	0.199063	0.993992
MER21B	5440.29	5189.91	7264.41	9008.12	9213.48	6298.35	6430.94	4974.11	0.00107384	0.996345	0.997988
MER21C	3938.05	3897.17	4278.41	3764.57	3594.06	3570.72	4105.79	3496.25	-0.104582	0.328964	0.993992
MER21-int	93.126	194.251	148.088	212.426	181.817	94.759	129.541	100.349	-0.355235	0.33862	0.993992
MER2B	1588.96	1418.52	1285.68	1341.64	1192.38	1553.33	1316.27	1644.35	0.0176177	0.909963	0.993992
MER3	8181.67	6886.7	15914.1	8243.07	13171.2	7903.05	9377.45	8038.18	-0.0272168	0.920652	0.993992
MER31A	845.116	730.871	1198.17	1082.89	1130.37	772.239	948.504	1074.19	0.027384	0.897331	0.993992
MER31B	863.159	619.662	980.076	459.989	880.897	619.917	758.584	745.775	0.0385801	0.879742	0.993992
MER31-int	186.251	213.677	358.105	589.361	108.526	177.119	130.639	189.295	-1.14607	0.00417052	0.281159
MER33	5226.68	4834.43	6351.65	5355.36	6156.41	5189.59	5703.1	5321.91	0.0397462	0.756689	0.993992
MER34	665.849	575.956	720.248	814.565	718.812	541.099	610.38	408.238	-0.283796	0.193912	0.993992
MER34A	614.048	681.823	523.694	509.502	390.413	471.137	518.164	491.482	-0.31892	0.0789887	0.957899
MER34A1	1555.78	1297.6	4030.7	3628.8	5209.27	1772.08	3205.59	1492.69	0.152089	0.787384	0.993992
MER34B-int	3208.76	1844.9	7806.95	5641.26	9317.77	3254.56	6051.1	3273.88	0.243248	0.642879	0.993992
MER34-int	20.371	115.58	60.582	159.719	26.779	21.254	17.565	18.245	-2.0845	0.00113578	0.16203
MER44A	1118.67	953.289	885.838	916.784	665.253	892.68	1231.74	1221.29	0.0495261	0.824273	0.993992
MER44B	2371.21	2209.12	2520.2	2547.51	2873.84	2142.26	2394.31	2245.31	0.00131081	0.992336	0.997988
MER44C	379.487	330.713	335.218	228.398	250.879	583.607	430.34	425.343	0.406754	0.163867	0.993992
MER44D	1072.11	1035.85	782.176	576.584	1114.86	912.163	913.374	977.262	0.172121	0.434264	0.993992
MER45A	423.722	439.008	383.684	306.66	339.674	469.366	288.723	407.097	-0.0483072	0.832639	0.993992
MER45B	224.084	263.211	251.75	290.688	894.991	302.874	231.637	583.848	0.966751	0.0136578	0.549237
MER45C	105.348	142.289	126.548	103.817	21.142	74.39	77.944	90.086	-0.854585	0.0588379	0.957899
MER45R	122.81	253.013	180.399	279.507	451.019	222.284	109.781	198.417	0.231811	0.5993	0.993992
MER46C	1765.9	1537.99	1542.81	1792.04	1961.93	1766.76	1869.56	1630.67	0.123002	0.326237	0.993992
MER47A	171.701	158.315	109.047	269.924	169.132	131.954	163.573	236.048	-0.0136546	0.96851	0.997243
MER47B	694.951	549.246	582.93	654.846	565.183	463.166	555.49	676.215	-0.135698	0.452599	0.993992
MER47C	0.582	0.486	1.346	0	1.409	0	2.196	0	0.51702	0.860975	0.993992
MER49	44.817	18.94	41.734	3.194	111.345	87.674	20.858	18.245	1.12187	0.184205	0.993992
MER4B-int	71.59	58.761	37.695	9.583	23.96	42.509	70.26	9.123	-0.294738	0.701384	0.993992
MER4CL34	12.223	0.486	12.116	0	0	0	0	0	-4.91713	0.0725271	0.957899
MER50	77.411	30.595	165.59	105.414	214.234	74.39	125.15	64.999	0.343419	0.546177	0.993992
MER50B	62.86	55.362	199.246	41.527	180.408	210.772	153.693	145.962	0.951963	0.0567551	0.957899
MER50-int	4.074	1.943	0	0	2.819	5.314	0	0	0.384179	0.88705	0.993992
MER51-int	60.532	23.31	21.54	27.152	59.196	53.136	39.521	117.454	1.00806	0.0763299	0.957899
MER52-int	157.15	187.938	92.892	204.44	60.606	178.005	75.749	200.698	-0.31648	0.49211	0.993992
MER53	1289.21	1232.04	1980.35	1395.94	2668.06	1076.88	1349.2	944.192	0.0339073	0.915227	0.993992
MER54A	611.719	388.989	970.652	677.207	1181.11	461.395	759.681	716.126	0.236642	0.47764	0.993992
MER54B	204.877	231.159	169.629	266.73	132.487	184.204	195.409	240.609	-0.209875	0.445719	0.993992
MER57C2	282.287	235.044	235.595	204.44	224.1	215.2	260.18	213.241	-0.0746945	0.719891	0.993992
MER57D	459.808	375.877	916.802	511.099	387.595	477.336	455.589	513.148	-0.300107	0.299778	0.993992
MER57E1	76.247	93.241	36.349	28.749	35.236	88.56	65.868	26.228	-0.130328	0.82466	0.993992
MER57E2	565.739	332.17	1428.38	896.021	1389.7	725.303	1150.5	619.199	0.271442	0.506267	0.993992
MER57E3	0	0	0	0	0	0	0	0	NA	NA	NA
MER57-int	169.954	185.025	226.171	95.831	346.721	290.475	153.693	133.418	0.445824	0.265517	0.993992
MER58A	7248.09	6954.69	9154.56	8067.38	10029.5	6560.49	8244.52	7382.49	0.0360199	0.828237	0.993992
MER58B	5953.64	6218.96	6336.84	5730.7	5451.69	5335.71	5949.01	6416.63	-0.0663374	0.53493	0.993992
MER58C	1152.43	929.979	2491.92	1993.29	2825.92	1484.26	1883.83	1530.32	0.235126	0.467822	0.993992
MER58D	443.511	437.066	480.614	287.493	387.595	449.882	429.242	379.729	-0.00484419	0.981716	0.997988
MER5A	11325.2	11218	14956.9	12058.7	15135.9	10387.1	11880.5	11486.5	-0.0195634	0.90342	0.993992
MER5A1	3339.14	3587.34	4158.59	3515.41	4125.42	3351.98	3552.5	3122.22	-0.0449346	0.742432	0.993992
MER5B	5810.46	5491.49	6692.25	6187.5	6880.86	5316.23	5893.02	5544.28	-0.0328677	0.799561	0.993992
MER5C	453.406	476.402	324.448	239.578	522.9	559.696	474.252	557.621	0.493558	0.0468677	0.869532
MER5C1	119.899	118.008	95.584	293.882	235.376	109.814	138.323	185.874	0.098908	0.818959	0.993992
MER63A	682.728	562.844	735.057	507.905	201.549	387.891	494.012	331.836	-0.812437	0.00404818	0.281159
MER63B	309.643	416.184	371.567	466.378	263.564	371.95	378.743	274.819	-0.27383	0.232046	0.993992
MER63C	416.737	496.313	430.803	223.606	586.325	379.035	273.354	443.588	0.0970092	0.758269	0.993992
MER63D	641.403	574.013	630.049	582.973	665.253	628.773	816.767	570.164	0.142506	0.393112	0.993992
MER65D	38.996	25.253	33.656	12.777	29.598	47.822	39.521	22.807	0.326169	0.562721	0.993992
MER65-int	32.012	28.166	41.734	25.555	49.33	46.937	29.641	9.123	0.0840197	0.892484	0.993992
MER66A	0	0	1.346	0	0	0	0	0	-0.41827	0.905665	0.993992
MER66B	34.34	2.914	0	0	0	28.339	8.782	1.14	0.0283562	0.988282	0.997988
MER66C	9.313	1.457	0	0	0	5.314	0	0	-1.01653	0.750587	0.993992
MER66-int	16.297	18.454	28.271	1.597	0	8.856	14.271	18.245	-0.642964	0.576837	0.993992
MER67A	52.965	101.982	40.388	71.873	39.464	85.903	86.727	27.368	-0.158892	0.766061	0.993992
MER67B	309.061	438.037	420.033	338.603	217.053	377.264	402.895	506.306	-0.00103788	0.997073	0.997988
MER67C	121.063	145.203	121.163	175.69	69.062	139.924	118.563	134.559	-0.276769	0.394138	0.993992
MER67D	80.321	121.407	90.199	84.651	71.881	88.56	69.162	60.437	-0.380167	0.243896	0.993992
MER68	2188.45	2429.6	2079.97	1617.95	2935.85	2484.98	2303.2	3147.31	0.384897	0.0262155	0.739137
MER68B	625.106	622.09	446.958	520.682	565.183	449.882	582.935	587.269	-0.0245788	0.896369	0.993992
MER68C	91.38	77.215	126.548	51.11	15.504	55.793	104.292	54.736	-0.584463	0.30424	0.993992
MER68-int	362.608	288.463	386.376	455.198	274.84	213.429	259.082	572.445	-0.17568	0.601413	0.993992
MER70A	115.825	36.422	71.352	78.262	25.37	69.962	118.563	66.139	-0.104035	0.850441	0.993992
MER70B	87.887	111.209	184.437	73.471	107.117	76.161	113.074	91.226	-0.237079	0.534265	0.993992
MER70-int	46.563	12.626	22.886	0	4.228	14.17	36.228	26.228	-0.0324033	0.976364	0.997988
MER72	1.746	0.486	0	0	0	0	0	0	-1.61365	0.643723	0.993992
MER72B	10.477	8.741	0	0	7.047	1.771	0	13.684	0.183812	0.922995	0.993992
MER73	42.489	44.678	41.734	142.149	31.008	26.568	43.912	136.839	-0.175648	0.796049	0.993992
MER74A	996.445	1006.22	574.852	811.37	851.299	688.108	601.597	953.315	-0.134165	0.571829	0.993992
MER74B	327.104	317.601	312.332	239.578	367.862	363.98	198.703	459.553	0.213248	0.452272	0.993992
MER74C	43.653	30.595	39.041	116.595	36.645	64.648	57.086	29.649	-0.268794	0.637972	0.993992
MER76	161.224	126.263	224.825	289.091	226.919	133.725	109.781	98.068	-0.491242	0.204203	0.993992
MER76-int	0	0	0	0	0	0	0	0	NA	NA	NA
MER77	889.35	869.761	595.046	697.97	723.04	784.638	872.755	990.946	0.140268	0.468886	0.993992
MER77B	1065.12	1081.01	849.489	804.981	724.449	794.379	722.356	1124.36	-0.17754	0.388094	0.993992
MER81	436.527	465.718	499.462	305.062	630.017	317.043	397.406	478.938	0.0911948	0.733317	0.993992
MER83A-int	0	0	0	0	0	0	0	0	NA	NA	NA
MER83B-int	0	0	0	0	0	8.856	0	0	3.78408	0.268816	0.993992
MER87	49.473	16.511	144.05	19.166	42.283	30.11	98.802	25.087	-0.217784	0.779062	0.993992
MER88	11.059	14.083	13.463	15.972	1.409	12.398	26.347	4.561	-0.27125	0.775586	0.993992
MER89	236.888	316.144	321.756	97.428	700.489	586.264	389.721	318.152	1.03252	0.00816267	0.41778
MER89-int	5.238	8.741	4.039	33.541	0	17.712	0	0	-1.50591	0.400599	0.993992
MER90	115.243	199.593	192.515	17.569	95.842	94.759	99.9	141.401	-0.286152	0.626537	0.993992
MER90a	491.238	570.614	670.437	472.767	575.049	442.798	542.316	458.412	-0.128453	0.499968	0.993992
MER91A	211.279	292.348	232.903	170.899	315.713	171.806	149.302	119.735	-0.269022	0.448818	0.993992
MER91B	366.1	302.547	656.974	343.395	566.593	492.391	633.434	382.01	0.316506	0.279881	0.993992
MER91C	23.281	11.169	6.731	6.389	18.323	44.28	57.086	3.421	1.34754	0.140776	0.993992
MER92A	38.414	28.166	22.886	3.194	0	15.941	15.369	58.157	-0.0596335	0.957853	0.997243
MER92B	536.055	498.255	970.652	782.621	810.425	585.379	815.669	513.148	-0.0302139	0.911335	0.993992
MER92C	9.895	8.256	35.003	3.194	7.047	0	36.228	0	-0.377309	0.808222	0.993992
MER92D	17.461	12.626	94.238	95.831	0	30.996	19.76	5.702	-1.94084	0.0646787	0.957899
MER92-int	310.225	557.987	597.739	126.178	274.84	380.806	289.821	411.659	-0.231788	0.580484	0.993992
MER94	379.487	398.216	372.913	396.102	562.364	402.06	251.397	387.712	0.0502101	0.8444	0.993992
MER94B	124.556	17.483	117.124	6.389	1.409	36.309	34.032	42.192	-1.21781	0.219266	0.993992
MER95	23.281	51.962	25.579	15.972	63.425	74.39	70.26	59.297	1.16472	0.017894	0.611588
MER96	91.38	132.091	26.925	113.4	11.275	94.759	57.086	42.192	-0.821498	0.21711	0.993992
MER96B	386.472	283.122	450.996	375.339	656.797	475.565	498.404	423.062	0.459558	0.0424588	0.852111
MER97a	18.043	45.649	55.197	220.412	0	46.051	31.836	5.702	-2.00601	0.056424	0.957899
MER97b	7.566	12.626	2.693	1.597	0	50.479	2.196	21.666	1.57087	0.253236	0.993992
MER97c	32.012	30.109	12.116	49.513	0	15.941	41.717	28.508	-0.515989	0.592942	0.993992
MER97d	13.387	19.911	33.656	1.597	0	38.081	19.76	39.912	0.513494	0.654308	0.993992
MER99	231.068	225.817	193.861	130.969	146.581	144.352	265.669	201.838	-0.0500883	0.874019	0.993992
MERV1_I-int	839.295	946.005	936.996	790.607	689.214	1270.83	779.442	821.037	0.020368	0.925489	0.993992
MERV1_LTR	355.042	304.004	211.363	397.699	466.523	341.84	334.831	448.149	0.326354	0.200066	0.993992
MERVK26-int	1036.61	967.858	774.098	1030.18	799.15	773.125	772.855	794.809	-0.279951	0.055704	0.957899
MERVL_2A-int	7767.85	7663.22	8296.99	9131.11	9909.74	8687.69	8304.9	7601.43	0.0707165	0.57367	0.993992
MERVL-int	11142.5	11843	10425.4	9976.02	9630.67	11622.6	10390.7	12332.7	0.0193044	0.875802	0.993992
MERX	27.938	88.87	47.119	41.527	1.409	36.309	83.433	31.929	-0.423909	0.615169	0.993992
MIR	47595.4	49295.2	47218.7	45526.2	49272.4	44215.1	47428.5	46799.1	-0.0147689	0.859535	0.993992
MIR3	22120.3	21352.1	31432.4	27415.7	36015.3	23347.8	26375.9	23619.6	0.096031	0.614811	0.993992
MIRb	61060.2	57085.2	81767.7	72387.6	88222.2	60560.6	71165.2	70252.2	0.0918753	0.581062	0.993992
MIRc	29230.4	28569	40284.1	35829.7	42480.4	29081.2	34745.5	30438.8	0.0302516	0.861172	0.993992
MLT1A	4670.84	4697	3754.71	2763.13	3553.18	4718.45	3918.07	3367.39	-0.0308374	0.877296	0.993992
MLT1A0	10268.3	9737.83	9631.13	7687.25	7424.9	8846.21	8793.42	9366.66	-0.116642	0.393557	0.993992
MLT1A0-int	317.791	254.469	219.44	313.048	107.117	376.378	238.224	277.1	-0.14241	0.695375	0.993992
MLT1A1	7221.32	7129.03	6680.13	7284.76	6525.68	6681.82	6429.85	5556.82	-0.168522	0.104871	0.993992
MLT1A1-int	58.204	109.266	83.468	25.555	49.33	30.996	51.597	58.157	-0.554078	0.288893	0.993992
MLT1A-int	27.356	41.764	51.158	119.789	7.047	13.284	21.956	6.842	-2.26575	0.00102373	0.16203
MLT1B	8376.66	8331.93	9488.43	8164.81	8363.59	7911.02	8775.86	9218.42	-0.00382626	0.970945	0.997243
MLT1B-int	199.056	227.274	267.905	142.149	374.91	224.941	260.18	209.82	0.350456	0.237565	0.993992
MLT1C	6707.96	7131.94	5817.18	6150.76	6715.96	6576.43	5939.13	6100.76	-0.0274882	0.806679	0.993992
MLT1C-int	132.704	101.011	91.546	41.527	59.196	169.149	55.988	226.925	0.473628	0.393039	0.993992
MLT1D	6924.48	7073.67	6540.12	6411.1	7011.94	6978.49	6821.76	7231.97	0.0568585	0.509154	0.993992
MLT1D-int	377.741	243.3	321.756	151.733	116.983	312.615	272.256	245.171	-0.209297	0.580984	0.993992
MLT1E	689.712	734.271	530.426	613.319	470.751	431.285	466.567	502.885	-0.460948	0.00615043	0.380678
MLT1E1	774.689	723.587	717.556	704.359	1176.88	834.231	676.248	908.842	0.298512	0.123083	0.993992
MLT1E1A	1186.19	1382.1	978.73	873.66	930.227	1039.69	1071.46	1058.22	-0.111867	0.532431	0.993992
MLT1E1A-int	2.328	0	12.116	1.597	0	3.542	3.293	9.123	0.0307184	0.986364	0.997988
MLT1E1-int	0	0	0	0	0	0	0	0	NA	NA	NA
MLT1E2	2363.65	2061.49	2460.96	2109.88	2851.29	1825.21	2129.74	2365.04	0.0272358	0.869802	0.993992
MLT1E2-int	37.25	13.598	9.424	60.693	0	26.568	7.685	36.491	-0.761262	0.47824	0.993992
MLT1E3	1007.5	914.924	1171.24	461.587	1298.09	1107.88	806.887	767.441	0.161459	0.583679	0.993992
MLT1E3-int	6.984	2.428	0	25.555	0	4.428	3.293	0	-2.13067	0.254439	0.993992
MLT1E-int	13.969	13.112	2.693	6.389	2.819	1.771	5.489	13.684	-0.638575	0.562345	0.993992
MLT1F	2035.38	1968.25	2100.16	2132.24	2226.91	2095.32	2025.45	1814.26	-0.0124952	0.911855	0.993992
MLT1F1	2063.9	2000.79	1891.49	1731.35	1826.63	1637.47	1495.21	2260.13	-0.0917602	0.573203	0.993992
MLT1F1-int	83.231	67.502	41.734	124.58	104.298	34.538	23.054	101.489	-0.26939	0.649436	0.993992
MLT1F2	2856.05	2533.53	2658.86	2157.8	2707.52	2929.55	2440.42	2523.55	0.0538922	0.688339	0.993992
MLT1F2-int	138.524	101.982	87.507	31.944	64.834	112.471	49.401	21.666	-0.540208	0.365428	0.993992
MLT1F-int	376.577	335.569	535.811	250.758	315.713	351.581	275.549	328.415	-0.236971	0.366097	0.993992
MLT1G	715.322	803.715	488.692	627.694	783.646	577.408	616.967	774.283	0.058171	0.782659	0.993992
MLT1G1	931.839	781.862	978.73	1161.15	756.866	917.477	1005.59	616.918	-0.222326	0.285383	0.993992
MLT1G1-int	13.387	0.486	24.233	0	0	3.542	51.597	6.842	0.707162	0.670623	0.993992
MLT1G3	1288.63	1233.5	1252.02	1228.24	1069.76	1075.11	1573.15	1094.72	-0.0557542	0.740129	0.993992
MLT1G3-int	78.575	106.838	75.39	15.972	32.417	35.424	49.401	145.962	-0.08139	0.904471	0.993992
MLT1G-int	15.715	35.451	2.693	59.096	2.819	12.398	6.587	2.281	-2.20178	0.0323194	0.752448
MLT1H	1919.55	1531.67	1528	1001.43	1090.9	1486.91	1710.38	1306.82	-0.0972863	0.667799	0.993992
MLT1H1	966.179	743.498	776.791	619.708	787.874	789.951	760.779	1125.51	0.155076	0.455054	0.993992
MLT1H1-int	17.461	23.796	25.579	43.124	1.409	58.449	20.858	27.368	-0.00495753	0.995416	0.997988
MLT1H2	916.706	766.322	895.262	832.134	852.708	694.307	1000.1	799.37	-0.0275781	0.866674	0.993992
MLT1H2-int	9.895	17.968	12.116	0	0	8.856	0	14.824	-0.760047	0.658089	0.993992
MLT1H-int	909.722	636.659	1234.52	1054.14	1358.69	882.939	1090.12	779.985	0.101991	0.686973	0.993992
MLT1I	765.377	835.281	650.243	653.249	1188.15	1126.48	712.476	766.301	0.383019	0.0799667	0.957899
MLT1I-int	30.848	14.569	1.346	0	1.409	17.712	1.098	1.14	-1.13212	0.475166	0.993992
MLT1-int	457.48	456.977	390.415	461.587	622.97	536.671	548.903	418.501	0.265909	0.145496	0.993992
MLT1J	3078.39	2482.05	2859.45	2111.48	3505.26	2570	3047.51	3254.5	0.231984	0.162499	0.993992
MLT1J1	680.982	597.809	457.728	715.539	290.344	836.002	419.362	413.939	-0.321464	0.32039	0.993992
MLT1J1-int	19.207	13.598	16.155	35.138	0	38.081	8.782	1.14	-0.785353	0.515583	0.993992
MLT1J2	1143.7	998.453	1445.88	808.176	1868.91	1000.72	1364.57	821.037	0.200767	0.47349	0.993992
MLT1J2-int	2.328	10.198	0	1.597	0	8.856	10.978	1.14	0.53248	0.760823	0.993992
MLT1J-int	494.148	531.278	405.224	654.846	677.938	626.116	559.881	380.87	0.106966	0.657234	0.993992
MLT1K	2609.27	2488.36	4326.87	3847.62	4911.88	2880.84	3776.45	3045.82	0.139618	0.559168	0.993992
MLT1K-int	0	0	6.731	0	0	0	0	0	-3.00342	0.381119	0.993992
MLT1L	1610.49	1235.92	1410.88	1217.06	1203.66	1199.98	1396.41	1310.24	-0.100237	0.493969	0.993992
MLT1L-int	0	0	0	0	0	0	0	0	NA	NA	NA
MLT1M	394.038	397.244	799.677	536.654	825.929	464.052	667.466	469.815	0.192349	0.520706	0.993992
MLT1N2	348.639	287.007	371.567	274.716	372.091	255.937	244.811	137.98	-0.344818	0.268122	0.993992
MLT1N2-int	50.637	0	0	0	0	0	0	0	-5.94849	NA	NA
MLT1O	458.644	519.623	331.179	450.406	401.689	394.976	372.156	342.099	-0.224213	0.256802	0.993992
MLT1O-int	0	0	0	0	0	0	0	0	NA	NA	NA
MLT2B1	1097.14	893.557	856.22	975.88	1214.93	858.142	992.416	875.773	0.0421273	0.806963	0.993992
MLT2B2	924.273	949.89	858.913	450.406	513.034	877.625	677.346	534.814	-0.29184	0.297831	0.993992
MLT2B3	894.589	835.281	655.628	543.043	424.24	985.668	733.334	1154.01	0.169995	0.578682	0.993992
MLT2B4	1355.56	1290.8	915.455	741.094	1388.29	1229.21	1185.63	1345.59	0.255273	0.233194	0.993992
MLT2B5	1617.48	1127.14	4414.38	2777.51	4397.44	1962.48	3271.46	1736.72	0.194723	0.626106	0.993992
MLT2C1	749.662	719.216	518.309	848.105	584.915	593.349	657.585	759.459	-0.127646	0.520838	0.993992
MLT2C2	394.62	422.983	420.033	337.006	295.981	423.315	372.156	485.78	0.00197007	0.992587	0.997988
MLT2D	1057.56	1255.35	1050.08	1247.4	899.219	1170.76	1105.49	974.981	-0.150414	0.318932	0.993992
MLT2E	132.122	138.404	106.354	20.763	39.464	67.305	99.9	67.279	-0.544513	0.341225	0.993992
MLT2F	639.075	547.304	1091.82	1202.68	1725.15	658.883	945.21	586.129	0.170835	0.644702	0.993992
MLT-int	966.179	1105.29	1200.86	1296.91	1274.13	812.977	1031.94	1388.92	-0.0189342	0.925696	0.993992
MLTR11A	3223.89	3240.11	2796.18	2160.99	2787.86	2876.41	3348.31	3002.49	0.0718172	0.65733	0.993992
MLTR11B	3083.62	3185.72	3103.12	3066.6	2835.78	2895.01	2814.77	3105.11	-0.0946692	0.294694	0.993992
MLTR12	889.35	826.54	1086.43	1126.02	916.133	683.68	1001.2	738.933	-0.232301	0.22494	0.993992
MLTR13	336.999	522.536	449.65	229.995	377.729	305.53	543.414	355.783	0.0364064	0.904808	0.993992
MLTR14	5436.8	4750.9	5651.59	4957.66	5145.85	5295.86	4628.35	5708.49	-0.00111852	0.992445	0.997988
MLTR18_MM	759.556	701.733	441.573	364.158	453.838	745.671	519.262	524.551	-0.0185689	0.948115	0.997243
MLTR18A_MM	813.686	635.688	615.24	699.567	624.38	645.599	646.607	452.711	-0.223148	0.235962	0.993992
MLTR18B_MM	1025.55	878.017	1577.81	1223.44	1654.68	1002.49	1446.91	972.7	0.110846	0.655486	0.993992
MLTR18C_MM	911.468	905.697	772.752	705.956	594.781	998.952	816.767	727.53	-0.0714725	0.722323	0.993992
MLTR18D_MM	1147.77	959.602	880.453	1022.2	218.462	921.019	743.214	956.736	-0.497175	0.176573	0.993992
MLTR25A	3708.15	3530.52	3428.92	3459.5	2928.81	3636.26	3004.69	3849.75	-0.0740681	0.572773	0.993992
MLTR25C	363.19	480.772	428.11	359.367	202.959	526.044	322.755	396.834	-0.169871	0.567632	0.993992
MLTR31A_MM	554.098	594.895	359.451	622.902	389.004	1044.12	766.268	623.76	0.406254	0.18836	0.993992
MLTR31C_MM	402.769	213.677	596.392	437.629	570.821	357.781	486.328	295.345	0.0539941	0.872901	0.993992
MLTR31D_MM	855.592	1280.12	735.057	667.623	669.482	1135.33	884.831	708.144	-0.0601717	0.81826	0.993992
MLTR31E_MM	461.554	407.442	665.051	705.956	772.37	372.836	658.683	516.569	0.0531312	0.851627	0.993992
MLTR31F_MM	583.2	616.263	681.207	777.829	941.502	521.616	610.38	496.043	-0.0489204	0.839368	0.993992
MLTR31FA_MM	896.335	990.197	613.894	1055.74	604.648	702.277	820.061	977.262	-0.196211	0.3918	0.993992
MLTR32C_MM	144.345	139.861	80.775	107.011	9.866	22.14	90.02	28.508	-1.64798	0.00797947	0.41778
MLTR73	1060.47	1305.37	1155.09	916.784	1040.16	710.248	1052.8	1539.44	-0.0326445	0.892432	0.993992
MMAR1	1211.22	1346.16	1313.95	1927.8	848.48	1363.82	1760.88	1793.74	-0.00657685	0.979687	0.997988
MMERGLN_LTR	1438.79	1183.96	1918.42	2649.73	2279.06	1529.42	1933.23	1360.41	-0.0165996	0.95073	0.997243
MMERGLN-int	9763.07	9826.21	16651.9	16796	23901.2	17855.4	16067.5	16587.2	0.488748	0.0327442	0.752448
MMERVK10C-int	3122.04	3028.87	4644.59	3515.41	3369.96	3204.08	3792.92	2817.75	-0.117511	0.504911	0.993992
MMERVK10D3_I-int	596.586	642.001	597.739	552.626	1021.84	1001.61	675.15	660.25	0.490161	0.0157767	0.592153
MMERVK10D3_LTR	59.368	48.563	131.933	33.541	28.189	45.165	90.02	66.139	-0.246454	0.665326	0.993992
MMERVK9C_I-int	2267.61	2226.61	2062.47	2636.95	1967.57	1824.33	1782.84	1957.94	-0.286968	0.0195327	0.646876
MMERVK9E_I-int	1335.19	1243.21	1523.96	1453.44	1705.42	1463	1265.77	902	-0.0576917	0.779968	0.993992
MMETn-int	59627.2	45224.2	107095	112044	140673	70705.1	94549.6	59215	0.17253	0.59446	0.993992
MMSAT4	20258.9	12487.5	46735.3	36444.6	47912.3	26917.7	37281.5	22615	0.216889	0.54622	0.993992
MMTV-int	120.481	84.499	102.316	71.873	114.164	77.932	93.313	140.26	0.158291	0.641929	0.993992
MMVL30-int	2117.45	1802.17	2533.66	1876.69	1677.23	2534.57	2407.49	2628.46	0.15165	0.420637	0.993992
MRLTR33	735.111	549.732	848.143	1058.93	1097.95	956.443	762.975	684.197	0.136428	0.578412	0.993992
MT2_Mm	5113.18	4990.81	5445.61	4167.06	4300.19	4691.89	4379.15	5270.6	-0.0811205	0.539205	0.993992
MT2A	12126.1	11032.5	11871.3	12317.5	11812.5	10241.9	11435.8	10887.9	-0.0933981	0.332508	0.993992
MT2B	7448.89	7147.48	9484.39	7985.93	9088.04	7573.61	8694.62	7496.52	0.0351952	0.796925	0.993992
MT2B1	9824.18	9390.6	9652.67	8907.5	9598.25	9680.44	10484	9485.25	0.0550146	0.537674	0.993992
MT2B2	5256.36	4495.95	5343.3	4911.35	5433.37	5009.81	5045.51	5026.57	0.0363501	0.725705	0.993992
MT2C_Mm	2589.48	2700.09	1666.67	1816	1460.17	2447.79	2026.55	2545.21	-0.0497388	0.830261	0.993992
MTA_Mm	23534	24510.7	26709.8	26708.1	25166.9	22774	25098	24046.1	-0.0635094	0.504072	0.993992
MTA_Mm-int	10010.4	9415.85	12436.7	13624	14084.5	11856.4	11368.9	10925.5	0.0849424	0.594925	0.993992
MTB	8527.4	8115.83	8294.3	8342.1	8668.02	8419.36	8551.9	8485.19	0.0361307	0.630466	0.993992
MTB_Mm	5446.69	5556.56	5226.17	5128.56	5530.62	5261.32	5231.04	5578.49	0.015652	0.856135	0.993992
MTB_Mm-int	843.952	939.692	969.306	699.567	473.57	1126.48	619.162	580.427	-0.301364	0.277384	0.993992
MTB-int	2063.9	1942.03	3730.48	2189.74	3430.56	2860.47	2762.08	1826.81	0.1329	0.605433	0.993992
MTC	40143	40945.3	35973.4	35376.1	33856	37024.1	36226.5	40534.1	-0.0462137	0.668326	0.993992
MTC-int	6214.98	6304.92	5655.63	5898.4	7577.12	7486.82	6069.77	7055.21	0.227277	0.046826	0.869532
MTD	72717.2	72743.8	65766.1	64940	68281.5	67619.6	65615.8	69628.5	-0.0265475	0.764297	0.993992
MTD-int	4947.89	5332.69	3726.44	4772.39	3853.39	4795.5	4123.36	5998.13	-0.000948154	0.995848	0.997988
MTE2a	20132.6	20669.8	23321.2	20741	24965.3	19493.7	21481.9	23171.5	0.0704522	0.549858	0.993992
MTE2a-int	1101.21	1277.2	923.533	1673.85	1183.92	983.897	1139.52	1281.73	-0.116006	0.573788	0.993992
MTE2b	13563.8	13511.6	12166.1	12312.7	10460.8	11902.4	12396.4	13397.7	-0.0984591	0.393798	0.993992
MTE2b-int	755.482	861.02	718.902	574.987	845.661	636.743	834.332	724.109	0.0587105	0.751455	0.993992
MTEa	17555.4	18604.9	16125.5	17252.8	16606	18100.7	15986.2	18282.9	-0.0118315	0.905917	0.993992
MTEa-int	2287.4	2044.01	1890.15	2498	1764.61	2452.21	1995.81	2116.45	-0.0650995	0.675919	0.993992
MTEb	11013.9	11255.9	11459.3	10726.7	13209.2	11370.2	11092.2	10917.5	0.0674472	0.513616	0.993992
MTEb-int	1079.68	1159.68	1020.46	907.201	921.77	1130.02	807.985	1098.14	-0.0756714	0.651002	0.993992
MTE-int	6496.1	6749.75	6086.43	5850.49	6097.22	6610.97	6237.73	6731.36	0.027536	0.78008	0.993992
MT-int	501.133	539.533	399.839	1022.2	603.238	707.591	585.13	860.948	0.165815	0.580161	0.993992
MuLV-int	801.463	666.283	1192.79	2038.01	811.834	1176.07	757.486	857.527	-0.380322	0.249418	0.993992
MurERV4_19-int	700.771	858.592	953.151	867.272	703.308	857.256	744.312	691.039	-0.17079	0.289128	0.993992
MurERV4-int	5152.18	5015.09	5888.53	4976.83	6360.78	5062.95	5146.51	5120.08	0.044327	0.727285	0.993992
MuRRS4-int	498.805	625.004	578.891	769.843	535.585	761.612	581.837	919.105	0.181463	0.436146	0.993992
MuRRS-int	870.725	591.496	749.866	782.621	252.289	704.934	773.953	903.14	-0.183747	0.587614	0.993992
MurSAT1	0	0.971	0	0	0	0	1.098	0	-0.142689	0.967592	0.997243
MurSatRep1	18294	13717.1	38439.7	32082.7	40287.3	21596.1	28502.3	20697	0.115614	0.716604	0.993992
MURVY-int	235.142	264.182	243.673	388.116	40.874	262.136	332.635	394.554	-0.132148	0.799275	0.993992
MURVY-LTR	606.481	607.521	477.922	872.063	432.696	667.739	529.142	912.263	-0.0105126	0.970002	0.997243
MusHAL1	3019.02	2904.06	3392.57	2077.94	2367.85	3422.83	2739.02	3704.93	0.10259	0.612733	0.993992
MYSERV16_I-int	3575.45	3705.83	3411.42	3531.38	3329.09	3974.55	3045.31	3691.24	-0.0187704	0.877601	0.993992
MYSERV6-int	6203.34	5986.83	5782.18	5170.09	7391.08	5707.66	5588.93	5343.58	0.0537727	0.70523	0.993992
MYSERV-int	2129.09	2330.53	2129.78	2095.51	1749.11	2486.75	2430.54	2235.04	0.0357858	0.806637	0.993992
nhAT5a_ML	33.176	47.592	25.579	9.583	1.409	31.881	18.663	22.807	-0.636185	0.46167	0.993992
ORR1A0	3174.42	3275.57	3414.11	3608.04	3090.89	3150.95	3298.91	3211.17	-0.0781248	0.41101	0.993992
ORR1A0-int	2894.46	3022.55	3657.78	3143.26	4109.91	3833.74	3881.84	3368.53	0.257303	0.0430234	0.852111
ORR1A1	5618.97	5688.65	5259.83	6021.39	5200.81	5316.23	5638.33	6384.7	-0.00301322	0.978688	0.997988
ORR1A1-int	3575.45	3508.18	3185.25	4122.34	3234.65	5031.07	4098.11	4179.31	0.201672	0.2176	0.993992
ORR1A2	22878.1	22697.3	21665.3	23336.5	21825.1	20389.1	20848.4	22575.1	-0.0809533	0.336654	0.993992
ORR1A2-int	7642.71	8066.78	6872.65	7877.32	5550.35	8974.62	7949.21	9140.88	0.0538294	0.755635	0.993992
ORR1A3	6375.04	6327.26	7116.32	7894.89	8145.12	5838.73	6381.54	5154.29	-0.11885	0.478218	0.993992
ORR1A3-int	2787.95	3072.57	2388.26	3013.89	2961.22	3073.9	2566.67	3228.27	0.0705512	0.605586	0.993992
ORR1A4	12247.8	12681.2	12541.7	12835	12411.5	11930.7	11656.5	12252.8	-0.0601195	0.434084	0.993992
ORR1A4-int	4088.22	4268.68	4021.27	4483.3	3878.76	4117.13	4457.09	4040.18	-0.0314355	0.751445	0.993992
ORR1B1	25758	25933.5	26221.1	25059.8	24996.3	24077.6	23619.3	24015.3	-0.0906109	0.220899	0.993992
ORR1B1-int	5367.53	5755.67	5724.29	7212.89	4026.76	6128.32	5439.63	6296.9	-0.135716	0.440262	0.993992
ORR1B2	10721.1	10563.9	8947.23	9225.34	7956.26	9260.67	8810.99	10434	-0.114146	0.378573	0.993992
ORR1B2-int	1618.64	1722.04	1192.79	1485.38	1126.14	1881.89	1192.22	1437.95	-0.0945097	0.648398	0.993992
ORR1C1	10588.4	10414.3	11949.4	11958.1	12837.1	11540.2	10847.4	12173	0.0780334	0.472789	0.993992
ORR1C1-int	984.804	1433.09	928.918	1073.31	1245.94	1506.4	983.634	1486.99	0.239637	0.248202	0.993992
ORR1C2	18512.2	19312	16672.1	18334.1	17510.8	17680	17190.5	20801.9	0.00686653	0.950316	0.997243
ORR1C2-int	2608.1	2788.48	2353.26	2331.89	2023.95	3040.25	2489.82	3351.43	0.113078	0.528643	0.993992
ORR1D1	32831.5	32956.7	30193.9	32819	29116.1	30165.2	30696.8	32491.4	-0.0727532	0.402962	0.993992
ORR1D1-int	3567.88	3782.08	3134.09	3429.16	4600.4	4183.55	3431.74	3441.51	0.169693	0.236492	0.993992
ORR1D2	18656	19438.3	17062.5	17642.5	16391.7	18041.3	18187.3	19522.4	-0.0131864	0.897136	0.993992
ORR1D2-int	1582.56	1571.98	1802.64	2245.64	1337.55	1824.33	1821.26	2044.61	-0.0334621	0.857876	0.993992
ORR1D-int	797.971	932.893	885.838	659.638	329.808	713.79	855.19	1098.14	-0.128564	0.686816	0.993992
ORR1E	22970	23783.2	20457.7	20445.6	23905.4	21626.2	20568.5	23140.7	0.0256094	0.811421	0.993992
ORR1E-int	2235.02	1821.11	1728.6	1923.01	1725.15	1928.83	1842.12	1794.88	-0.0807231	0.528198	0.993992
ORR1F	23943.2	25151.2	21280.3	20383.3	22228.2	22001.7	21902.3	24462.3	-0.0028194	0.979811	0.997988
ORR1F-int	455.152	439.008	673.129	313.048	286.115	498.59	458.883	611.216	-0.0186589	0.950781	0.997243
ORR1G	4531.15	4485.75	4360.53	4224.56	3877.36	4458.97	4381.34	3785.89	-0.0930182	0.376474	0.993992
ORR1G-int	101.856	14.083	16.155	134.164	25.37	31.881	20.858	62.718	-0.9135	0.246731	0.993992
ORSL	189.744	192.309	203.285	174.093	513.034	131.954	195.409	166.488	0.403126	0.339678	0.993992
ORSL-2a	12.223	12.141	4.039	14.375	11.275	6.199	20.858	5.702	0.0310844	0.971559	0.997243
ORSL-2b	171.701	169.97	192.515	59.096	235.376	114.242	196.507	197.277	0.317412	0.434988	0.993992
PB1	29655.3	29147.9	32879.7	30541.4	35259.8	29710.8	31469.7	29601.8	0.0443947	0.670666	0.993992
PB1D10	132465	128229	151443	145943	162544	130739	146553	137044	0.0478098	0.680865	0.993992
PB1D11	35531.5	33785.7	38884	37616.9	41412	35527.4	37942.3	37438.1	0.0629882	0.527757	0.993992
PB1D7	57558.7	56451.4	65595.1	61633.8	67582.4	56271.6	62769.2	61111.4	0.0383598	0.717286	0.993992
PB1D9	81837.7	78554.8	95092.9	96823	104856	83473.6	94464	89789.5	0.0807552	0.521082	0.993992
Plat_L3	617.54	659.484	764.675	1108.45	600.419	882.053	810.18	1146.03	0.12987	0.616808	0.993992
RCHARR1	14557.9	14531	15592.4	13761.3	16126.8	14334.2	14526.2	16125.4	0.0643454	0.509222	0.993992
Ricksha	249.111	525.936	207.324	140.552	245.242	441.912	214.072	125.436	-0.132815	0.777699	0.993992
Ricksha_0	110.005	113.637	70.005	43.124	331.217	98.301	158.084	59.297	0.929434	0.0925946	0.993992
Ricksha_a	32.012	29.138	88.853	17.569	9.866	44.28	42.814	37.631	-0.30415	0.662827	0.993992
Ricksha_b	3.492	10.684	8.078	1.597	16.913	3.542	2.196	5.702	0.203744	0.860271	0.993992
Ricksha_c	270.065	303.518	195.207	222.009	169.132	302.874	333.733	180.172	-0.00923241	0.976135	0.997988
RLTR1	1.164	13.598	4.039	1.597	2.819	1.771	4.391	7.982	-0.31145	0.81347	0.993992
RLTR10	2170.41	2296.05	1693.59	3266.24	1499.64	2766.6	2275.75	3366.25	0.0726039	0.787835	0.993992
RLTR10A	471.449	373.934	531.772	678.804	500.349	433.942	487.426	505.166	-0.0882592	0.685331	0.993992
RLTR10B	93.708	123.835	115.778	92.637	225.51	141.695	171.258	131.138	0.645974	0.0282193	0.745088
RLTR10B2	388.8	453.092	414.647	581.375	357.996	477.336	412.775	448.149	-0.110241	0.585025	0.993992
RLTR10C	2152.37	1990.11	1623.59	2282.38	1515.14	2118.34	1695.01	1759.53	-0.182732	0.27076	0.993992
RLTR10D	216.517	312.745	222.133	338.603	184.636	212.543	203.094	252.013	-0.352062	0.158067	0.993992
RLTR10D2	127.466	140.347	149.435	226.8	31.008	251.509	121.856	95.788	-0.356979	0.504983	0.993992
RLTR10E	191.49	185.996	511.578	145.344	277.659	257.708	285.429	360.344	0.194306	0.62509	0.993992
RLTR10F	314.299	228.731	588.315	407.282	1302.32	421.543	403.992	340.958	0.683436	0.125923	0.993992
RLTR10-int	5637.6	5797.92	4256.87	5101.41	5065.51	5681.98	5131.14	6096.2	0.079172	0.572056	0.993992
RLTR11A	4121.98	3669.41	4081.85	4315.6	4028.16	4763.62	4061.88	4124.57	0.0695844	0.538699	0.993992
RLTR11A2	4334.42	4895.14	3870.49	4580.73	4897.79	5218.81	4339.62	4411.93	0.0934696	0.457065	0.993992
RLTR11B	2926.47	2434.94	2759.83	2734.38	4357.97	3219.14	3007.99	3287.57	0.353553	0.0208741	0.660056
RLTR11C_MM	1405.03	1388.9	1257.4	1394.34	1323.46	1842.04	1343.71	1695.67	0.188694	0.225697	0.993992
RLTR11D	913.214	954.26	631.395	800.19	583.506	1374.44	866.168	704.723	0.0970947	0.727115	0.993992
RLTR12A	1373.02	1499.62	1389.34	1135.6	1193.79	1640.12	1337.13	1524.62	0.0767544	0.631076	0.993992
RLTR12B	2030.14	2016.82	1787.83	1919.82	1702.6	2640.85	1763.08	1818.82	0.0316901	0.855162	0.993992
RLTR12B2	192.072	147.631	181.745	103.817	149.4	208.115	240.419	364.905	0.619595	0.0737128	0.957899
RLTR12BD_Mm	2232.69	2405.8	2540.39	2619.38	3150.09	2275.98	2261.48	2387.85	0.0402853	0.788845	0.993992
RLTR12C	1569.17	1344.71	1933.23	2379.81	2218.45	1295.63	2395.41	1537.16	0.0441656	0.859941	0.993992
RLTR12D	1413.76	1332.57	1366.45	1127.61	1306.55	1122.05	1300.9	1891.81	0.100115	0.601943	0.993992
RLTR12E	1530.75	1609.37	1369.14	1547.67	1027.48	1548.91	1611.58	1318.22	-0.13704	0.428166	0.993992
RLTR12F	1.746	0	0	0	0	0	0	0	-1.37397	0.694247	0.993992
RLTR12G	529.652	432.695	428.11	365.755	968.282	607.518	473.154	501.745	0.534855	0.0448837	0.869532
RLTR12H	237.471	337.026	232.903	159.719	480.617	201.03	295.31	149.383	0.213543	0.587402	0.993992
RLTR13A	146.673	161.714	78.083	249.161	97.251	107.157	184.431	88.946	-0.408553	0.329992	0.993992
RLTR13A1	162.388	104.41	165.59	493.53	318.532	144.352	133.932	143.681	-0.318175	0.529544	0.993992
RLTR13A2	558.754	538.562	344.642	629.291	975.329	496.819	453.394	409.378	0.171121	0.590294	0.993992
RLTR13A3	327.686	260.783	240.98	225.203	115.574	270.992	220.659	248.592	-0.301079	0.32781	0.993992
RLTR13B1	1033.11	854.706	875.068	1277.75	775.189	1200.87	901.298	1456.2	0.102748	0.665959	0.993992
RLTR13B2	260.752	237.472	220.786	237.981	74.7	199.259	254.691	258.855	-0.279468	0.451696	0.993992
RLTR13B3	292.764	253.498	297.523	285.896	518.672	173.577	310.679	342.099	0.249573	0.436234	0.993992
RLTR13B4	397.53	326.828	281.368	466.378	228.328	512.76	399.601	366.046	0.0371507	0.897777	0.993992
RLTR13C1	235.724	202.022	269.252	196.454	142.353	193.945	244.811	194.996	-0.216086	0.395983	0.993992
RLTR13C2	855.01	755.638	834.68	678.804	820.291	848.4	696.009	1226.99	0.200357	0.335738	0.993992
RLTR13C3	431.288	355.966	403.877	501.516	264.974	500.361	433.633	408.238	-0.0696711	0.773128	0.993992
RLTR13D	20.371	91.298	24.233	17.569	31.008	61.992	17.565	62.718	0.16014	0.825284	0.993992
RLTR13D1	243.873	224.846	102.316	158.121	191.683	338.297	193.214	207.54	0.346066	0.325444	0.993992
RLTR13D2	321.284	322.457	255.789	174.093	350.949	327.67	309.581	215.522	0.157357	0.57211	0.993992
RLTR13D3	484.254	471.06	638.126	840.119	866.802	541.099	462.176	305.608	-0.160107	0.626022	0.993992
RLTR13D3A	186.251	226.303	204.631	87.845	226.919	261.251	223.952	278.24	0.482204	0.128092	0.993992
RLTR13D3A1	1069.78	983.398	1779.75	1648.3	1430.58	1128.25	1507.29	1076.47	-0.0900121	0.702951	0.993992
RLTR13D4	76.247	111.695	137.318	60.693	50.74	108.043	135.03	218.943	0.410312	0.395708	0.993992
RLTR13D5	614.63	645.886	792.946	950.325	1185.34	869.655	679.542	930.508	0.289406	0.200567	0.993992
RLTR13D6	590.766	461.833	562.736	496.725	434.106	633.201	614.771	499.464	0.0486236	0.801078	0.993992
RLTR13E	848.026	964.459	799.677	868.869	711.765	937.846	1024.25	741.214	-0.0275324	0.874072	0.993992
RLTR13F	312.553	348.681	193.861	209.231	197.321	246.196	128.443	128.857	-0.607547	0.0671384	0.957899
RLTR13G	2772.24	2173.19	5072.7	6171.52	7017.58	3689.39	4587.73	2687.76	0.151964	0.665575	0.993992
RLTR14	1665.2	1223.3	1692.25	1616.35	1307.96	1599.38	1457.89	1756.11	-0.016113	0.922363	0.993992
RLTR14_RN	1531.92	1428.72	1960.15	1531.7	1976.03	1847.35	1664.27	1126.64	0.0363076	0.859019	0.993992
RLTR14-int	1600.02	1532.16	1494.35	996.644	2087.37	1626.84	1708.18	1201.91	0.234608	0.28199	0.993992
RLTR15	3859.48	3716.52	3964.73	5237.17	3980.24	4211.89	3862.08	4692.45	-0.00176338	0.99063	0.997988
RLTR16	2015.59	2197.47	1711.09	1870.3	2546.85	3137.66	2198.9	2709.42	0.441689	0.00424485	0.281159
RLTR16B_MM	1219.95	844.994	1319.33	1280.94	1174.06	1211.49	1051.7	1808.56	0.170668	0.448051	0.993992
RLTR16C_MM	536.055	671.624	270.598	520.682	565.183	536.671	607.086	676.215	0.25127	0.355235	0.993992
RLTR17	3821.06	4064.71	4181.48	4853.85	3464.39	4591.81	4070.66	4874.91	0.00770481	0.958903	0.997243
RLTR17B_Mm	10852.6	11105.8	12386.9	11879.9	12780.8	12284.1	11544.5	11082.9	0.0453114	0.652931	0.993992
RLTR17C_Mm	174.611	115.094	91.546	138.955	63.425	186.861	139.421	148.243	0.0499769	0.899407	0.993992
RLTR17D_Mm	1439.96	1311.68	974.691	1718.57	1937.97	1036.15	995.709	1435.67	-0.0110402	0.965911	0.997243
RLTR18	1210.05	995.539	1525.31	1418.3	2056.36	1349.65	1354.69	1008.05	0.164665	0.491387	0.993992
RLTR18B	2219.3	2192.13	2910.61	2258.42	2917.53	2026.24	2484.33	1781.19	-0.0569499	0.76472	0.993992
RLTR18-int	913.796	852.764	811.794	1110.04	1417.89	1068.91	927.646	913.403	0.231111	0.240573	0.993992
RLTR19	1031.37	721.644	1025.85	939.145	1471.45	874.083	959.482	886.035	0.172579	0.437842	0.993992
RLTR19A	438.273	391.417	871.029	421.657	954.187	528.7	795.909	663.671	0.47288	0.121649	0.993992
RLTR19A2	143.181	107.81	158.858	79.859	31.008	43.394	91.118	19.386	-1.40319	0.00699127	0.393609
RLTR19B	589.602	357.908	424.071	436.032	466.523	386.12	462.176	405.957	-0.0730673	0.729289	0.993992
RLTR19C	462.136	596.838	485.999	787.412	590.553	553.497	384.232	574.726	-0.147208	0.539131	0.993992
RLTR19D	7.566	6.313	29.618	1.597	2.819	2.657	4.391	10.263	-1.15282	0.316518	0.993992
RLTR19-int	17859.2	12656.5	38955.3	28022.6	43794	17053	29691.2	19527	0.175031	0.621765	0.993992
RLTR1A2_MM	1207.14	839.166	1865.91	1764.89	2627.19	1077.77	1700.5	1058.22	0.187922	0.57508	0.993992
RLTR1B	849.772	657.056	815.832	999.838	1340.37	917.477	925.45	602.094	0.188932	0.455848	0.993992
RLTR1B-int	1718.75	1562.75	2596.93	1918.22	2958.4	2362.77	2220.86	2362.76	0.346345	0.0701085	0.957899
RLTR1C	432.452	322.943	305.601	399.296	418.602	348.925	543.414	311.31	0.150947	0.536458	0.993992
RLTR1D	696.697	792.546	865.644	1336.84	1123.32	832.46	794.811	850.685	-0.0334081	0.887964	0.993992
RLTR1D2_MM	178.103	99.554	142.703	108.609	36.645	176.233	138.323	86.665	-0.26877	0.574482	0.993992
RLTR1E_MM	32.594	14.083	20.194	7.986	32.417	7.97	36.228	11.403	0.210991	0.789016	0.993992
RLTR1F_Mm	50.637	30.595	57.889	39.93	101.479	138.153	30.739	10.263	0.651799	0.365226	0.993992
RLTR20A	363.772	436.095	426.764	549.432	446.791	486.192	428.144	380.87	-0.0226615	0.907041	0.993992
RLTR20A1	178.685	272.923	160.205	122.983	163.494	205.458	167.964	246.311	0.0834356	0.793127	0.993992
RLTR20A2	382.397	489.028	433.495	816.162	400.279	533.128	466.567	375.168	-0.252053	0.358086	0.993992
RLTR20A2B_MM	617.54	933.378	445.611	1105.25	903.448	773.125	592.815	959.017	0.0579098	0.844198	0.993992
RLTR20A3_MM	1254.29	1358.79	1110.66	1207.47	1570.11	1366.47	1075.85	1225.85	0.0853443	0.595284	0.993992
RLTR20A4	5112.02	5117.56	7489.23	6211.45	8357.95	6411.71	6598.91	6586.54	0.224674	0.182588	0.993992
RLTR20B1	844.534	848.879	643.511	1266.57	828.748	954.672	711.378	507.446	-0.261885	0.321437	0.993992
RLTR20B2	978.402	1198.53	852.181	1653.09	1462.99	1501.08	1009.98	1168.84	0.136545	0.56701	0.993992
RLTR20B3	1036.61	839.652	795.639	1400.73	496.121	682.794	821.158	1028.58	-0.425618	0.113105	0.993992
RLTR20B3A_MM	941.152	1108.2	918.148	827.342	2167.71	1028.18	784.931	977.262	0.384124	0.201761	0.993992
RLTR20B4_MM	527.906	552.16	446.958	378.533	376.319	409.145	498.404	1142.61	0.347016	0.328291	0.993992
RLTR20B5_MM	820.088	907.154	1005.65	1089.28	830.157	1412.53	821.158	1012.61	0.0956169	0.656904	0.993992
RLTR20C	243.873	202.507	166.936	228.398	166.313	239.996	205.29	204.119	-0.0444174	0.852065	0.993992
RLTR20C1_MM	3751.8	3217.29	7272.49	4992.8	6925.96	3999.35	5269.47	3716.33	0.0502022	0.85713	0.993992
RLTR20C2_MM	2083.69	2145.51	1600.7	1833.57	1757.57	2074.95	2130.84	2959.15	0.218658	0.254063	0.993992
RLTR20D	864.905	1078.1	994.885	790.607	793.512	1021.98	792.615	1266.9	0.0549942	0.789786	0.993992
RLTR21	2813.56	2653.47	2003.23	2518.76	2911.89	2583.28	2552.4	3270.46	0.179095	0.249385	0.993992
RLTR22_Mur	2922.4	2979.82	3169.09	2632.16	3002.1	3029.62	3289.03	2395.83	0.0013976	0.991962	0.997988
RLTR22_Mus	1075.02	1235.92	1031.23	1011.02	1588.43	1202.64	993.514	1107.26	0.166155	0.362279	0.993992
RLTR23	1200.16	1429.2	922.187	598.944	1182.52	1050.32	1086.83	1016.03	0.0596903	0.81309	0.993992
RLTR24	939.405	1142.2	1400.11	1015.81	1423.53	1178.73	1121.96	1010.33	0.074433	0.685998	0.993992
RLTR24B_MM	722.306	707.075	562.736	584.57	490.483	526.044	720.16	539.376	-0.18164	0.344164	0.993992
RLTR25A	2179.14	2000.79	2156.7	2819.03	2439.73	2206.02	2353.7	2504.16	0.0552104	0.70211	0.993992
RLTR25B	2697.15	2565.58	2867.53	2846.18	2197.31	3027.85	2809.28	2766.44	-0.0220446	0.870369	0.993992
RLTR26	194.982	203.478	129.241	118.192	107.117	101.843	216.268	124.296	-0.240734	0.506405	0.993992
RLTR26_Mus	498.805	526.421	463.113	396.102	551.089	425.086	546.707	376.309	0.00645648	0.974607	0.997988
RLTR26B_MM	431.87	557.987	593.7	384.922	321.351	279.848	317.266	420.781	-0.557484	0.0147686	0.573428
RLTR26C_MM	1058.14	735.727	2576.74	1887.87	2761.08	1118.51	1502.9	841.563	-0.00729974	0.98596	0.997988
RLTR26D_MM	220.009	184.539	294.831	140.552	524.31	122.212	217.365	167.628	0.293382	0.520502	0.993992
RLTR27	290.436	155.401	185.784	274.716	190.274	262.136	207.485	175.611	-0.113484	0.699452	0.993992
RLTR28	2936.37	3183.78	2981.96	3694.29	3109.21	3656.62	3209.98	2441.44	-0.0426802	0.788469	0.993992
RLTR28B	339.909	365.193	460.42	447.212	496.121	367.522	409.481	296.485	-0.0364714	0.871425	0.993992
RLTR3_Mm	15.715	16.997	88.853	63.887	128.259	26.568	60.379	77.542	0.673641	0.339586	0.993992
RLTR30	373.085	276.808	483.307	477.558	407.327	402.946	373.254	329.555	-0.0839058	0.719664	0.993992
RLTR30B_MM	320.12	353.538	344.642	420.06	248.061	372.836	362.276	298.766	-0.160087	0.450677	0.993992
RLTR30C_MM	13.969	25.738	12.116	140.552	18.323	16.826	15.369	12.544	-1.59406	0.0628133	0.957899
RLTR30D_MM	396.948	355.966	290.792	344.992	497.53	288.704	288.723	254.293	-0.0678969	0.798494	0.993992
RLTR30D_RN	67.516	88.384	114.432	137.358	143.762	154.094	137.226	69.56	0.319815	0.403987	0.993992
RLTR30D2_MM	476.687	569.157	257.135	298.674	241.013	632.315	531.338	458.412	0.2153	0.541562	0.993992
RLTR30E_MM	409.753	433.181	371.567	279.507	387.595	428.628	440.22	303.327	0.0572594	0.797054	0.993992
RLTR31_Mm	445.257	336.055	463.113	314.646	353.768	463.166	543.414	594.111	0.326356	0.170387	0.993992
RLTR31_Mur	678.654	878.988	693.323	880.049	944.321	655.341	861.777	987.525	0.138837	0.469275	0.993992
RLTR31A_Mm	214.771	172.884	152.127	162.913	53.559	169.149	212.974	309.029	0.0836608	0.854187	0.993992
RLTR31B_Mm	583.782	896.471	433.495	1344.83	775.189	1043.23	611.478	1001.21	0.0758805	0.821928	0.993992
RLTR31B2	2379.36	2131.91	2260.37	2395.78	2166.3	2202.48	2318.57	2512.14	0.00568885	0.958362	0.997243
RLTR31C_MM	1100.63	1311.2	1005.65	1777.67	1106.41	1578.13	1286.63	1325.06	0.029641	0.889496	0.993992
RLTR31D_MM	4742.43	4540.63	4868.07	5218	6697.63	5299.4	5470.36	5008.32	0.214752	0.0966592	0.993992
RLTR31M	362.026	420.554	333.872	420.06	246.651	371.95	354.591	346.66	-0.216977	0.295796	0.993992
RLTR33	1941.67	2060.52	1941.3	1522.12	1682.87	2205.13	1967.27	1944.26	0.062255	0.67991	0.993992
RLTR34B_MM	1112.27	1240.3	1639.74	1816	1736.42	1551.56	1267.96	1459.62	0.0527546	0.789986	0.993992
RLTR34C_MM	553.516	649.286	495.423	536.654	476.389	851.943	526.947	347.8	-0.020383	0.941446	0.997243
RLTR34D_MM	176.939	244.757	166.936	231.592	222.691	325.014	253.593	545.077	0.715194	0.029803	0.745736
RLTR35B_MM	276.467	202.993	122.509	188.468	190.274	238.225	178.942	234.908	0.0856805	0.775533	0.993992
RLTR4_Mm	561.082	671.139	1503.77	856.091	1787.16	948.473	1030.84	677.355	0.308064	0.387578	0.993992
RLTR4_MM-int	2755.36	2873.47	4893.65	2536.33	4840	3230.65	4210.08	3295.55	0.254488	0.284659	0.993992
RLTR40	3229.72	3488.76	2637.32	3352.49	3699.77	2906.52	2860.88	3113.1	-0.015461	0.915856	0.993992
RLTR41	563.992	540.99	753.905	311.451	408.736	634.086	458.883	213.241	-0.339536	0.340895	0.993992
RLTR41A2	174.611	95.669	189.822	252.355	504.578	147.894	129.541	52.455	0.228752	0.698814	0.993992
RLTR41B	132.704	151.516	22.886	107.011	180.408	131.954	113.074	257.714	0.713644	0.176307	0.993992
RLTR41C	201.966	188.91	490.038	303.465	778.008	199.259	449.002	222.364	0.478887	0.303701	0.993992
RLTR42	243.291	222.418	235.595	233.189	118.393	232.912	277.745	151.664	-0.25578	0.40601	0.993992
RLTR42-int	3902.55	3983.13	4969.04	4999.19	7561.62	4678.6	4483.44	4156.5	0.226059	0.284088	0.993992
RLTR43A	9.895	0.486	4.039	0	0	0	1.098	0	-3.4237	0.202302	0.993992
RLTR43B	0	0	0	0	0	0	0	0	NA	NA	NA
RLTR43C	92.544	91.298	28.271	78.262	155.038	63.763	81.238	57.016	0.285629	0.575891	0.993992
RLTR44A	191.49	114.608	201.939	209.231	573.64	146.123	146.008	60.437	0.368243	0.523284	0.993992
RLTR44B	100.11	80.614	70.005	177.288	102.889	136.382	72.455	95.788	-0.060077	0.881957	0.993992
RLTR44C	644.895	675.995	620.625	733.108	896.401	654.455	478.643	555.34	-0.0501094	0.820133	0.993992
RLTR44D	51.801	52.934	39.041	1.597	112.755	29.225	26.347	45.613	0.539183	0.518345	0.993992
RLTR44E	263.662	251.556	258.482	322.631	184.636	334.755	198.703	298.766	-0.102811	0.699956	0.993992
RLTR44-int	491.82	1325.28	810.447	1161.15	1212.11	874.968	910.081	637.444	-0.0599995	0.848087	0.993992
RLTR45	378.323	345.282	374.26	606.93	443.972	384.348	273.354	491.482	-0.0941432	0.729275	0.993992
RLTR45-int	1043.01	1254.87	1708.4	2520.36	2301.61	1532.97	1217.47	786.827	-0.159785	0.642247	0.993992
RLTR46	1.164	0	2.693	4.792	0	0.886	0	0	-2.6402	0.382345	0.993992
RLTR46A	6.984	1.943	0	41.527	0	30.11	23.054	10.263	0.357359	0.812358	0.993992
RLTR46A2	0.582	9.227	0	1.597	0	4.428	13.174	0	0.593478	0.78277	0.993992
RLTR46B	21.535	8.741	16.155	15.972	0	55.793	19.76	18.245	0.599178	0.563587	0.993992
RLTR47	185.669	133.062	87.507	333.812	167.723	232.912	86.727	131.138	-0.253692	0.584058	0.993992
RLTR47_MM	4.074	4.856	8.078	14.375	19.732	20.369	17.565	31.929	1.58965	0.0321857	0.752448
RLTR48A	726.38	599.751	609.855	790.607	776.599	584.493	680.639	742.354	0.0304912	0.860682	0.993992
RLTR48B	167.044	107.81	64.62	172.496	94.432	184.204	149.302	125.436	0.114906	0.771953	0.993992
RLTR48C	167.044	255.926	162.897	335.409	140.943	216.085	189.92	189.295	-0.317536	0.313805	0.993992
RLTR49	763.049	831.396	1075.66	1122.82	861.165	744.786	811.278	689.899	-0.284672	0.119542	0.993992
RLTR5_Mm	54.129	67.988	49.812	43.124	15.504	58.449	37.325	41.052	-0.494361	0.32863	0.993992
RLTR50A	7.566	4.371	21.54	6.389	4.228	18.598	5.489	0	-0.461929	0.711789	0.993992
RLTR50B	78.575	81.1	60.582	17.569	1.409	62.877	43.912	117.454	-0.0794214	0.927458	0.993992
RLTR51A_Mm	1385.83	1711.36	1354.34	2116.27	2156.43	1497.54	1903.6	1756.11	0.155622	0.422532	0.993992
RLTR51B_Mm	393.456	357.423	350.027	648.457	345.312	380.806	298.603	337.537	-0.355675	0.159606	0.993992
RLTR53_Mm	467.957	371.506	481.96	337.006	435.515	644.713	469.861	894.018	0.559507	0.0392468	0.833809
RLTR53B_Mm	65.77	61.675	55.197	33.541	2.819	117.784	76.846	49.034	0.189894	0.806317	0.993992
RLTR6_Mm	401.605	312.259	507.539	351.381	211.415	329.442	472.056	200.698	-0.371249	0.247973	0.993992
RLTR6B_Mm	200.802	202.993	231.556	250.758	262.155	264.793	210.779	303.327	0.238808	0.265037	0.993992
RLTR6C_Mm	77.411	26.224	30.964	39.93	190.274	39.852	91.118	6.842	0.903633	0.260732	0.993992
RLTR6-int	1580.81	1193.67	3031.77	1750.52	1777.3	2447.79	2263.68	1975.05	0.164918	0.538875	0.993992
RLTR8	398.694	305.46	372.913	590.959	325.579	212.543	455.589	262.276	-0.406734	0.187305	0.993992
RLTR9A	371.339	273.409	389.069	688.387	263.564	267.45	311.777	331.836	-0.546381	0.0686048	0.957899
RLTR9A2	68.098	95.669	14.809	47.916	47.921	53.136	39.521	62.718	-0.171233	0.765695	0.993992
RLTR9A3	242.709	347.71	347.335	576.584	153.628	285.162	271.158	200.698	-0.726841	0.0262571	0.739137
RLTR9A3A	80.903	121.893	87.507	36.735	32.417	38.081	50.499	119.735	-0.449657	0.423499	0.993992
RLTR9A3B	64.606	51.962	67.313	148.538	38.055	43.394	128.443	93.507	-0.1203	0.824944	0.993992
RLTR9A4	0.582	0	6.731	15.972	38.055	18.598	27.445	2.281	1.95928	0.152315	0.993992
RLTR9B	256.096	309.831	197.9	223.606	294.572	359.552	186.627	191.575	0.0603672	0.840094	0.993992
RLTR9B2	92.544	41.764	117.124	46.318	42.283	71.733	49.401	102.63	-0.158029	0.75463	0.993992
RLTR9C	88.469	73.816	234.249	249.161	88.794	98.301	286.527	135.699	-0.0751407	0.886809	0.993992
RLTR9D	704.263	523.022	743.134	614.916	889.353	541.984	618.064	618.058	0.0444732	0.835808	0.993992
RLTR9D2	144.927	166.571	216.748	212.426	102.889	377.264	219.561	264.556	0.387652	0.313954	0.993992
RLTR9E	1527.26	1414.64	2343.84	2090.72	2173.35	1291.2	1468.86	1375.24	-0.22488	0.333904	0.993992
RLTR9F	150.165	136.462	115.778	95.831	88.794	122.212	83.433	45.613	-0.554305	0.143695	0.993992
RLTRETN_Mm	1633.19	1788.09	2145.93	3683.11	3806.88	1789.79	2198.9	2223.64	0.115851	0.700605	0.993992
RMER10A	5538.07	6517.62	5483.31	6318.47	5732.17	7470	5927.05	7961.78	0.183495	0.223652	0.993992
RMER10B	2708.21	3231.86	2463.65	3794.91	3117.67	3147.41	2622.66	3795.01	0.0564842	0.755922	0.993992
RMER12	3531.79	3429.51	3493.54	3536.17	3547.55	3569.84	3623.86	3138.18	-0.0113749	0.906316	0.993992
RMER12B	1406.2	1677.85	1528	1795.24	1550.38	1801.3	1698.31	1826.81	0.103579	0.435447	0.993992
RMER12C	2518.47	2358.21	2552.51	2597.02	2498.93	2464.61	2591.92	2261.27	-0.0296615	0.770356	0.993992
RMER13A	1008.09	1083.44	931.611	491.933	1337.55	1358.5	762.975	1339.89	0.446828	0.111612	0.993992
RMER13A1	1224.6	1422.89	1083.74	1482.19	806.197	995.409	1051.7	704.723	-0.550395	0.00335101	0.281159
RMER13A2	1762.4	1738.07	1571.08	1740.93	1589.84	1408.98	1441.42	1530.32	-0.19173	0.0798889	0.957899
RMER13B	1370.11	1267.49	1048.73	752.274	1960.52	1333.71	1052.8	1415.15	0.373851	0.13029	0.993992
RMER15	16694.5	16065.6	16188.8	15489.5	18006.9	15172	15465.9	17441.3	0.0362446	0.7212	0.993992
RMER15-int	4222.09	4296.36	4071.08	3464.3	5102.15	4691.89	4401.1	4090.36	0.186874	0.141537	0.993992
RMER16	613.466	371.992	380.991	680.401	690.623	668.625	589.521	512.008	0.267486	0.288992	0.993992
RMER16_Mm	782.256	726.015	576.198	447.212	622.97	723.531	857.386	561.042	0.123507	0.59632	0.993992
RMER16A2	200.22	166.085	154.82	62.29	132.487	126.64	295.31	197.277	0.358326	0.403322	0.993992
RMER16A3	318.956	362.279	181.745	172.496	246.651	174.462	205.29	184.733	-0.362678	0.25306	0.993992
RMER16B	168.208	177.74	222.133	20.763	104.298	147.009	161.377	168.769	-0.021623	0.969055	0.997243
RMER16B2	285.197	267.096	298.869	266.73	214.234	427.743	206.387	158.506	-0.147832	0.651411	0.993992
RMER16B3	42.489	45.163	28.271	76.665	88.794	39.852	58.184	41.052	0.245688	0.620268	0.993992
RMER16C	548.278	508.453	1355.68	1998.08	3341.77	1028.18	1226.25	859.808	0.550344	0.39276	0.993992
RMER16-int	1965.53	1998.36	1680.13	2357.45	1660.31	2239.67	1820.16	1483.57	-0.15061	0.392338	0.993992
RMER17A	1395.14	1904.64	1501.08	1729.75	1737.83	1535.62	1477.65	1219.01	-0.129932	0.439745	0.993992
RMER17A2	2475.4	2489.82	2047.66	3215.13	1946.43	2264.47	2582.04	2192.85	-0.186005	0.278556	0.993992
RMER17A-int	570.977	496.313	475.229	426.448	944.321	619.031	481.937	523.411	0.380203	0.124906	0.993992
RMER17B	3156.96	3061.4	2096.12	3596.86	2138.11	3314.78	2587.53	2701.44	-0.148766	0.463368	0.993992
RMER17B2	887.604	893.557	751.212	857.689	429.878	742.129	821.158	570.164	-0.402372	0.0712398	0.957899
RMER17C	4915.29	5365.23	5700.06	5952.71	5341.76	6618.06	5234.34	5426.82	0.0452639	0.723001	0.993992
RMER17C2	1098.3	1015.93	1028.54	1293.72	1034.53	1527.65	1248.2	1195.07	0.176574	0.29736	0.993992
RMER17C-int	1468.48	1689.02	1561.66	1100.46	2439.73	1568.39	1465.57	1867.86	0.333345	0.113419	0.993992
RMER17D	586.692	507.968	483.307	1555.66	945.731	927.218	603.793	591.831	-0.0278476	0.941397	0.997243
RMER17D2	1008.09	1268.95	821.217	1349.62	886.534	1114.08	732.236	1553.13	-0.0532617	0.839644	0.993992
RMER19A	2697.74	2874.44	2517.5	2646.54	3267.07	2911.84	2437.13	2287.5	0.0216238	0.884128	0.993992
RMER19B	13940.3	13408.2	15389.1	15011.9	13229	14785	13184.6	16457.2	-0.00211467	0.985717	0.997988
RMER19B2	3354.27	3223.6	3026.39	2381.4	2425.64	3855.88	3427.35	3733.44	0.165085	0.375771	0.993992
RMER19C	2648.26	2676.3	2116.32	3010.69	3202.24	2819.74	2791.72	2459.69	0.109027	0.47304	0.993992
RMER1A	4719.15	4661.06	3967.42	6359.99	4076.09	4903.54	4705.19	4230.62	-0.136983	0.411318	0.993992
RMER1B	9612.32	9524.15	9449.39	9137.5	8319.89	10528.8	9068.97	10131.8	0.0125084	0.910676	0.993992
RMER1C	4177.85	4236.14	3521.81	3877.97	3804.07	4191.52	3711.68	4446.14	0.0300733	0.802102	0.993992
RMER2	1296.78	1312.17	852.181	1031.78	1059.89	988.325	1054.99	1039.98	-0.120197	0.492788	0.993992
RMER20A	1587.21	1513.7	1484.92	1134	1348.83	1542.71	1609.38	1507.52	0.0692861	0.645965	0.993992
RMER20B	1387.57	1395.21	1623.59	1720.17	1554.61	1620.64	1550.1	1071.91	-0.0781498	0.655514	0.993992
RMER20C_Mm	1356.72	1435.03	1312.6	1370.38	1189.56	977.697	984.731	928.228	-0.425903	0.00115119	0.16203
RMER21A	1688.48	1712.33	3047.93	2146.62	2770.95	1878.35	2680.84	1686.55	0.0697562	0.776315	0.993992
RMER21B	764.795	898.413	574.852	1026.99	800.559	905.079	786.029	1067.35	0.124854	0.561537	0.993992
RMER30	4183.67	4171.55	5079.43	3874.77	5069.74	4285.4	4625.05	4736.93	0.112744	0.376379	0.993992
RMER3D1	1.164	1.457	0	0	0	27.453	9.88	0	3.66157	0.0985104	0.993992
RMER3D2	0	0	0	0	0	0	0	0	NA	NA	NA
RMER3D3	23.863	12.626	2.693	14.375	14.094	16.826	20.858	12.544	0.243485	0.760749	0.993992
RMER3D4	5.238	11.169	14.809	0	11.275	7.97	76.846	3.421	1.66219	0.173289	0.993992
RMER3D-int	2775.15	2761.77	2378.84	2275.99	2701.89	2721.43	2272.46	2377.59	-0.0183031	0.889327	0.993992
RMER4A	5882.05	6012.08	5768.72	5634.87	6097.22	6017.62	6237.73	5733.57	0.0475993	0.570582	0.993992
RMER4B	10704.8	10206	11173.9	11617.9	12307.2	12047.6	11367.8	12192.4	0.133096	0.14097	0.993992
RMER5	7129.35	7517.53	7341.15	6954.15	7563.03	6983.81	7495.81	7452.05	0.0269114	0.75085	0.993992
RMER6A	15705.6	16259.3	14916.5	19835.4	18277.6	21494.3	17427.7	19154.1	0.19483	0.143882	0.993992
RMER6B	2594.72	2279.54	2228.06	2309.53	1667.36	2399.08	2299.9	2540.65	-0.0793104	0.621553	0.993992
RMER6BA	675.743	745.926	455.035	734.705	786.465	780.21	622.456	881.474	0.232029	0.270614	0.993992
RMER6C	3907.79	4253.14	4229.94	4389.06	4676.51	5658.07	4392.32	5730.15	0.286322	0.0284536	0.745088
RMER6D	2304.28	2643.76	2526.93	2627.37	2669.47	2949.92	2496.41	2427.76	0.0623175	0.597154	0.993992
RMER6-int	708.337	664.34	495.423	651.652	463.704	899.765	608.184	524.551	-0.0130766	0.957606	0.997243
RNERVK23-int	40.16	104.896	193.861	65.485	84.566	74.39	75.749	96.928	-0.281657	0.573079	0.993992
RNLTR23	10.477	5.342	40.388	14.375	0	9.742	15.369	3.421	-1.27641	0.26556	0.993992
RodERV21-int	1791.51	1399.1	1231.83	1702.6	1474.27	2415.02	1432.64	1623.83	0.181886	0.398266	0.993992
RSINE1	256301	253651	252963	273873	261822	258093	259245	278847	0.0292359	0.719723	0.993992
SRV_MM-int	320.702	270.495	405.224	273.119	331.217	290.475	525.849	261.135	0.151197	0.594214	0.993992
SUBTEL_sa	40.16	25.738	53.85	121.386	49.33	63.763	115.27	79.823	0.375263	0.501971	0.993992
SYNREP_MM	39.578	34.48	16.155	4.792	36.645	29.225	39.521	29.649	0.47078	0.490496	0.993992
Tigger1	2172.74	2057.12	2100.16	2049.19	1854.82	1878.35	2084.73	2193.99	-0.0648592	0.555683	0.993992
Tigger10	1095.97	1109.18	1157.78	1325.66	1505.28	1060.94	1138.42	1108.4	0.038174	0.814966	0.993992
Tigger11a	128.048	173.369	125.202	146.941	135.306	193.945	154.791	306.748	0.462327	0.160756	0.993992
Tigger12	104.766	315.659	193.861	499.919	303.028	255.051	273.354	137.98	-0.19753	0.664061	0.993992
Tigger12A	105.93	40.307	56.543	33.541	14.094	40.737	63.673	114.033	-0.0277206	0.966577	0.997243
Tigger12c	179.267	180.168	100.969	159.719	122.621	46.937	150.399	148.243	-0.411804	0.323697	0.993992
Tigger13a	1719.91	1917.75	1137.59	1272.96	1382.66	1485.14	1530.34	1892.95	0.0546909	0.79011	0.993992
Tigger14a	392.292	292.834	656.974	637.277	739.953	379.035	578.543	379.729	0.0725022	0.826853	0.993992
Tigger15a	1664.04	1441.35	2574.05	2312.72	2459.46	2047.5	1879.44	1799.44	0.0359944	0.86623	0.993992
Tigger16a	639.075	662.398	678.514	520.682	823.11	597.777	495.11	725.249	0.0760203	0.712411	0.993992
Tigger16b	456.316	365.678	379.645	487.142	424.24	290.475	362.276	391.133	-0.202382	0.321671	0.993992
Tigger17	683.31	685.708	397.146	547.835	448.2	472.908	701.498	781.125	0.052216	0.844461	0.993992
Tigger17a	2175.65	2346.07	1892.84	2443.69	3010.55	1441.75	1901.4	2183.73	-0.0539631	0.808471	0.993992
Tigger17b	139.689	72.359	111.739	81.456	49.33	46.937	113.074	159.646	-0.13649	0.781319	0.993992
Tigger17c	1171.06	1082.47	757.943	913.59	656.797	975.926	883.733	928.228	-0.189677	0.348089	0.993992
Tigger18a	433.034	532.249	290.792	317.84	301.619	438.37	400.699	334.116	-0.0984044	0.703955	0.993992
Tigger19a	1509.22	1229.61	2187.67	1716.97	2452.42	1445.29	1804.79	1556.55	0.128554	0.578474	0.993992
Tigger1a_Art	54.711	78.186	36.349	47.916	67.653	49.593	77.944	45.613	0.131254	0.75873	0.993992
Tigger1a_Mars	0	0	0	0	0	0	0	0	NA	NA	NA
Tigger20a	294.51	250.584	397.146	239.578	542.632	369.293	355.689	279.381	0.388371	0.16263	0.993992
Tigger2b	689.712	547.304	527.733	429.643	505.987	490.62	598.304	397.975	-0.142626	0.506822	0.993992
Tigger5	2303.7	2185.33	1585.89	1258.58	1214.93	2151.11	1940.92	2127.85	0.0187845	0.939878	0.997243
Tigger5b	2478.31	2480.59	1806.68	1731.35	1866.09	2009.42	2277.95	2598.81	0.041166	0.823327	0.993992
Tigger6a	948.718	939.206	1330.1	1017.41	1150.1	955.557	1271.26	1310.24	0.147654	0.41294	0.993992
Tigger6b	417.902	507.482	339.257	586.167	515.853	285.162	443.513	445.869	-0.131973	0.610622	0.993992
Tigger7	9134.47	9330.87	8632.21	7225.67	7057.04	7889.77	8455.3	8982.37	-0.0842057	0.529187	0.993992
Tigger8	177.521	251.07	150.781	167.704	221.281	166.492	174.551	106.051	-0.168289	0.593317	0.993992
Tigger9a	366.1	358.394	164.243	140.552	180.408	336.526	282.136	331.836	0.129435	0.73409	0.993992
Tigger9b	811.358	948.918	809.101	892.827	379.138	705.82	890.32	678.496	-0.382529	0.126079	0.993992
UCON1	71.59	47.592	22.886	0	0	0.886	1.098	0	-6.03185	0.000179339	0.100968
UCON10	51.219	35.937	59.235	27.152	15.504	15.941	16.467	29.649	-1.16441	0.0316295	0.752448
UCON11	22.117	7.284	5.385	7.986	2.819	0.886	20.858	12.544	-0.221542	0.844181	0.993992
UCON12	2.328	4.856	83.468	0	0	10.627	2.196	0	-2.78829	NA	NA
UCON12A	9.895	14.569	9.424	6.389	14.094	23.025	40.619	1.14	0.955633	0.325695	0.993992
UCON13	1.746	34.965	4.039	0	0	15.941	27.445	29.649	0.817014	0.58578	0.993992
UCON14	17.461	25.738	110.393	19.166	29.598	24.797	35.13	31.929	-0.497286	0.484526	0.993992
UCON15	11.059	12.626	0	0	0	0	0	17.105	-0.486311	0.856644	0.993992
UCON16	5.82	10.684	0	0	0	12.398	12.076	1.14	0.597324	0.754732	0.993992
UCON17	13.387	50.505	18.848	0	0	44.28	2.196	68.42	0.465546	0.748307	0.993992
UCON18	0.582	1.457	0	0	0	0	0	0	-1.53289	0.660589	0.993992
UCON19	2.91	0	0	0	0	5.314	0	0	0.814661	0.810108	0.993992
UCON2	194.982	178.226	189.822	172.496	394.642	199.259	166.866	131.138	0.274438	0.448318	0.993992
UCON20	67.516	40.307	57.889	6.389	0	21.254	29.641	68.42	-0.531039	0.609542	0.993992
UCON21	6.984	17.483	12.116	0	1.409	4.428	1.098	5.702	-1.54036	0.254757	0.993992
UCON22	0	34.48	0	4.792	0	0	0	4.561	-3.11665	0.241259	0.993992
UCON23	62.278	37.393	82.122	99.025	145.172	37.195	74.651	120.875	0.435599	0.400221	0.993992
UCON24	0	0	0	0	0	11.513	0	0	4.15925	0.22301	0.993992
UCON25	4.656	0.971	0	0	28.189	0.886	1.098	2.281	2.40368	0.193972	0.993992
UCON26	56.457	76.244	44.427	0	63.425	68.191	17.565	22.807	-0.0525463	0.95593	0.997243
UCON27	8.731	53.905	26.925	3.194	0	4.428	5.489	31.929	-1.15535	0.357321	0.993992
UCON28a	59.95	61.675	52.504	73.471	0	73.504	26.347	15.965	-1.08531	0.227093	0.993992
UCON28b	28.52	33.023	5.385	49.513	63.425	30.11	28.543	129.997	1.11399	0.131159	0.993992
UCON28c	20.371	1.457	0	4.792	107.117	0.886	7.685	0	2.09704	NA	NA
UCON29	241.545	272.438	230.21	538.251	343.902	195.717	290.918	405.957	-0.0492415	0.888333	0.993992
UCON31	32.594	59.732	84.814	54.304	0	60.22	27.445	28.508	-0.983032	0.262424	0.993992
UCON4	433.034	330.713	693.323	694.776	1051.44	524.272	654.292	571.305	0.383349	0.222809	0.993992
UCON5	28.52	14.569	4.039	76.665	7.047	108.928	34.032	6.842	0.357309	0.730907	0.993992
UCON6	422.558	327.799	919.494	723.525	1154.33	407.374	638.923	255.434	0.038399	0.931972	0.995636
UCON7	5.82	5.342	0	0	5.638	2.657	1.098	5.702	0.348438	0.83814	0.993992
UCON8	88.469	48.563	47.119	12.777	5.638	65.534	23.054	87.805	-0.118334	0.885007	0.993992
UCON9	6.984	40.793	2.693	17.569	40.874	24.797	15.369	6.842	0.347234	0.715218	0.993992
URR1A	26253.9	27896.9	26039.3	24328.3	27936.4	25467.1	27121.3	25608.4	0.0219422	0.810842	0.993992
URR1B	26110.1	26202.1	28997.1	27016.4	26717.2	24683.3	26965.4	27716.8	-0.0301245	0.739478	0.993992
X1_LINE	77.993	29.138	6.731	22.361	5.638	44.28	28.543	4.561	-0.71618	0.45211	0.993992
X2_LINE	34.34	56.333	12.116	19.166	4.228	23.025	17.565	0	-1.44128	0.170628	0.993992
X3_LINE	210.115	185.51	323.102	234.786	269.202	219.628	281.038	155.085	-0.0395612	0.892319	0.993992
X5A_LINE	45.399	30.595	59.235	118.192	9.866	29.225	16.467	58.157	-1.14008	0.0944303	0.993992
X5B_LINE	57.039	67.988	63.274	55.901	81.747	78.818	63.673	136.839	0.56065	0.133057	0.993992
X6A_LINE	395.784	281.665	880.453	586.167	1402.39	413.573	636.727	629.461	0.525167	0.207582	0.993992
X6B_LINE	437.691	447.264	495.423	551.029	890.763	368.408	484.132	509.727	0.221768	0.427526	0.993992
X7A_LINE	304.405	364.222	341.95	420.06	754.048	261.251	386.427	677.355	0.538926	0.105321	0.993992
X7B_LINE	312.553	141.318	405.224	429.643	263.564	275.42	279.94	229.206	-0.292019	0.393121	0.993992
X7C_LINE	149.583	131.12	100.969	119.789	357.996	189.517	64.771	61.578	0.422118	0.439676	0.993992
X7D_LINE	4.656	0	2.693	11.18	0	7.97	21.956	17.105	1.38849	0.366197	0.993992
X8_LINE	164.134	180.168	187.13	142.149	194.502	118.67	110.878	96.928	-0.377336	0.218313	0.993992
X9_LINE	278.795	253.498	1002.96	929.562	1119.09	591.578	627.945	334.116	0.11909	0.804604	0.993992
YREP_Mm	988.296	776.035	1182.02	852.897	1181.11	913.049	1217.47	930.508	0.159599	0.406773	0.993992
Zaphod	267.154	329.256	298.869	511.099	281.887	182.433	257.984	273.679	-0.494895	0.0760833	0.957899
Zaphod2	403.351	310.802	1005.65	742.691	662.434	432.171	607.086	409.378	-0.21928	0.545758	0.993992
Zaphod3	171.118	182.596	339.257	255.55	173.36	211.657	211.876	209.82	-0.22405	0.435797	0.993992
ZP3AR	2648.84	2190.67	3629.51	2886.11	3757.55	2568.23	2538.13	2140.4	-0.0449167	0.836952	0.993992

## Sheet: femalePGCs_TEs
TE.id	NrmCnts_E13.5f_U2WT_rep1	NrmCnts_E13.5f_U2WT_rep2	NrmCnts_E13.5f_U2WT_rep3	NrmCnts_E13.5f_U2WT_rep4	NrmCnts_E13.5f_U2KO_rep1	NrmCnts_E13.5f_U2KO_rep2	NrmCnts_E13.5f_U2KO_rep3	NrmCnts_E13.5f_U2KO_rep4	log2FoldChange	pvalue	padj
(CATTC)n	0	0	0	0	0	0	0	0	NA	NA	NA
7SK	4831.21	3171.31	5333.44	1954.97	2324.12	3545.57	2930.46	2996.93	-0.373408	0.133135	0.572109
AmnSINE1	5262.28	3634.96	6031.56	3162.14	4596.91	4129.68	5197.64	3780.59	-0.0304791	0.875268	0.979382
AmnSINE2	998.369	905.571	1029.87	648.956	756.041	931.161	948.68	772.792	-0.0694812	0.697053	0.92813
Arthur1	541.884	393.018	488.504	371.874	254.347	600.309	545.692	357.398	-0.028289	0.916744	0.987749
Arthur1A	145.384	32.601	80.202	55.903	73.504	55.426	95.471	47.121	-0.210182	0.669743	0.914442
Arthur1B	575.434	364.039	441.112	328.934	352.352	399.069	426.102	453.816	-0.0648083	0.762786	0.945401
Arthur1C	52.867	51.618	118.48	64.815	22.168	42.636	111.55	37.697	-0.417552	0.443594	0.845812
B1_Mm	64519.8	58738	71296	58901.9	51712.9	58050.9	60209	58517.6	-0.149515	0.144584	0.587152
B1_Mur1	88708.4	85474.1	93470.1	90435.9	84450.2	86224.4	88007.1	85042.7	-0.0590351	0.434225	0.834783
B1_Mur2	76178	73791.3	82075.9	76582.5	70783.1	74825.4	76289.3	75059.4	-0.0555593	0.487788	0.860772
B1_Mur3	67540.4	62277	74812.2	61070	57963.1	61375.6	63307.3	59107.7	-0.136181	0.161813	0.614142
B1_Mur4	80474.4	76200.2	84285.1	81488.2	74538.8	76194	80720.2	78019.4	-0.0592209	0.456551	0.851005
B1_Mus1	156755	155128	182137	168629	145554	163752	158409	160947	-0.0759297	0.41496	0.823949
B1_Mus2	134964	123046	152224	126302	113389	123197	128502	125563	-0.128936	0.200402	0.655227
B1F	94859.3	90807.9	100453	91864.2	87081.2	91531.7	88879.4	88070.8	-0.0881785	0.259402	0.702138
B1F1	42568.9	42190.5	43378.4	43425	39461.1	42164	40224.4	41229.1	-0.0731327	0.319435	0.753894
B1F2	42534.4	38263.1	44340.8	40403.8	36903.6	39870.2	39877.7	39526.9	-0.083898	0.335488	0.765672
B2_Mm1a	47824.1	45105.6	59721.4	41864.6	35124.4	43381.7	42817.2	42270.1	-0.249649	0.0556478	0.466911
B2_Mm1t	56285.8	54047.2	63605.7	53936.3	47025	51062.9	51941.2	54504.3	-0.155804	0.107532	0.529677
B2_Mm2	176817	174096	178647	186737	160655	171816	175041	177747	-0.0639015	0.41948	0.828675
B3	376906	386113	365441	404626	373254	385698	377634	388785	-0.00728381	0.924468	0.988046
B3A	194530	199080	191067	211882	192908	198017	198288	202974	-0.00795203	0.918646	0.987749
B4	102140	102453	98043.4	109292	99355.2	105249	106514	107814	0.0243086	0.763199	0.945401
B4A	193761	204411	184332	220247	199977	207857	206500	217889	0.0520017	0.565159	0.891292
BGLII	1760.87	2247.63	1635.03	2014.92	2215.62	2160.77	1736.57	2841.79	0.22501	0.179575	0.632932
BGLII_A	207.4	387.584	360.909	283.564	499.36	660.851	371.834	337.825	0.59488	0.0284244	0.323866
BGLII_B	1401.99	2035.72	1465.51	1890.97	2177.12	1617.59	2054.13	2058.85	0.217396	0.17603	0.628359
BGLII_B2	2578.27	2682.3	2719.58	1781.59	1955.44	1939.92	1717.47	1790.62	-0.398117	0.00833095	0.156622
BGLII_C	10.167	30.789	21.873	9.722	19.834	11.085	21.104	14.499	-0.12324	0.861596	0.977543
BGLII_Mur	1028.87	1263.27	871.286	1212.84	1485.25	1422.32	1071.29	1448.44	0.308157	0.0630792	0.485406
BGLII_Mus	418.867	478.141	523.136	614.119	950.884	480.076	351.735	426.268	0.117063	0.681879	0.92058
BLACKJACK	614.068	851.236	643.44	1131.83	452.691	856.975	520.568	764.093	-0.321385	0.20202	0.65671
C573_MM	20.333	12.678	14.582	11.343	26.835	11.085	26.129	26.098	0.61401	0.344392	0.769255
CENSAT_MC	0	0	0	0	0	0	0	0	NA	NA	NA
Chap1_Mam	201.3	153.041	182.278	214.698	137.674	184.186	153.758	102.942	-0.379007	0.159752	0.611401
Charlie1	3647.81	3406.76	3080.49	3488.65	3299.51	3584.8	3090.24	3523.24	-0.0139495	0.89384	0.981744
Charlie10	588.651	465.463	736.401	473.957	1026.72	903.021	707.49	814.839	0.612878	0.00163866	0.0710924
Charlie10a	42.7	50.712	78.379	54.282	49.003	93.798	103.511	79.744	0.543934	0.167171	0.614945
Charlie10b	33.55	52.523	45.569	17.014	24.501	21.318	26.129	16.674	-0.743157	0.183328	0.635976
Charlie11	114.884	76.974	154.936	81.828	140.008	93.798	98.486	57.996	-0.129788	0.732451	0.941007
Charlie12	714.718	708.156	736.401	960.877	633.534	835.657	780.852	682.899	-0.09026	0.586721	0.90005
Charlie13a	254.167	210.092	176.809	325.694	410.689	226.821	278.373	221.108	0.226033	0.422186	0.829088
Charlie13b	114.884	195.603	153.113	153.125	149.341	192.713	140.694	187.036	0.120231	0.652227	0.909294
Charlie14a	90.484	47.09	63.797	70.486	68.837	92.946	67.332	74.669	0.161126	0.652826	0.909294
Charlie15a	391.417	261.71	328.1	265.74	340.685	277.131	414.042	253.731	0.044048	0.851365	0.977262
Charlie15b	656.768	675.556	563.238	682.174	621.867	664.262	635.133	624.903	-0.0212301	0.87516	0.979382
Charlie16a	409.717	320.572	435.643	202.546	294.016	280.542	262.294	259.531	-0.315011	0.213255	0.67006
Charlie17	377.184	390.301	291.644	355.67	369.853	338.526	342.69	289.978	-0.0836619	0.647307	0.909294
Charlie17a	268.401	199.226	257.011	85.069	102.672	170.542	178.882	110.192	-0.521292	0.162247	0.614142
Charlie17b	292.801	339.589	535.896	282.754	297.516	333.41	287.418	388.571	-0.142117	0.561218	0.891292
Charlie18a	1562.62	1151.89	2107.13	900.113	1314.9	1327.67	1186.86	879.359	-0.279283	0.241001	0.675906
Charlie19a	298.901	235.448	193.214	367.013	340.685	278.837	297.467	216.759	0.0427233	0.867136	0.978455
Charlie1a	8103.87	8036.94	6259.41	8626.83	7643.24	7908.04	7933.13	7276.28	-0.0131065	0.911395	0.986616
Charlie1b	2212.27	2036.63	2192.8	2226.38	2158.45	2300.61	2052.12	2086.39	-0.0115678	0.906931	0.985694
Charlie1b_Mars	0	0	0	6.481	25.668	0	3.015	1.45	2.1502	0.315068	0.753894
Charlie20a	156.567	224.582	156.759	252.777	275.348	170.542	366.809	216.759	0.373904	0.207273	0.656995
Charlie21a	96.584	104.141	60.152	132.87	267.181	101.473	156.773	197.91	0.865015	0.0178787	0.252089
Charlie22a	509.351	278.01	390.074	330.555	466.692	400.774	440.171	337.825	0.126107	0.576245	0.90005
Charlie23a	278.567	155.758	165.873	164.467	120.173	211.472	138.684	235.607	-0.112588	0.721537	0.937633
Charlie24	1569.74	1616.44	2579.23	1290.62	1202.9	1376.28	1133.59	911.982	-0.607658	0.0039267	0.103007
Charlie25	328.384	318.761	264.302	477.198	382.687	587.518	399.973	345.799	0.301111	0.221499	0.670178
Charlie26a	404.634	393.923	647.085	416.434	537.862	360.697	564.786	187.036	-0.173298	0.580844	0.90005
Charlie29a	286.701	498.064	291.644	491.781	371.02	454.495	334.651	368.272	-0.0413199	0.863697	0.977543
Charlie2a	798.085	558.737	641.617	568.748	728.039	647.208	574.836	699.573	0.0463173	0.786128	0.957617
Charlie2b	2113.65	1830.16	2849	1600.11	1697.59	1870.85	1775.76	1639.1	-0.263168	0.12676	0.558535
Charlie4	177.917	128.591	43.747	79.398	60.67	107.442	154.763	141.364	0.106394	0.813662	0.971833
Charlie4a	1626.67	1999.5	1532.95	2029.51	1379.07	1540.85	1649.13	1771.04	-0.182232	0.201809	0.65671
Charlie4z	933.302	666.5	681.718	699.188	682.537	718.835	737.639	828.613	-0.00634747	0.96862	0.991528
Charlie5	4085.99	3505.46	5574.05	3397.91	2928.49	3742.55	3449.01	3002	-0.334866	0.0450382	0.430534
Charlie6	531.718	259.899	805.667	359.721	305.683	389.689	421.077	192.111	-0.577215	0.087544	0.507058
Charlie7	967.869	1054.99	958.78	1153.7	907.715	930.308	1130.58	898.933	-0.0984875	0.47722	0.860772
Charlie7a	225.7	189.264	205.974	153.125	172.676	226.821	217.071	152.964	-0.00589343	0.980985	0.99717
Charlie8	2651.47	1905.32	3124.24	1776.73	2167.78	2018.37	2445.06	2192.96	-0.0984698	0.583109	0.90005
Charlie9	442.251	436.485	326.277	538.772	443.357	416.976	447.206	373.347	-0.0596652	0.756408	0.945401
Cheshire	2111.62	2231.33	1811.84	2006.82	1921.6	2333.02	2171.71	2508.31	0.130134	0.303452	0.740436
Cheshire_Mars	10.167	6.339	1.823	5.671	0	1.705	2.01	2.9	-1.84001	0.195536	0.652559
Cheshire_Mars_	3.05	1.811	0	0.81	1.167	0	5.025	5.075	0.955185	0.628536	0.909294
CR1_Mam	1025.82	796.902	1374.37	589.003	1033.72	649.766	1031.09	692.323	-0.150281	0.554317	0.889008
CYRA11_Mm	327.367	318.761	266.125	322.453	311.517	321.472	297.467	310.277	0.00242723	0.988686	0.997602
DNA1_Mam	89.467	115.913	65.62	72.916	61.837	60.542	85.421	77.569	-0.275018	0.427039	0.829088
ERV3-16A3_I-int	470.718	594.96	514.023	695.137	920.549	513.332	704.475	508.912	0.215288	0.340544	0.768404
ERV3-16A3_LTR	406.667	458.219	227.847	298.147	206.511	283.1	317.567	126.141	-0.5798	0.0678461	0.485406
ERVB2_1A-I_MM-int	256.201	240.882	251.543	179.05	311.517	169.69	219.081	369.722	0.20863	0.457943	0.851005
ERVB2_1-I_MM-int	10.167	4.528	23.696	4.051	0	40.077	36.178	19.574	1.21397	0.253925	0.693529
ERVB3_1-I_MM-int	320.251	235.448	244.252	432.638	218.178	249.844	195.967	256.631	-0.423897	0.0909745	0.507058
ERVB3_1-LTR_MM	257.217	154.853	176.809	103.703	140.008	121.938	200.991	147.889	-0.179512	0.58048	0.90005
ERVB4_1B-I_MM-int	516.468	491.725	495.795	552.545	656.869	468.991	532.627	571.257	0.114397	0.477155	0.860772
ERVB4_1B-LTR_MM	1700.89	1311.27	2511.78	1286.57	1424.58	1110.23	1332.57	942.429	-0.500348	0.0226997	0.287699
ERVB4_1C-LTR_Mm	1089.87	1404.54	1831.89	691.086	718.705	741.859	433.137	642.302	-0.982398	0.000217471	0.024682
ERVB4_1-I_MM-int	327.367	207.376	462.985	382.406	614.866	466.433	502.479	304.477	0.454766	0.102304	0.515712
ERVB4_1-LTR_MM	1.017	0	1.823	1.62	35.002	0	12.059	36.247	4.28183	0.00301732	0.0961531
ERVB4_2-I_MM-int	282.634	477.236	326.277	264.93	131.84	180.775	126.625	318.251	-0.830877	0.0115595	0.186274
ERVB4_2-LTR_MM	16.267	28.978	10.937	5.671	28.002	26.434	28.139	6.525	0.513265	0.509612	0.867032
ERVB4_3-I_MM-int	108.784	153.947	131.24	54.282	84.005	151.783	54.268	83.369	-0.258016	0.545656	0.889008
ERVB4_3-LTR_MM	68.117	25.356	5.468	24.305	0	23.023	10.05	3.625	-1.74673	0.0912822	0.507058
ERVB5_1-I_MM-int	1.017	24.45	12.759	6.481	1.167	3.411	8.04	17.399	-0.557847	0.630943	0.909294
ERVB5_1-LTR_MM	120.984	83.313	71.088	66.435	74.671	118.527	101.501	122.516	0.288321	0.398239	0.821231
ERVB5_2-LTR_MM	153.517	245.41	191.391	234.953	234.513	254.108	386.909	289.978	0.495245	0.0501683	0.447246
ERVB7_1-LTR_MM	2017.07	2827.19	4544.18	1037.84	889.048	1291.01	965.764	1029.42	-1.31962	0.00204207	0.0782612
ERVB7_2B-LTR_MM	269.417	204.659	249.72	197.685	234.513	138.139	221.091	161.663	-0.287654	0.26208	0.702138
ERVB7_2-LTR_MM	1470.1	1085.78	2092.55	1060.53	893.715	1033.49	1251.17	782.216	-0.525474	0.0210237	0.275753
ERVB7_3-LTR_MM	185.034	190.17	264.302	85.069	117.84	90.387	192.952	81.919	-0.580998	0.140083	0.583159
ERVB7_4-LTR_MM	232.817	162.097	318.986	70.486	67.67	133.023	102.506	107.292	-0.924741	0.027683	0.321266
ERVL-B4-int	980.069	997.939	964.248	1185.3	1041.89	1004.49	1059.22	1106.99	0.0278286	0.824586	0.971833
ERVL-E-int	899.752	1157.32	1068.15	1051.62	1089.72	877.44	1052.19	681.449	-0.175986	0.31464	0.753894
ERVL-int	366.001	251.749	227.847	346.758	446.857	395.658	303.497	324.051	0.296332	0.199535	0.655227
ETnERV2-int	727.935	1018.77	730.933	892.822	1061.72	887.672	720.554	964.903	0.106771	0.543995	0.889008
ETnERV3-int	295.851	563.265	417.415	576.85	627.7	694.96	401.983	368.272	0.173042	0.524724	0.880404
ETnERV-int	6580.9	8236.17	13543.2	4448.71	3286.68	4738.52	2706.35	3595.01	-1.19516	0.00177422	0.0736343
Eulor1	8.133	10.867	40.101	17.014	5.834	20.465	9.045	8.699	-0.754057	0.35974	0.78216
Eulor10	3.05	0.906	12.759	0	28.002	3.411	0	0	0.947462	0.62027	0.909294
Eulor11	10.167	5.433	1.823	13.773	4.667	0.853	28.139	5.8	0.310059	0.791442	0.962012
Eulor12	23.383	42.562	12.759	39.699	35.002	19.612	85.421	33.348	0.529939	0.39454	0.818091
Eulor2A	52.867	47.995	32.81	18.634	46.669	13.643	47.233	15.224	-0.321446	0.608153	0.90545
Eulor2B	468.684	249.938	730.933	241.434	145.841	291.627	493.434	255.906	-0.506297	0.197343	0.654801
Eulor2C	17.283	19.017	7.291	6.481	7	11.085	19.094	9.424	-0.115424	0.88767	0.981468
Eulor3	0	2.717	1.823	2.431	0	4.264	1.005	2.9	0.242947	0.903771	0.985694
Eulor4	0	0	0	0	0	0	0	0	NA	NA	NA
Eulor5A	177.917	163.908	275.239	156.365	218.178	257.519	175.868	130.49	0.0230931	0.938262	0.988046
Eulor5B	1.017	5.433	1.823	23.495	2.333	5.969	9.045	2.175	-0.732493	0.565749	0.891292
Eulor6A	1.017	0	0	8.102	0	0	0	0	-3.76545	0.271016	0.710079
Eulor6B	38.633	65.201	98.43	56.713	43.169	119.38	98.486	66.695	0.354167	0.428062	0.829646
Eulor6C	4.067	13.584	5.468	0	5.834	5.116	0	3.625	-0.666513	0.671349	0.914442
Eulor6D	10.167	35.317	1.823	7.292	5.834	9.38	58.288	15.949	0.69116	0.48562	0.860772
Eulor6E	28.467	7.245	3.646	72.106	9.334	39.225	8.04	21.023	-0.530881	0.562885	0.891292
Eulor7	0	0	0	0	0	0	0	0	NA	NA	NA
Eulor8	6.1	24.45	7.291	2.431	16.334	2.558	55.273	15.224	1.13985	0.260137	0.702138
Eulor9A	125.05	136.741	111.189	206.597	60.67	114.263	115.57	98.593	-0.577968	0.0838684	0.505982
Eulor9B	0	3.622	0	4.051	0	0.853	0	1.45	-1.71709	0.551912	0.889008
Eulor9C	40.667	78.785	29.164	28.356	15.167	37.519	60.297	78.294	0.111291	0.851131	0.977262
FAM	97.6	112.291	196.86	196.874	68.837	189.302	195.967	141.364	-0.0142678	0.970398	0.992392
FordPrefect	48419.9	11024.4	28109	6526.83	12947.2	13742.3	25715.9	29202.3	-0.205169	0.746895	0.945401
FordPrefect_a	44.733	52.523	45.569	16.204	73.504	32.403	22.109	28.273	-0.0264373	0.963806	0.99014
GSAT_MM	268.401	481.764	849.413	8677.06	4098.72	1235.58	776.832	494.413	-0.637799	NA	NA
HAL1	6293.18	6349.86	6255.76	7652.99	7672.41	7058.74	6991.49	7303.83	0.128124	0.217849	0.670178
HAL1_SS	203.334	130.402	297.112	115.046	71.17	201.24	197.977	119.616	-0.329536	0.410861	0.823949
HAL1b	1019.72	917.343	765.566	633.563	679.036	814.339	976.819	816.289	-0.0216643	0.907536	0.985694
HAL1M8	1344.04	1345.68	925.97	1258.21	1360.41	1426.59	1042.14	1591.98	0.151914	0.381944	0.808316
HAL1ME	1957.09	2160.69	2302.16	1720.83	2025.44	1632.09	1901.38	1872.54	-0.130514	0.323625	0.753894
hAT-N1_Mam	192.15	157.569	158.581	133.68	208.845	105.736	164.813	137.74	-0.0601434	0.834051	0.976569
Helitron1Na_Mam	23.383	8.15	1.823	83.449	33.835	29.845	33.164	72.495	0.519908	0.538503	0.887916
Helitron1Nb_Mam	36.6	56.145	34.633	92.361	32.668	22.17	75.372	56.546	-0.243984	0.650775	0.909294
Helitron2Na_Mam	92.517	91.463	40.101	65.625	121.34	88.682	47.233	135.565	0.430802	0.317618	0.753894
Helitron3Na_Mam	438.184	496.253	616.098	410.763	390.854	368.371	371.834	311.002	-0.440043	0.0196343	0.266837
HERV16-int	57.95	116.819	147.645	131.25	116.673	124.496	57.283	83.369	-0.245065	0.531549	0.883783
HERVL32-int	0	0	0	0	0	0	0	0	NA	NA	NA
HERVL40-int	354.817	258.993	284.353	176.62	172.676	254.961	221.091	242.857	-0.26509	0.312067	0.750559
HERVL74-int	362.951	194.698	390.074	184.722	375.687	230.232	354.75	184.136	0.0185216	0.954566	0.989253
HUERS-P3b-int	2.033	0.906	0	0	0	0	10.05	0	1.69765	0.590832	0.90005
IAP1-MM_I-int	2817.19	1889.93	3603.63	1518.28	1929.77	2245.19	2512.39	1409.29	-0.278709	0.259597	0.702138
IAP1-MM_LTR	138.267	162.097	178.632	144.213	130.674	233.643	225.11	274.754	0.47889	0.0849995	0.505982
IAPA_MM-int	116.917	91.463	133.063	82.639	345.352	122.79	134.664	150.789	0.83234	0.0278881	0.321266
IAP-d-int	362.951	444.635	486.681	367.013	312.683	627.595	402.988	382.771	0.0588426	0.804563	0.971248
IAPEY_LTR	204.35	407.507	326.277	235.763	681.37	247.286	178.882	282.729	0.242924	0.521237	0.880404
IAPEY2_LTR	261.284	317.855	339.036	378.355	172.676	253.255	308.522	313.901	-0.303941	0.211008	0.664853
IAPEY3_LTR	206.384	301.555	357.264	233.333	430.523	248.139	332.641	403.07	0.369282	0.14587	0.587152
IAPEY3C_LTR	45.75	106.857	30.987	29.167	102.672	101.473	155.768	97.143	1.0919	0.0191372	0.263253
IAPEY3-int	616.101	608.544	521.314	537.151	662.702	707.75	912.501	700.298	0.384178	0.0166087	0.243307
IAPEY4_I-int	665.918	291.594	357.264	435.068	600.866	1176.74	396.958	287.803	0.492131	0.18809	0.639694
IAPEY4_LTR	138.267	123.158	131.24	104.514	81.671	88.682	97.481	43.497	-0.677888	0.0455986	0.432229
IAPEY5_I-int	55.917	40.751	43.747	30.787	102.672	80.155	117.58	71.045	1.11922	0.00315396	0.0961531
IAPEY5_LTR	83.367	29.884	107.544	27.546	110.839	19.612	85.421	67.42	0.199509	0.738929	0.944316
IAPEy-int	296.867	418.374	295.29	239.004	383.854	565.347	530.617	306.652	0.514817	0.0437835	0.429459
IAPEz-int	27578.2	28981	28805.3	25634.2	27863.8	36193.3	32456.1	31480	0.205614	0.052378	0.45448
IAPLTR1_Mm	2731.79	3957.34	3149.76	2607.98	2938.99	3712.7	3496.25	3849.46	0.169728	0.271225	0.710079
IAPLTR1a_Mm	760.468	916.438	1064.5	888.771	799.21	1078.68	800.951	955.478	0.00477229	0.976675	0.995465
IAPLTR2_Mm	1189.5	1181.77	1146.53	987.613	1004.55	1328.52	1410.96	1338.25	0.175114	0.232828	0.670178
IAPLTR2a	437.168	362.228	596.047	371.874	390.854	497.983	329.626	528.485	-0.00984189	0.965814	0.991299
IAPLTR2a2_Mm	671.001	707.251	851.236	703.239	984.719	1014.73	791.906	630.703	0.223821	0.220719	0.670178
IAPLTR2b	232.817	446.446	421.061	375.115	346.519	395.658	306.512	271.13	-0.159898	0.509046	0.867032
IAPLTR3	54.9	48.901	111.189	128.009	63.003	34.108	46.228	103.667	-0.467282	0.336678	0.765672
IAPLTR3-int	164.7	146.702	125.771	95.602	166.842	180.775	154.763	195.735	0.391678	0.139869	0.583159
IAPLTR4	195.2	182.02	169.518	119.907	266.014	138.139	141.699	121.066	-0.00242933	0.993957	0.997602
IAPLTR4_I	5.083	3.622	1.823	11.343	14.001	5.969	7.035	5.8	0.534626	0.608998	0.90545
ID	8308.22	8458.94	8379.3	9124.28	8681.63	8851.99	8427.57	8294.83	-0.000845091	0.991874	0.997602
ID_B1	219905	207360	234835	212792	203140	205576	204314	197557	-0.110122	0.169749	0.614945
ID2	10610	9597.24	11208.2	9462.13	9590.51	9846.25	10568.1	9570.73	-0.0463286	0.633301	0.909294
ID4	50182.8	45223.3	55716.8	43555.4	44963.4	43883.1	45235.1	42313.6	-0.142187	0.168609	0.614945
ID4_	51504.4	47502.6	55802.4	48728.4	46867.5	50567.5	48455	47145.4	-0.0763397	0.391757	0.815318
IMPB_01	8254.33	8718.83	9336.25	12014.2	10284.7	9940.05	10950	13173	0.210588	0.143783	0.587152
Kanga1	652.701	557.832	508.554	571.989	443.357	449.379	537.652	462.515	-0.27778	0.0762876	0.494345
Kanga11a	311.101	282.538	242.429	328.934	406.022	234.496	221.091	303.752	-0.00459309	0.985028	0.997602
Kanga1a	122	289.783	123.949	270.601	163.342	256.666	164.813	229.083	0.00854155	0.980174	0.99717
Kanga1b	158.6	143.08	120.303	88.31	211.178	188.449	157.778	118.166	0.402407	0.185	0.636218
Kanga1c	313.134	403.885	422.884	381.596	387.354	328.294	309.527	368.997	-0.124071	0.494791	0.860772
Kanga1d	70.15	96.896	87.493	188.773	63.003	127.907	83.411	125.416	-0.151418	0.709043	0.934347
Kanga2_a	667.951	670.122	785.616	567.128	612.533	596.045	557.751	411.044	-0.304222	0.0953945	0.507058
L1_Mm	47671.6	27111	51755.9	21139.3	26982.9	25577.9	39556.1	25109.2	-0.333124	0.326593	0.756461
L1_Mur1	3445.49	3717.37	3091.43	3874.29	5027.44	4257.59	4766.51	4346.05	0.379611	0.00084497	0.045387
L1_Mur2	10801.1	10019.2	10289.6	10750.3	13032.4	11067.3	10901.8	11685.4	0.157287	0.0982399	0.507527
L1_Mur3	22003.8	23390.9	19961.2	25536.2	26084.6	22917.5	23528.1	25194.8	0.104368	0.322721	0.753894
L1_Mus1	18864.3	21363.3	18280.6	19945.1	23896.9	22669.3	19532.4	22504.5	0.17539	0.0847849	0.505982
L1_Mus2	10650.6	13277.5	10685.1	15076.7	16501.1	13614.4	14239.2	15686.4	0.272704	0.0448239	0.430534
L1_Mus3	24589.1	29668.3	23614.1	31487.8	37378.5	34491.3	30781.8	34436.4	0.325879	0.00758854	0.151695
L1_Mus4	6624.61	6894.11	6084.42	7474.75	7664.24	7410.06	7465.83	8266.56	0.18563	0.0644103	0.485406
L1_Rod	8055.07	9163.47	7090.6	10119.2	12141	10754.4	10202.3	10018	0.324061	0.0128753	0.201713
L1M	448.351	325.1	262.48	305.439	354.686	290.774	312.542	397.27	0.0120076	0.956746	0.989253
L1M1	625.251	560.548	630.68	559.026	455.024	609.688	639.153	774.242	0.0642314	0.727215	0.939156
L1M2	17371.8	18227.3	16559.9	19165.7	18639.7	18385.3	18333.4	19920.1	0.0776683	0.378592	0.80424
L1M2a	239.934	187.453	370.023	268.981	225.179	182.48	181.897	202.26	-0.422871	0.0943126	0.507058
L1M2a1	11.183	3.622	0	0	0	16.202	10.05	6.525	1.13207	0.500591	0.860772
L1M2b	1052.25	1196.26	1868.34	679.743	1192.4	1103.41	1129.57	1284.6	-0.0233373	0.923096	0.988046
L1M2c	240.95	365.851	306.226	379.976	445.691	368.371	357.765	379.147	0.259018	0.205148	0.656995
L1M3	8241.12	8243.41	6700.52	8562.01	8461.12	7549.9	8050.71	8115.04	0.0187421	0.861689	0.977543
L1M3a	45.75	23.545	82.025	87.5	16.334	79.302	83.411	135.565	0.406672	0.497464	0.860772
L1M3b	96.584	59.768	27.342	53.472	102.672	90.387	236.165	121.791	1.20377	0.00745942	0.151695
L1M3c	135.217	164.814	65.62	106.944	301.016	104.883	152.754	140.639	0.554561	0.158788	0.611401
L1M3d	145.384	163.908	43.747	86.69	73.504	75.039	112.555	159.488	-0.0697754	0.874968	0.979382
L1M3de	330.417	458.219	298.935	390.508	345.352	499.689	425.097	418.294	0.188631	0.35597	0.778167
L1M3e	1083.77	1225.24	1046.27	981.942	815.544	1132.4	940.64	776.417	-0.243094	0.127406	0.559196
L1M3f	399.551	322.383	574.174	243.055	334.851	552.557	293.448	278.379	-0.0714064	0.812448	0.971833
L1M4	26343.9	26484.3	23949.4	28697.5	26131.2	26876.6	26466.6	29303	0.0443674	0.636402	0.909294
L1M4a1	877.385	1201.69	1186.63	1265.51	1191.23	1065.89	1015.01	1262.13	0.00125736	0.993513	0.997602
L1M4a2	1055.3	1244.25	823.894	1059.72	991.72	1097.44	961.744	1167.16	0.0098377	0.949505	0.988046
L1M4b	4149.02	4217.24	4693.65	4959.13	4274.9	4556.89	4040.93	4103.19	-0.0858777	0.409431	0.823949
L1M4c	3401.77	3644.92	3029.45	3823.25	3487.35	3939.53	3784.67	4339.52	0.161358	0.172347	0.61948
L1M5	23516.6	22767	20258.3	24938.2	23350.9	23474.3	23400.4	23519.4	0.0350781	0.705005	0.932293
L1M6	208.417	168.436	309.872	244.675	273.015	231.937	265.309	243.582	0.129291	0.585208	0.90005
L1M6B	50.833	24.45	21.873	52.662	39.669	54.574	107.53	91.343	0.956729	0.0575479	0.471927
L1M7	270.434	442.824	224.201	303.819	277.682	192.713	138.684	176.887	-0.665269	0.021701	0.278167
L1M8	410.734	284.349	142.176	272.221	337.185	260.077	262.294	284.904	0.038068	0.895972	0.983129
L1MA10	597.801	626.655	475.744	539.582	525.028	532.944	557.751	620.554	-0.00465447	0.976167	0.995465
L1MA4	7886.3	8100.33	6722.4	8737.82	8655.96	8235.48	8031.62	9079.22	0.112185	0.302262	0.740397
L1MA4A	2559.97	2461.34	2477.15	3072.21	2674.14	2888.99	2872.17	3036.07	0.117436	0.304971	0.740436
L1MA5	5982.08	5780.26	5982.35	6805.54	5705.31	6254.64	6214.66	7059.52	0.0396931	0.710826	0.934512
L1MA5A	2107.55	1883.59	1104.6	1786.45	1680.09	1841.86	1919.47	1810.19	0.0734931	0.684044	0.921041
L1MA6	6912.33	7747.16	6224.78	8909.58	9402.67	7818.51	7195.49	8704.42	0.152226	0.268239	0.710079
L1MA7	4400.14	4524.23	3568.99	4882.16	4138.39	4490.38	4040.93	4817.26	0.00849059	0.945639	0.988046
L1MA8	4005.68	4178.3	4334.56	3966.66	4797.59	4480.14	4152.48	4261.96	0.102212	0.280978	0.723156
L1MA9	4129.71	4278.82	4296.28	5107.39	4313.4	4326.66	4230.87	4293.85	-0.0538434	0.59981	0.900913
L1MB1	2596.57	2290.19	2015.99	2551.27	2247.12	2164.18	2258.14	2195.14	-0.0945227	0.412647	0.823949
L1MB2	6858.45	6210.4	7167.15	5872.2	5985.32	6757.74	5895.08	5661.1	-0.103082	0.343406	0.768575
L1MB3	10144.3	10251.1	8581.62	9929.6	11317.3	10378.3	9820.44	11558.5	0.146471	0.158767	0.611401
L1MB4	5303.96	4962.53	5050.91	5749.06	4878.1	5366.11	5123.27	5772.02	0.00496118	0.961023	0.989253
L1MB5	8519.68	8501.5	8842.28	8758.89	8813.47	8236.34	9060.69	8309.33	-0.00848627	0.917851	0.987749
L1MB7	17176.6	17593.4	15869.1	19284.8	17527.8	16750.7	17373.7	17132.6	-0.0239637	0.793545	0.963528
L1MB8	12949.3	13059.2	11388.7	14041.3	12586.7	12647.4	12946.9	13846.5	0.0161367	0.86879	0.978716
L1MC	7209.2	6725.67	5993.28	7800.44	7070.38	7099.67	6992.49	7515.51	0.0480186	0.653316	0.909294
L1MC1	8225.87	7829.56	7482.49	8574.17	8146.1	8828.97	8447.67	8102.72	0.0617769	0.489983	0.860772
L1MC2	2673.84	2382.56	2200.09	2693.86	2613.47	2324.49	2600.83	2970.1	0.0779486	0.526838	0.880404
L1MC3	7246.81	6482.07	5924.02	7052.64	7295.56	6389.36	6564.38	7090.69	0.0333187	0.750619	0.945401
L1MC4	13430.2	13865.2	12219.9	15598.5	14403.3	14841.4	14066.4	14796.1	0.0760098	0.44827	0.845812
L1MC4a	6696.8	6573.54	5865.69	6204.38	6565.19	5760.92	6624.68	6490.44	0.00526879	0.956606	0.989253
L1MC5	6501.6	7048.06	6000.58	7768.84	6755.36	7662.46	6592.52	7083.44	0.0398755	0.722599	0.937633
L1MC5a	4891.19	5031.35	4225.19	6209.24	5007.6	4950.84	4930.32	4839.01	-0.0461629	0.714514	0.935295
L1MCa	4817.99	5505.87	4372.84	5468.73	4974.93	4892	5356.42	5432.02	0.0338957	0.759407	0.945401
L1MCb	708.618	818.636	406.479	791.549	576.364	1044.57	675.331	903.282	0.229076	0.354259	0.77593
L1MCc	771.652	684.611	645.262	839.349	654.535	555.968	666.287	737.27	-0.17206	0.274367	0.714749
L1MD	8281.78	7682.86	7077.84	8480.99	7925.59	7928.51	8325.07	8449.24	0.0492623	0.606121	0.90545
L1Md_A	34237.3	37796.7	65512.4	39625.2	73798	78854.5	52178.4	63010.8	0.596325	0.00233226	0.0848643
L1Md_F	2735.86	2955.78	2628.44	3049.53	4237.56	3949.76	3199.78	4227.88	0.457138	0.000218812	0.024682
L1Md_F2	41223.9	49292	41792.6	46205.5	61690.8	59285.6	49060	58133.4	0.35402	0.00123224	0.0579151
L1Md_F3	6346.05	7412.1	6009.69	7099.63	9168.16	8418.82	7394.48	8135.34	0.301162	0.00766542	0.151695
L1Md_Gf	702.518	1348.39	1368.9	1262.27	1829.43	1243.25	1303.43	1603.58	0.353404	0.0989858	0.507527
L1Md_T	71158.7	69119.5	110436	65355.8	94481.7	80436.2	82376.4	85292.8	0.116288	0.468939	0.859707
L1MD1	3653.91	3119.69	3523.42	3920.47	3507.19	3985.57	3742.46	3813.94	0.0820862	0.4484	0.845812
L1MD2	5723.85	5951.41	5021.74	6261.9	6610.69	5700.37	6703.06	6949.33	0.176782	0.114646	0.545609
L1MD3	3513.61	3564.33	3408.59	3679.85	3765.03	3572.86	3472.13	3173.09	-0.0196137	0.840286	0.977198
L1MDa	3668.14	4032.51	3137	4211.33	3956.38	4120.3	4171.58	4451.89	0.149186	0.207932	0.656995
L1MDb	1835.09	1303.12	1616.8	1128.59	1375.57	1748.06	1368.75	1230.23	-0.0389028	0.828123	0.971833
L1ME1	10634.4	10770.9	9534.94	10767.3	9629.02	9857.34	10518.9	9499.69	-0.0786594	0.38022	0.806181
L1ME2	3108.97	3264.58	2617.51	3282.05	2693.98	2633.17	3355.55	3114.37	-0.0580014	0.650584	0.909294
L1ME2z	2604.7	2522.01	2376.9	2663.88	2433.8	2275.03	2590.78	2404.64	-0.068377	0.490029	0.860772
L1ME3	2131.95	1878.15	1514.73	1752.43	2072.11	2205.11	2019.96	1952.28	0.179297	0.168494	0.614945
L1ME3A	4190.71	3479.2	3494.26	3757.63	3090.67	3248.83	4042.94	3964	-0.0567618	0.659978	0.90935
L1ME3B	5120.96	2504.81	4755.62	2627.42	3831.54	2783.25	5709.16	2873.68	0.0183379	0.943969	0.988046
L1ME3C	312.117	336.872	348.15	338.656	474.859	233.643	438.161	445.842	0.253164	0.286571	0.728046
L1ME3Cz	2135	1765.86	1837.36	1816.43	2164.28	1861.47	2126.49	1744.94	0.0632002	0.613103	0.908779
L1ME3D	711.668	575.943	772.857	749.419	583.365	830.541	806.981	689.423	0.0528678	0.758012	0.945401
L1ME3E	411.751	354.078	446.58	400.23	508.694	400.774	444.191	444.392	0.159054	0.335934	0.765672
L1ME3F	1124.44	1224.33	1474.62	900.113	989.386	855.269	858.234	781.491	-0.437075	0.0102629	0.177343
L1ME3G	1291.17	1163.66	1325.16	1549.07	1340.57	1232.17	1295.39	1616.63	0.0417327	0.771697	0.949263
L1ME4a	5971.91	4977.02	7035.91	4503	5415.96	4704.41	4756.46	4417.82	-0.220334	0.137167	0.57949
L1ME4b	3592.91	2954.88	3394.01	3099.76	3226.01	2826.74	3378.67	3417.39	-0.0210248	0.85464	0.977543
L1ME4c	1906.25	1792.12	2280.29	1794.56	1527.25	1716.51	1706.42	1660.85	-0.231251	0.0585536	0.475169
L1ME5	65.067	151.23	116.658	136.921	145.841	60.542	93.461	106.567	-0.213894	0.575833	0.90005
L1MEa	272.467	409.318	109.367	415.624	268.348	208.914	261.289	226.183	-0.33011	0.340871	0.768404
L1MEb	443.268	548.776	309.872	592.244	553.03	413.565	478.36	747.419	0.207256	0.402836	0.823949
L1MEc	8351.93	8474.33	7659.3	10121.6	9152.99	9043	9624.48	10052.1	0.129693	0.241997	0.675906
L1MEd	8828.75	7990.76	11385.1	7098.01	7769.25	9123.16	8313.01	6658.63	-0.14739	0.346918	0.770251
L1MEf	4338.12	5181.68	3592.69	4704.73	4493.07	4591	5210.7	5637.18	0.16115	0.240449	0.675906
L1MEg	6663.25	6242.1	6177.39	5838.18	6921.04	6228.2	6102.1	5786.52	0.0065522	0.947138	0.988046
L1MEg1	103.7	65.201	253.366	129.629	63.003	175.658	99.491	187.036	-0.0585185	0.898276	0.9847
L1MEg2	188.084	238.165	211.442	196.874	322.017	285.658	304.502	271.855	0.503396	0.00892777	0.165091
L1MEh	105.734	125.874	162.227	98.842	169.176	146.666	106.525	166.013	0.266521	0.360473	0.78216
L1MEi	2962.57	3033.66	6266.7	1923.37	927.55	1634.65	947.675	1310.7	-1.55654	0.000127787	0.018018
L1MEj	368.034	349.55	262.48	383.216	455.024	387.984	321.586	334.2	0.129876	0.524237	0.880404
L1P5	255.184	137.647	306.226	149.884	215.845	211.472	146.724	119.616	-0.286029	0.390142	0.813457
L1PB4	139.284	197.414	105.721	157.175	236.846	167.131	154.763	218.209	0.364871	0.194013	0.651331
L1VL1	2040.45	2469.49	1833.71	2589.34	3998.38	2926.51	2825.94	3603.7	0.578737	0.00026277	0.0247004
L1VL2	9568.89	10694.8	7881.68	12632.4	13487.4	12360.9	12706.7	12105.1	0.312583	0.0255555	0.309964
L1VL4	6495.5	7787	6142.75	8381.34	8378.28	7895.25	8440.64	9564.21	0.250449	0.0491312	0.446935
L2	38907.9	39453	44187.7	37813.7	41982.4	40788.6	39022.5	39381.2	0.00739224	0.933201	0.988046
L2a	41717	40326	43055.8	39681.1	41813.2	41454.6	40112.9	40401.9	-0.008693	0.908952	0.985863
L2b	19096.1	17319	20254.7	17662	16495.2	18884.1	17333.5	16847.7	-0.0954812	0.319092	0.753894
L2c	21752.6	21472	25471.5	19203	21744.3	22066.5	21328.2	19516.3	-0.0540537	0.621362	0.909294
L3	25955.6	21839.7	33041.4	18831.9	23010.2	23139.2	23684.8	19510.5	-0.157589	0.327506	0.757022
L3b	4687.86	3641.3	5122	3493.51	3927.21	4597.82	4222.83	4087.97	-0.00826826	0.953798	0.989253
L4_A_Mam	2939.19	1655.38	3687.47	1652.77	1685.92	1707.13	2099.36	1626.78	-0.47951	0.0415825	0.415089
L4_B_Mam	461.568	382.151	433.82	427.777	423.523	635.27	564.786	474.114	0.300194	0.0989423	0.507527
L4_C_Mam	444.284	499.875	616.098	623.841	666.202	596.045	566.796	490.063	0.0869387	0.627644	0.909294
L5	153.517	78.785	114.835	89.93	52.503	86.124	85.421	103.667	-0.407604	0.257189	0.700746
Looper	782.835	801.43	545.01	639.234	838.878	780.231	722.564	732.92	0.147493	0.369526	0.790939
LTR10_RN	1069.54	1330.28	1718.88	1273.61	1460.74	1430.85	1502.41	1283.88	0.0767168	0.62614	0.909294
LTR101_Mam	525.618	385.773	594.225	238.194	498.193	533.797	488.409	271.855	0.0424757	0.885849	0.981468
LTR102_Mam	135.217	97.802	147.645	179.861	134.174	187.596	86.426	47.846	-0.299146	0.470132	0.859707
LTR103_Mam	44.733	14.489	21.873	14.583	5.834	49.457	7.035	28.273	-0.0680721	0.933244	0.988046
LTR103b_Mam	123.017	83.313	162.227	62.384	29.168	98.914	25.124	42.772	-1.12445	0.0273033	0.321266
LTR104_Mam	402.601	235.448	349.973	404.281	467.858	278.837	357.765	261.705	-0.0297825	0.907922	0.985694
LTR105_Mam	129.117	84.218	133.063	165.277	144.674	133.876	128.635	130.49	0.0710359	0.804698	0.971248
LTR106_Mam	25.417	45.279	20.051	30.787	65.337	50.31	55.273	29.723	0.702879	0.153476	0.601116
LTR107_Mam	18.3	46.184	98.43	11.343	28.002	7.674	28.139	13.774	-1.15758	0.125266	0.558535
LTR108a_Mam	87.434	50.712	71.088	62.384	91.005	37.519	40.198	52.921	-0.296851	0.490632	0.860772
LTR108b_Mam	8.133	5.433	30.987	0	10.501	15.349	10.05	4.35	-0.106558	0.927294	0.988046
LTR108c_Mam	18.3	41.656	18.228	55.092	39.669	17.054	50.248	16.674	-0.129801	0.838165	0.976955
LTR108d_Mam	21.35	63.39	136.708	42.94	30.335	59.69	24.119	125.416	-0.123767	0.847853	0.977262
LTR108e_Mam	106.75	79.69	178.632	34.838	30.335	79.302	56.278	30.448	-1.01429	0.0564712	0.468379
LTR109A2	24.4	20.828	10.937	33.217	7	8.527	14.069	10.149	-1.18409	0.0916582	0.507058
LTR16A	836.718	988.883	938.729	925.229	824.878	764.882	1137.61	739.445	-0.090548	0.592144	0.90005
LTR16A1	197.234	193.792	58.329	174.999	116.673	138.992	176.872	138.465	-0.138124	0.706832	0.933427
LTR16A2	207.4	201.037	240.606	247.106	138.841	181.627	177.877	250.831	-0.252881	0.308778	0.747428
LTR16B	187.067	412.035	355.441	545.253	527.362	254.108	280.383	408.869	-0.0304626	0.92527	0.988046
LTR16B1	276.534	235.448	191.391	203.356	161.009	206.356	219.081	197.185	-0.212333	0.3503	0.770251
LTR16B2	119.967	213.715	105.721	185.532	80.504	105.736	127.63	117.441	-0.540564	0.0947408	0.507058
LTR16C	484.951	568.698	408.302	388.888	647.535	727.363	463.285	537.91	0.358676	0.0777354	0.494345
LTR16D	59.983	54.334	25.519	91.551	61.837	84.418	36.178	115.991	0.357267	0.473438	0.860772
LTR16D1	179.95	268.049	359.087	141.782	31.502	88.682	96.476	59.446	-1.7732	9.77792e-06	0.0036765
LTR16D2	8.133	18.111	30.987	51.852	21.001	22.17	20.099	24.648	-0.3111	0.641539	0.909294
LTR16E1	213.5	153.041	205.974	214.698	269.514	193.565	268.324	197.185	0.236954	0.320242	0.753894
LTR16E2	240.95	227.298	156.759	171.759	155.175	170.542	237.17	252.281	0.0310742	0.90754	0.985694
LTR23-int	6.1	0	0	1.62	0	0	0	0	-3.51852	0.304672	0.740436
LTR27C	0	0	0	0	0	0	0	2.9	1.90433	0.584079	0.90005
LTR28	1.017	0	9.114	0	0	0	1.005	2.9	-1.29672	0.634205	0.909294
LTR28B	167.75	54.334	160.404	93.981	101.505	57.132	123.61	92.793	-0.340205	0.415627	0.823949
LTR29	11.183	19.017	1.823	7.292	0	3.411	28.139	7.249	-0.0358968	0.976932	0.995465
LTR31	131.15	160.286	123.949	146.643	168.009	173.953	189.937	198.635	0.373892	0.101228	0.515067
LTR32	9.15	2.717	3.646	6.481	1.167	6.822	3.015	15.224	0.264011	0.822792	0.971833
LTR33	762.502	760.679	794.73	827.197	1151.56	775.114	1158.72	775.692	0.294463	0.0967214	0.507058
LTR33A	679.135	659.255	630.68	499.073	520.361	671.084	882.353	566.908	0.0981985	0.624723	0.909294
LTR33A_	280.601	346.834	253.366	428.587	358.186	291.627	454.241	511.812	0.299574	0.224469	0.670178
LTR33B	100.65	108.668	200.505	135.301	128.34	113.411	77.382	77.569	-0.45191	0.183802	0.635976
LTR33C	205.367	299.744	264.302	134.49	226.345	160.31	260.284	309.552	0.0855054	0.779472	0.953628
LTR34	7.117	11.772	9.114	0.81	2.333	1.705	6.03	21.023	0.136734	0.910175	0.986242
LTR36	0	0	0	0	0	0	2.01	0	1.36164	0.698566	0.92813
LTR37A	1093.94	709.062	907.742	739.697	798.043	784.494	899.437	733.645	-0.100781	0.559901	0.891292
LTR37B	114.884	312.422	103.898	63.194	169.176	127.054	178.882	140.639	0.0468913	0.914471	0.987749
LTR37-int	523.584	408.412	827.54	322.453	542.529	567.906	473.335	342.899	-0.107346	0.702667	0.930692
LTR39	12.2	21.734	10.937	9.722	17.501	10.233	0	2.9	-0.850841	0.434413	0.834783
LTR40a	361.934	669.217	514.023	647.336	533.195	523.565	448.211	551.684	-0.0936927	0.659094	0.90935
LTR40A1	149.45	102.329	47.392	106.944	128.34	146.666	200.991	121.791	0.545698	0.134928	0.574337
LTR40b	456.484	632.088	308.049	488.54	698.871	391.394	463.285	572.707	0.168799	0.499109	0.860772
LTR40c	660.835	650.2	639.794	781.826	903.048	662.557	611.014	538.635	-0.0122017	0.948044	0.988046
LTR41	804.185	805.052	634.326	584.952	1047.72	889.378	772.812	624.903	0.235521	0.228003	0.670178
LTR41B	1787.3	1752.28	2936.49	1428.35	1075.72	1279.92	1354.68	1049	-0.729907	0.000424109	0.031893
LTR44	8.133	0	0	0	0	0	0	0	-3.59026	0.294617	0.735238
LTR45	7.117	16.3	14.582	2.431	16.334	5.969	35.174	7.974	0.706492	0.446563	0.845812
LTR45C	4.067	5.433	1.823	0.81	0	25.581	1.005	10.149	1.59538	0.283527	0.726861
LTR48	793.002	1684.36	1727.99	1026.5	1422.24	1269.69	1200.92	1208.48	-0.0351385	0.876832	0.979382
LTR48B	292.801	329.628	253.366	449.651	246.18	201.24	289.428	285.629	-0.379312	0.114217	0.545609
LTR50	2303.77	2368.97	3169.81	1356.25	1778.1	2315.96	2110.41	1377.4	-0.277824	0.226692	0.670178
LTR52	134.2	76.974	58.329	59.954	49.003	91.24	110.545	142.814	0.256817	0.551543	0.889008
LTR52-int	4.067	9.961	1.823	3.241	5.834	15.349	20.099	10.874	1.41541	0.146186	0.587152
LTR53	132.167	134.024	89.316	108.565	131.84	108.294	146.724	108.742	0.085197	0.761875	0.945401
LTR53B	90.484	212.809	74.734	101.273	30.335	31.55	83.411	103.667	-0.944826	0.0613292	0.4775
LTR55	38.633	57.957	41.924	38.889	151.675	113.411	159.788	89.168	1.52847	1.63057e-05	0.00459821
LTR58	0	0	0	0	0	0	0	0	NA	NA	NA
LTR59	3.05	3.622	7.291	4.861	3.5	1.705	6.03	0	-0.751872	0.602988	0.904482
LTR64	0	0	0	0	0	0.853	0	0	0.494471	0.888719	0.981468
LTR65	221.634	323.289	295.29	176.62	228.679	316.356	157.778	181.236	-0.198958	0.499036	0.860772
LTR67B	796.052	823.164	648.908	912.266	586.865	777.673	595.94	795.99	-0.207608	0.233038	0.670178
LTR68	17.283	15.395	34.633	26.736	54.836	33.256	45.223	40.597	0.904942	0.0748723	0.494345
LTR69	2.033	9.961	47.392	6.481	16.334	6.822	26.129	29.723	0.306605	0.746058	0.945401
LTR72_RN	789.952	679.178	958.78	803.701	745.54	891.083	749.698	733.645	-0.0472598	0.759334	0.945401
LTR73	186.05	164.814	195.037	179.05	86.338	219.147	142.704	186.311	-0.186173	0.543954	0.889008
LTR75	235.867	220.054	306.226	179.861	214.678	266.046	220.086	200.81	-0.0547644	0.816151	0.971833
LTR75_1	11.183	8.15	23.696	0.81	0	0	32.159	1.45	-0.371498	0.813708	0.971833
LTR75B	31.517	51.618	58.329	128.819	2.333	93.798	20.099	56.546	-0.642077	0.405262	0.823949
LTR77	1.017	5.433	1.823	15.393	15.167	9.38	1.005	3.625	0.261148	0.83745	0.976955
LTR78	411.751	361.323	373.669	301.388	420.023	357.286	285.408	364.648	-0.0198003	0.919455	0.987749
LTR78B	705.568	495.347	853.059	453.702	400.188	471.549	499.464	363.198	-0.528008	0.0208759	0.275753
LTR79	276.534	308.8	277.062	250.347	214.678	272.868	278.373	273.305	-0.0964743	0.617603	0.909294
LTR80A	55.917	48.901	29.164	54.282	131.84	63.953	73.362	58.721	0.781309	0.0669005	0.485406
LTR80B	59.983	39.845	29.164	42.94	23.335	127.907	32.159	55.821	0.475141	0.411214	0.823949
LTR81	155.55	37.128	171.341	38.079	44.336	86.977	152.754	50.021	-0.259276	0.655369	0.909294
LTR81A	56.933	93.274	67.443	134.49	404.855	118.527	45.223	67.42	0.846004	0.145969	0.587152
LTR81B	212.484	149.419	278.885	214.698	422.356	334.263	343.695	433.518	0.850827	0.000257212	0.0247004
LTR81C	160.634	98.707	242.429	59.954	70.004	110	208.026	82.644	-0.246605	0.598438	0.90005
LTR82A	354.817	243.599	271.593	218.749	339.518	323.178	383.894	278.379	0.283485	0.199793	0.655227
LTR82B	108.784	68.823	65.62	96.412	112.006	116.821	68.337	63.07	0.0766803	0.834978	0.976569
LTR83	68.117	115.913	83.848	164.467	88.671	75.891	91.451	73.22	-0.402824	0.263302	0.702138
LTR84a	100.65	79.69	111.189	147.453	87.505	140.697	164.813	134.115	0.264842	0.413617	0.823949
LTR84b	286.701	311.516	473.922	265.74	198.344	294.185	191.947	179.062	-0.624914	0.0176725	0.252089
LTR85a	63.033	29.884	16.405	11.343	102.672	42.636	48.238	34.072	0.904264	0.151171	0.596226
LTR85b	4.067	4.528	12.759	75.347	14.001	11.938	2.01	107.292	0.480405	0.664882	0.911284
LTR85c	59.983	76.068	87.493	63.194	137.674	61.395	146.724	31.898	0.39626	0.412486	0.823949
LTR86A1	174.867	99.613	114.835	112.615	108.506	114.263	120.595	92.793	-0.204632	0.49075	0.860772
LTR86A2	56.933	102.329	52.86	67.245	70.004	44.341	60.297	100.043	-0.0292779	0.943343	0.988046
LTR86B1	76.25	105.952	193.214	50.231	116.673	112.558	101.501	98.593	0.0277366	0.945924	0.988046
LTR86B2	36.6	51.618	100.253	56.713	50.169	34.961	95.471	17.399	-0.303555	0.590996	0.90005
LTR86C	26.433	112.291	60.152	66.435	42.002	34.961	32.159	39.147	-0.843562	0.0882685	0.507058
LTR87	330.417	345.928	391.897	392.939	431.69	393.1	386.909	300.852	0.0490355	0.790728	0.962012
LTR88a	21.35	3.622	10.937	15.393	4.667	10.233	13.064	12.324	-0.344156	0.691212	0.926021
LTR88b	24.4	186.548	74.734	36.458	154.008	107.442	92.456	89.168	0.457146	0.40913	0.823949
LTR88c	25.417	19.923	47.392	49.421	7	13.643	34.169	24.648	-0.828213	0.206228	0.656995
LTR89	116.917	22.639	92.962	49.421	71.17	54.574	69.342	36.972	-0.276761	0.596781	0.90005
LTR9	22.367	9.056	18.228	27.546	43.169	34.961	20.099	34.797	0.780362	0.187476	0.639694
LTR90A	94.55	50.712	47.392	38.079	12.834	36.667	66.327	60.895	-0.380668	0.497702	0.860772
LTR90B	50.833	125.874	52.86	15.393	4.667	49.457	21.104	14.499	-1.44366	0.0536822	0.457047
LTR91	3.05	4.528	1.823	0	0	10.233	1.005	18.124	1.65234	0.324148	0.753894
LTR9A1	1.017	6.339	7.291	5.671	3.5	22.17	5.025	10.149	1.03241	0.342648	0.768404
LTR9D	1.017	0.906	0	0	0	25.581	0	1.45	3.63365	0.119991	0.554712
LTRIS_Mm	267.384	285.255	204.151	209.027	250.847	248.139	357.765	355.223	0.325525	0.161519	0.614142
LTRIS_Mus	4170.38	2417.87	3800.49	2505.9	1883.1	1901.55	3016.88	1924.73	-0.562886	0.00782614	0.152205
LTRIS2	1687.67	1822.01	2449.81	1438.08	1487.58	1696.04	1539.6	1656.5	-0.210985	0.199982	0.655227
LTRIS3	51.85	146.702	153.113	156.365	68.837	47.752	86.426	115.991	-0.6675	0.118184	0.550537
LTRIS4	152.5	70.635	49.215	85.069	52.503	63.953	79.392	83.369	-0.361276	0.386905	0.810942
LTRIS4A	145.384	168.436	386.428	152.314	200.677	195.271	125.62	152.239	-0.32966	0.349121	0.770251
LTRIS4B	27.45	38.94	67.443	49.421	63.003	70.775	64.317	55.096	0.482425	0.244094	0.678129
LTRIS5	43.717	57.957	14.582	85.069	38.502	79.302	22.109	106.567	0.283084	0.644575	0.909294
LTRIS6	22.367	46.184	27.342	12.963	110.839	24.729	32.159	64.52	1.091	0.0788943	0.494345
Lx	12168.5	14035.4	11299.4	14480.4	17267.6	15960.2	15504.5	16934	0.336754	0.00208142	0.0782612
Lx10	5089.44	6135.24	4983.47	7194.42	6484.68	6690.37	6709.1	6489.71	0.171803	0.190176	0.642272
Lx2	9933.87	12680.7	8206.13	13218.1	14840.8	13530.8	11200.2	13808	0.277156	0.0803112	0.495033
Lx2A	630.335	1093.02	752.806	833.678	1114.23	908.99	663.272	946.054	0.13285	0.524071	0.880404
Lx2A1	863.152	773.357	825.717	880.669	1481.75	1036.04	986.868	1048.27	0.444417	0.00607075	0.137052
Lx2B	2985.96	3397.7	2522.72	3740.61	4293.56	2976.81	3374.65	4114.79	0.221827	0.166008	0.614945
Lx2B2	5445.28	7562.42	5501.14	7199.28	8270.94	7821.92	7453.77	8204.94	0.304073	0.0216836	0.278167
Lx3_Mus	9144.93	10255.6	7278.34	11298.8	12850.4	12884.5	12666.5	14266.9	0.47132	0.000565468	0.0398655
Lx3A	5094.53	6112.6	4414.76	6299.17	7595.41	6660.53	6840.74	7236.41	0.369327	0.00473268	0.118633
Lx3B	6013.6	6694.88	6066.2	6846.05	7672.41	6914.63	6598.55	8697.9	0.221886	0.0577357	0.471927
Lx3C	4791.56	5865.38	3776.79	5649.4	8342.11	5999.68	6068.94	7637.3	0.48118	0.00325733	0.0966913
Lx4A	7181.75	8770.45	6195.61	8018.38	8916.15	8616.65	9285.81	9258.28	0.257557	0.0332269	0.353585
Lx4B	4978.63	5386.34	5386.3	5578.92	6180.16	5480.37	5243.87	6212.78	0.116064	0.252046	0.691746
Lx5	12983.9	14878.5	12449.6	14951.1	16959.6	16146.9	16116.5	15648.7	0.230936	0.0187702	0.261392
Lx5b	6504.65	7612.23	6527.36	7020.23	7472.9	7251.45	7215.59	9108.94	0.166428	0.146788	0.587152
Lx5c	11289.1	13651.5	11612.9	14446.4	16152.2	14161.8	14170.9	15310.9	0.229278	0.043112	0.426582
Lx6	13664	17283.7	12887	18865.9	20114.4	18086.9	17170.7	19639.5	0.258375	0.0593757	0.4775
Lx7	28996.4	32991.8	26155	35597.8	36459.1	34079.5	32534.5	38416.3	0.193242	0.105335	0.528078
Lx8	54794.4	59639.1	50902.8	63707.1	61720	58985.4	57440.3	62691.1	0.0723603	0.46619	0.859253
Lx8b	19078.8	19305.9	14644.2	21875.7	19751.6	18817.6	18775.6	21192.3	0.0680779	0.595397	0.90005
Lx9	40105.5	42572.7	35578.7	47676	43278.7	44621.5	41977.1	46328.4	0.0865594	0.426061	0.829088
MADE2	150.467	119.535	123.949	106.944	124.84	97.209	115.57	97.868	-0.203899	0.45205	0.849854
Mam_R4	91.5	38.034	27.342	29.977	7	59.69	56.278	35.522	-0.237818	0.720866	0.937633
MamGyp-int	482.918	299.744	568.706	177.43	746.707	618.216	447.206	419.019	0.549603	0.0891252	0.507058
MamGypLTR1a	17.283	8.15	7.291	8.912	0	3.411	36.178	54.371	1.17452	0.295476	0.735755
MamGypLTR1b	185.034	67.918	116.658	39.699	64.17	69.922	60.297	116.716	-0.388219	0.421052	0.829088
MamGypLTR1c	159.617	166.625	204.151	150.694	218.178	122.79	136.674	142.089	-0.134774	0.621982	0.909294
MamGypLTR1d	45.75	9.961	18.228	14.583	18.668	20.465	30.149	6.525	-0.22973	0.761068	0.945401
MamGypLTR2b	28.467	61.579	23.696	12.153	61.837	34.108	75.372	13.774	0.546244	0.415417	0.823949
MamGypLTR2c	59.983	64.296	200.505	62.384	19.834	26.434	51.253	34.072	-1.54125	0.00350184	0.0983882
MamGypLTR3	10.167	18.111	5.468	17.014	18.668	24.729	33.164	41.322	1.18645	0.0700844	0.485855
MamGypLTR3a	90.484	52.523	23.696	20.255	152.842	20.465	52.258	23.923	0.40546	0.564298	0.891292
MamRep1151	140.3	133.119	182.278	217.939	257.847	156.899	126.625	113.092	-0.0451122	0.890547	0.981468
MamRep1161	0	4.528	0	0	0	0	0	0	-2.76298	0.424249	0.829088
MamRep137	553.068	659.255	530.428	717.822	903.048	454.495	528.608	503.112	-0.0460584	0.842545	0.977262
MamRep1527	64.05	52.523	138.531	62.384	82.838	138.139	123.61	161.663	0.695972	0.0774692	0.494345
MamRep1879	80.317	156.664	173.164	102.893	357.019	192.713	100.496	134.84	0.61621	0.133898	0.572109
MamRep1894	2.033	29.884	7.291	3.241	2.333	15.349	33.164	3.625	0.350551	0.758655	0.945401
MamRep38	221.634	135.836	226.024	236.573	162.175	179.922	170.843	180.511	-0.23852	0.340642	0.768404
MamRep4096	128.1	73.351	103.898	44.56	42.002	48.605	113.56	76.119	-0.313617	0.497371	0.860772
MamRep434	543.918	465.463	284.353	506.364	322.017	572.169	542.677	259.531	-0.0889827	0.758403	0.945401
MamRep488	16.267	66.107	20.051	4.861	15.167	23.023	21.104	50.746	0.038612	0.961189	0.989253
MamRep564	22.367	42.562	12.759	28.356	49.003	5.116	42.208	27.548	0.205291	0.775275	0.952625
MamRep605	1220	1075.82	918.679	708.91	1212.23	1082.09	893.407	816.289	0.0285975	0.884624	0.981468
MamTip1	117.934	22.639	78.379	42.13	46.669	115.969	62.307	52.196	0.093641	0.863187	0.977543
MamTip2	1937.77	1581.13	2130.82	1304.39	1550.58	1615.89	1289.36	1252.71	-0.283242	0.101369	0.515067
MamTip3	379.217	244.504	318.986	221.99	197.177	306.123	301.487	199.36	-0.211106	0.421868	0.829088
MARINER1_EC	0	0	5.468	0	0	0	0	0	-2.94069	0.393907	0.818091
MARNA	2529.47	1772.2	3541.65	1610.64	1950.77	2255.42	1979.77	1686.95	-0.262459	0.231782	0.670178
MER101B	1.017	0	3.646	4.861	2.333	29.845	2.01	0.725	1.89486	0.231518	0.670178
MER102a	726.918	618.505	929.615	563.887	775.875	642.944	702.465	532.835	-0.0942765	0.632939	0.909294
MER102b	669.985	866.631	745.515	930.9	759.541	724.804	678.346	908.357	-0.0660846	0.688629	0.924731
MER102c	859.085	713.59	771.034	762.382	894.881	955.036	843.159	657.526	0.108558	0.492581	0.860772
MER103C	2320.04	1697.94	2329.51	1722.45	2560.97	2107.9	2040.06	1689.85	0.0581891	0.727781	0.939156
MER104	500.201	533.381	411.947	477.198	598.532	555.115	470.32	575.607	0.190519	0.237758	0.674443
MER105	796.052	674.65	685.363	745.368	476.026	773.409	634.128	600.255	-0.22362	0.202616	0.656755
MER106A	123.017	81.501	82.025	304.629	157.508	127.054	165.818	177.612	0.0797912	0.848924	0.977262
MER106B	295.851	297.933	342.682	266.55	233.346	190.155	273.348	147.889	-0.510741	0.0340333	0.358781
MER110	39.65	59.768	29.164	82.639	24.501	110.852	78.387	28.998	0.191915	0.739674	0.944316
MER110A	56.933	66.107	83.848	118.287	86.338	149.224	112.555	82.644	0.404577	0.273488	0.714107
MER110-int	12.2	20.828	38.278	19.444	7	24.729	51.253	28.273	0.315746	0.653762	0.909294
MER112	678.118	696.384	831.185	567.128	709.371	492.867	572.826	604.605	-0.21831	0.220232	0.670178
MER113	730.985	805.052	605.161	944.673	729.206	784.494	915.516	785.116	0.055182	0.744101	0.945401
MER113A	226.717	209.187	226.024	159.606	276.515	109.147	206.016	231.258	0.00308368	0.991889	0.997602
MER113B	72.183	76.974	72.911	86.69	213.511	58.837	105.521	112.367	0.660764	0.102411	0.515712
MER115	292.801	332.344	260.657	380.786	333.685	409.301	313.547	341.449	0.137625	0.486292	0.860772
MER117	9195.77	6658.66	10703.3	4474.64	6938.54	7468.9	9635.53	5882.93	-0.0520471	0.819364	0.971833
MER119	870.268	930.927	1042.63	903.354	801.543	923.486	759.748	679.274	-0.242573	0.0959221	0.507058
MER121	90.484	60.673	58.329	112.615	171.509	119.38	117.58	69.595	0.557327	0.146361	0.587152
MER123	77.267	50.712	116.658	23.495	72.337	46.899	78.387	48.571	-0.109598	0.828063	0.971833
MER124	330.417	186.548	430.175	347.568	371.02	153.488	389.923	371.172	-0.00764867	0.981258	0.99717
MER125	75.233	3.622	109.367	27.546	5.834	20.465	30.149	10.149	-1.68485	0.0465442	0.4339
MER126	146.4	314.233	187.746	182.291	193.677	213.178	286.413	266.055	0.206261	0.47035	0.859707
MER127	104.717	118.63	54.683	140.162	52.503	127.907	95.471	105.117	-0.140921	0.721599	0.937633
MER129	43.717	41.656	65.62	21.065	21.001	140.697	40.198	24.648	0.410028	0.532777	0.883783
MER130	64.05	72.446	94.784	46.18	68.837	121.085	185.917	64.52	0.675588	0.118402	0.550537
MER131	615.085	661.972	683.541	593.054	546.029	393.953	373.844	478.464	-0.510389	0.00309906	0.0961531
MER132	0	2.717	0	0	0	0	0	1.45	-0.788133	0.821136	0.971833
MER133A	10.167	9.056	0	2.431	3.5	7.674	7.035	2.9	-0.0664414	0.958299	0.989253
MER133B	0	0	0	0	0	0	4.02	2.175	2.96553	0.387188	0.810942
MER134	32.533	49.806	14.582	17.824	22.168	39.225	43.213	18.849	0.0917807	0.880592	0.981468
MER135	431.068	351.361	557.769	192.824	340.685	244.728	321.586	248.656	-0.403709	0.174072	0.623344
MER136	10.167	5.433	12.759	2.431	26.835	2.558	9.045	3.625	0.461166	0.667925	0.913235
MER2	12323	12071.3	11173.6	13023.7	11562.3	11180.7	11903.7	11483.9	-0.0753284	0.387211	0.810942
MER20	11928.6	12109.3	12106.9	12932.9	11025.6	12134.9	11504.8	11056.9	-0.102235	0.221229	0.670178
MER20B	2334.27	1798.46	2499.03	1576.62	1192.4	1479.45	1578.79	1132.37	-0.607429	0.000686978	0.0447458
MER21B	7710.41	6606.14	8195.2	5352.88	5590.97	5194.72	5617.71	4829.59	-0.391731	0.00553405	0.135705
MER21C	3499.37	3647.64	3634.61	3784.36	3942.38	3320.46	3595.74	4154.66	0.0435804	0.682274	0.92058
MER21-int	241.967	217.337	151.29	153.935	89.838	106.589	112.555	166.013	-0.684992	0.0229693	0.287882
MER2B	1173.24	1432.61	907.742	1406.48	1076.89	1052.25	1204.94	1283.88	-0.0938686	0.574603	0.90005
MER3	6916.4	6200.44	7176.27	6527.64	5855.81	5253.55	5954.37	5370.4	-0.257443	0.00824283	0.156622
MER31A	1052.25	738.04	967.894	725.114	842.378	903.021	876.323	816.289	-0.0166424	0.918226	0.987749
MER31B	1062.42	703.628	1130.12	773.725	997.553	665.115	492.429	705.372	-0.358385	0.121387	0.55483
MER31-int	250.1	164.814	87.493	179.05	77.004	166.279	203.001	205.16	-0.0682746	0.858335	0.977543
MER33	7168.53	5447.01	7099.71	5367.46	5827.81	6383.4	6125.22	6040.25	-0.0405874	0.748989	0.945401
MER34	737.085	570.51	630.68	644.906	618.366	726.51	991.893	787.291	0.274564	0.124693	0.558535
MER34A	486.984	452.785	473.922	587.383	815.544	665.967	582.875	437.867	0.319592	0.12586	0.558535
MER34A1	3192.34	1870.91	4066.61	1796.17	1824.77	2446.43	1785.81	1463.66	-0.537745	0.0290793	0.328015
MER34B-int	7020.1	3356.95	9400.05	2003.58	2997.33	3954.02	5011.72	2717.1	-0.56898	0.24789	0.683667
MER34-int	88.45	41.656	51.038	0	66.504	26.434	48.238	52.921	0.102095	0.905984	0.985694
MER44A	1020.74	872.97	834.831	1058.1	808.543	772.556	895.417	717.696	-0.248305	0.0861246	0.505982
MER44B	2743.99	2205.97	2203.74	2513.19	2776.82	2309.99	2728.46	2451.77	0.0858013	0.485768	0.860772
MER44C	334.484	440.107	287.998	407.522	285.849	425.503	324.601	365.373	-0.0721363	0.735509	0.943861
MER44D	811.302	967.15	767.388	1038.65	1211.07	1226.2	902.452	939.53	0.252871	0.131259	0.569463
MER45A	316.184	354.984	267.948	280.323	453.858	520.154	406.003	281.279	0.442653	0.0515797	0.45448
MER45B	409.717	205.565	404.656	337.036	267.181	429.766	411.028	210.234	-0.0396282	0.893105	0.981744
MER45C	118.95	77.879	45.569	133.68	91.005	94.651	127.63	158.038	0.315866	0.418313	0.827819
MER45R	147.417	143.986	164.05	130.439	107.339	156.899	114.565	161.663	-0.1077	0.684249	0.921041
MER46C	2163.47	1654.48	2061.56	2044.09	1594.92	1846.12	1920.47	2021.87	-0.100833	0.44644	0.845812
MER47A	180.967	170.247	65.62	156.365	145.841	128.759	197.977	115.266	0.025007	0.943069	0.988046
MER47B	473.768	683.706	648.908	655.438	723.372	789.61	800.951	666.95	0.276072	0.094026	0.507058
MER47C	0	0	0	7.292	19.834	15.349	0	0	2.22135	0.332638	0.764187
MER49	36.6	20.828	65.62	34.028	140.008	44.341	78.387	21.023	0.86273	0.153053	0.601116
MER4B-int	99.634	18.111	25.519	17.824	18.668	36.667	47.233	35.522	-0.22224	0.740886	0.944316
MER4CL34	0	0	3.646	0.81	22.168	0.853	1.005	8.699	3.06271	0.0855907	0.505982
MER50	139.284	56.145	182.278	149.884	87.505	130.465	149.739	127.59	-0.0830591	0.825768	0.971833
MER50B	205.367	224.582	247.897	49.421	45.502	137.286	94.466	68.87	-1.06542	0.0263475	0.31617
MER50-int	1.017	0	0	0.81	0	0.853	3.015	0.725	1.11796	0.707518	0.933427
MER51-int	92.517	39.845	63.797	58.333	128.34	67.364	74.367	83.369	0.472739	0.236913	0.674443
MER52-int	150.467	175.681	96.607	138.541	63.003	72.48	125.62	117.441	-0.571559	0.0959367	0.507058
MER53	1394.87	1199.88	1910.27	1091.32	1190.06	1091.47	1234.09	998.975	-0.307484	0.0912112	0.507058
MER54A	1026.84	522.514	1675.13	634.373	765.374	714.572	1038.12	565.458	-0.321134	0.300675	0.740397
MER54B	143.35	198.32	193.214	135.301	134.174	237.054	246.215	245.032	0.370358	0.186834	0.639694
MER57C2	212.484	366.756	198.682	285.184	364.02	267.751	232.145	326.951	0.158027	0.543391	0.889008
MER57D	635.418	455.502	803.844	481.249	549.529	308.681	440.171	525.586	-0.378269	0.1186	0.550537
MER57E1	54.9	72.446	114.835	111.805	70.004	113.411	110.545	28.273	-0.133942	0.777482	0.952894
MER57E2	1475.19	1199.88	2172.75	862.035	964.885	1140.08	875.318	637.952	-0.656423	0.0103764	0.177343
MER57E3	0	0	0	0	0	0	0	0	NA	NA	NA
MER57-int	194.184	228.204	260.657	230.092	205.344	206.356	211.041	271.855	-0.0235441	0.91276	0.987146
MER58A	10986.1	8259.71	12354.8	8220.92	9811.03	9373	8508.97	8634.83	-0.132077	0.366399	0.787233
MER58B	5883.46	5620.88	5956.83	5402.3	4824.43	5096.65	5388.58	5131.17	-0.161112	0.0702078	0.485855
MER58C	1533.14	1310.36	2045.15	1075.92	1117.73	1268.83	1318.5	1212.83	-0.27558	0.140103	0.583159
MER58D	476.818	392.112	621.566	556.596	544.863	525.27	659.252	531.385	0.146484	0.433087	0.834783
MER5A	13769.8	11041.6	14611.4	11144.9	11540.1	13110.4	12634.3	10985.8	-0.0667651	0.593391	0.90005
MER5A1	3628.49	3855.92	4168.69	3731.7	3630.86	3682.01	3722.36	3655.18	-0.0657664	0.468945	0.859707
MER5B	6592.08	6179.61	7194.49	5760.4	6077.49	5905.02	5733.28	5824.21	-0.127497	0.205046	0.656995
MER5C	397.517	431.052	366.378	512.036	445.691	414.418	328.621	524.861	0.00341353	0.98651	0.997602
MER5C1	113.867	131.308	125.771	196.064	116.673	143.255	78.387	253.731	0.0634625	0.867295	0.978455
MER63A	549.001	657.444	466.63	533.911	502.86	599.456	382.889	676.374	-0.030532	0.883394	0.981468
MER63B	366.001	313.327	298.935	482.059	408.355	328.294	512.528	521.961	0.275046	0.230789	0.670178
MER63C	408.701	480.858	353.618	473.957	358.186	382.867	278.373	355.223	-0.324512	0.0868215	0.507058
MER63D	732.001	584.999	780.148	647.336	918.216	1044.57	769.797	513.262	0.242846	0.262959	0.702138
MER65D	20.333	35.317	45.569	55.903	106.172	7.674	50.248	79.744	0.632694	0.342511	0.768404
MER65-int	35.583	38.034	32.81	42.94	49.003	32.403	9.045	55.096	-0.038844	0.947077	0.988046
MER66A	0	0	0	0	0	0.853	0	0	0.494471	0.888719	0.981468
MER66B	3.05	0	1.823	0.81	0	17.054	8.04	9.424	2.64833	0.0975457	0.507058
MER66C	1.017	6.339	0	0	3.5	0	6.03	0.725	0.435632	0.846608	0.977262
MER66-int	55.917	25.356	3.646	16.204	4.667	13.643	165.818	2.9	0.878025	0.415291	0.823949
MER67A	104.717	49.806	36.456	82.639	77.004	129.612	90.446	97.143	0.516737	0.2043	0.656995
MER67B	383.284	459.124	464.808	652.197	422.356	538.061	578.855	550.234	0.0917376	0.653981	0.909294
MER67C	117.934	135.836	176.809	133.68	312.683	237.906	164.813	113.092	0.556036	0.0971576	0.507058
MER67D	63.033	56.145	147.645	181.481	121.34	131.318	116.575	69.595	-0.0293694	0.945988	0.988046
MER68	2461.36	2320.07	2010.52	3355.78	2591.31	2572.63	2558.62	2245.88	-0.0271983	0.864016	0.977543
MER68B	607.968	543.342	612.452	546.873	500.527	492.867	482.38	587.931	-0.159897	0.280134	0.723156
MER68C	92.517	36.223	92.962	232.522	23.335	42.636	32.159	19.574	-1.95126	0.000401576	0.031893
MER68-int	295.851	292.499	200.505	281.944	200.677	223.41	356.76	421.193	0.164966	0.555222	0.889008
MER70A	99.634	124.969	127.594	81.018	151.675	118.527	67.332	72.495	-0.0785701	0.828815	0.971833
MER70B	135.217	80.596	123.949	122.338	68.837	104.883	131.649	131.94	-0.0737286	0.823254	0.971833
MER70-int	37.617	48.901	0	23.495	28.002	16.202	47.233	7.249	-0.175264	0.8482	0.977262
MER72	0	0	0	0	0	0	1.005	0	0.494471	0.888719	0.981468
MER72B	7.117	39.845	25.519	12.963	138.841	22.17	61.302	13.049	1.45983	0.0600321	0.4775
MER73	123.017	55.24	118.48	66.435	135.341	87.829	101.501	28.273	-0.0402974	0.933913	0.988046
MER74A	860.102	968.055	925.97	1118.86	795.709	767.44	962.749	894.583	-0.180293	0.216001	0.670178
MER74B	248.067	296.122	304.403	252.777	240.346	208.914	354.75	387.121	0.116485	0.638396	0.909294
MER74C	11.183	38.94	36.456	34.838	30.335	38.372	57.283	86.993	0.818804	0.145877	0.587152
MER76	187.067	225.487	147.645	239.004	130.674	219.999	186.922	226.183	-0.0685894	0.799994	0.969273
MER76-int	0	0	0	0	0	0	0	0	NA	NA	NA
MER77	785.885	994.317	845.768	1043.52	836.545	796.432	836.124	1064.22	-0.0552933	0.728512	0.939156
MER77B	985.152	1088.5	989.767	877.428	852.879	829.688	785.877	879.359	-0.234664	0.0657284	0.485406
MER81	393.451	432.863	674.427	442.36	358.186	430.619	342.69	359.573	-0.375665	0.0743973	0.494345
MER83A-int	0	0	0	0	0	0	0	0	NA	NA	NA
MER83B-int	0	0	0	1.62	0	2.558	2.01	0	1.21705	0.723174	0.937633
MER87	241.967	97.802	253.366	112.615	165.676	168.837	97.481	108.742	-0.378213	0.317045	0.753894
MER88	12.2	37.128	14.582	8.102	28.002	25.581	47.233	15.224	0.678295	0.333585	0.764805
MER89	306.017	265.332	306.226	266.55	343.018	346.201	230.135	417.569	0.228339	0.305233	0.740436
MER89-int	5.083	14.489	14.582	0.81	43.169	11.085	7.035	16.674	1.17787	0.231175	0.670178
MER90	180.967	93.274	111.189	295.717	123.673	178.217	151.749	150.064	-0.179177	0.627434	0.909294
MER90a	524.601	598.582	681.718	497.452	502.86	555.968	681.361	674.924	0.073448	0.677287	0.919351
MER91A	228.75	148.514	269.771	337.846	130.674	174.806	259.279	219.659	-0.326282	0.294237	0.735238
MER91B	665.918	469.086	843.945	524.188	638.201	549.146	555.741	436.417	-0.19657	0.360595	0.78216
MER91C	20.333	19.017	27.342	27.546	37.335	9.38	16.079	14.499	-0.295514	0.651087	0.909294
MER92A	53.883	18.111	7.291	47.801	40.836	15.349	24.119	30.448	-0.217978	0.750697	0.945401
MER92B	869.252	997.033	1531.13	481.249	319.684	549.146	517.553	704.647	-0.887737	0.00382085	0.102617
MER92C	3.05	3.622	12.759	0.81	31.502	25.581	50.248	0.725	2.49318	0.0247531	0.30683
MER92D	31.517	3.622	43.747	14.583	9.334	27.287	41.203	40.597	0.368115	0.637947	0.909294
MER92-int	500.201	321.478	353.618	469.096	527.362	743.564	250.234	296.503	0.143274	0.65305	0.909294
MER94	339.567	326.911	322.631	516.086	486.526	501.394	462.28	285.629	0.201416	0.409084	0.823949
MER94B	11.183	41.656	5.468	30.787	85.171	32.403	27.134	19.574	0.853935	0.24468	0.678129
MER95	15.25	33.506	23.696	74.537	16.334	86.124	26.129	18.849	-0.00214047	0.997602	0.997602
MER96	62.017	82.407	60.152	102.083	93.338	70.775	40.198	121.791	0.0845187	0.840321	0.977198
MER96B	734.035	693.667	991.59	380.786	708.205	635.27	600.964	636.502	-0.11392	0.640316	0.909294
MER97a	18.3	10.867	29.164	37.268	61.837	22.17	64.317	10.874	0.73205	0.294442	0.735238
MER97b	8.133	23.545	18.228	7.292	4.667	17.054	4.02	8.699	-0.71172	0.423829	0.829088
MER97c	3.05	2.717	3.646	8.102	0	46.899	11.055	7.974	1.90316	0.121492	0.55483
MER97d	21.35	19.923	30.987	14.583	8.167	81.86	5.025	95.693	1.15111	0.169783	0.614945
MER99	263.317	277.105	297.112	260.879	226.345	240.465	214.056	162.388	-0.381353	0.0686354	0.485406
MERV1_I-int	669.985	836.747	738.224	842.59	1257.73	738.448	756.733	876.459	0.231348	0.233446	0.670178
MERV1_LTR	205.367	281.633	311.695	439.929	262.514	266.899	282.393	411.769	-0.0171488	0.949478	0.988046
MERVK26-int	631.351	795.997	760.097	634.373	949.718	880.851	598.955	909.082	0.243858	0.180034	0.632932
MERVL_2A-int	8918.22	9218.71	9042.79	8357.85	8914.98	8813.62	9292.84	9259.73	0.0300428	0.714339	0.935295
MERVL-int	9561.77	12073.1	9560.45	10891.3	11188.9	11233.6	12048.4	11776	0.135714	0.204226	0.656995
MERX	43.717	66.107	21.873	76.157	32.668	82.713	83.411	55.821	0.278738	0.57813	0.90005
MIR	46918.2	47624.9	48013.7	50416.1	48281.6	47223.1	47228	47317.2	-0.0220436	0.764367	0.945401
MIR3	32220.3	25872.2	36233.1	25007.1	27545.3	26793.9	27607.2	24535.1	-0.164249	0.214108	0.670178
MIRb	77911.4	68504.6	94751.5	65671	72296.4	72974.2	77593.8	63882.2	-0.0976468	0.456673	0.851005
MIRc	37888.2	32861.4	44373.6	31659.5	32142.2	33556.7	34596.7	30536.9	-0.165829	0.177935	0.631164
MLT1A	4170.38	3976.36	3696.59	4166.77	4698.42	4197.9	5023.78	4695.47	0.216789	0.0317737	0.34134
MLT1A0	8924.32	9268.52	7930.89	10152.4	9541.51	9158.12	10586.2	8483.32	0.0576813	0.615037	0.909294
MLT1A0-int	168.767	242.693	160.404	145.833	172.676	487.751	252.244	363.923	0.831416	0.0107207	0.179195
MLT1A1	7716.52	6909.51	8271.75	7147.43	7588.41	7292.39	7343.22	7244.38	-0.0274677	0.770617	0.948969
MLT1A1-int	43.717	38.034	34.633	51.852	16.334	45.194	53.263	40.597	-0.115779	0.81614	0.971833
MLT1A-int	27.45	45.279	41.924	34.028	66.504	109.147	31.154	151.514	1.27688	0.0124772	0.198229
MLT1B	8283.82	9325.57	9770.08	9249.05	8916.15	7610.45	8483.85	8716.02	-0.118946	0.230997	0.670178
MLT1B-int	218.584	357.7	287.998	221.99	341.852	254.961	343.695	249.381	0.130615	0.58835	0.90005
MLT1C	6137.63	6432.27	6343.26	6897.09	6020.32	6397.04	6422.68	5995.3	-0.0557582	0.524563	0.880404
MLT1C-int	108.784	124.969	129.417	146.643	198.344	235.348	126.625	187.761	0.553359	0.0443141	0.430534
MLT1D	6425.35	6911.32	6206.55	7189.56	6621.19	6727.89	7216.6	6813.04	0.0339516	0.713148	0.935295
MLT1D-int	371.084	356.795	329.922	317.592	472.525	288.216	263.299	342.899	-0.0111904	0.959931	0.989253
MLT1E	574.418	477.236	355.441	556.596	667.369	559.378	577.85	661.875	0.323574	0.0827395	0.504488
MLT1E1	745.218	578.66	776.502	446.411	470.192	502.247	679.351	506.737	-0.23556	0.270853	0.710079
MLT1E1A	1171.2	1517.74	1100.96	1194.21	681.37	1045.42	1242.13	1153.39	-0.273878	0.159897	0.611401
MLT1E1A-int	0	0	7.291	2.431	0	9.38	5.025	0.725	0.703809	0.73201	0.941007
MLT1E1-int	0	0	0	0	0	0	0	0	NA	NA	NA
MLT1E2	2596.57	1928.87	2694.06	2394.9	1986.94	1904.96	2319.44	1631.13	-0.293524	0.0520499	0.45448
MLT1E2-int	37.617	21.734	32.81	18.634	10.501	30.698	31.154	36.972	-0.00198823	0.997341	0.997602
MLT1E3	613.051	882.931	703.591	1075.92	696.537	1257.75	955.714	885.159	0.211309	0.339516	0.768404
MLT1E3-int	3.05	0.906	1.823	0	0	1.705	1.005	2.175	-0.193057	0.932145	0.988046
MLT1E-int	4.067	7.245	9.114	4.861	10.501	10.233	11.055	3.625	0.500332	0.598103	0.90005
MLT1F	2740.94	1921.62	2821.66	2160.76	2639.14	2022.63	2349.59	2440.89	-0.0281432	0.85461	0.977543
MLT1F1	1805.6	1792.12	1582.17	1807.52	1836.43	1541.7	1996.85	1908.06	0.0584448	0.635991	0.909294
MLT1F1-int	50.833	33.506	36.456	54.282	15.167	21.318	34.169	26.823	-0.846132	0.0912285	0.507058
MLT1F2	2536.59	2716.71	2735.99	2992.01	2362.63	2680.92	2627.96	2882.38	-0.0569692	0.604983	0.90545
MLT1F2-int	127.084	95.99	153.113	110.185	95.672	86.977	92.456	146.439	-0.195081	0.532692	0.883783
MLT1F-int	401.584	335.061	349.973	332.175	712.872	285.658	347.715	345.074	0.251182	0.368436	0.790107
MLT1G	737.085	720.834	462.985	928.47	750.207	851.858	659.252	735.82	0.0689042	0.737579	0.944316
MLT1G1	906.868	1215.28	1020.75	879.859	919.383	1165.66	1169.77	1376.67	0.204489	0.223257	0.670178
MLT1G1-int	14.233	7.245	3.646	0	100.339	5.969	35.174	12.324	2.60323	0.0151423	0.224744
MLT1G3	1163.07	1436.23	1234.02	1120.48	1890.1	1282.48	1344.63	1352.75	0.243936	0.129817	0.566165
MLT1G3-int	64.05	54.334	40.101	78.588	473.692	162.868	105.521	152.239	1.90392	3.15829e-05	0.00712511
MLT1G-int	3.05	2.717	7.291	19.444	2.333	17.054	4.02	3.625	-0.267823	0.816899	0.971833
MLT1H	1513.82	1428.99	1241.31	1499.65	1920.44	1365.19	1408.95	1647.8	0.156316	0.285986	0.728046
MLT1H1	726.918	821.353	699.946	811.803	786.375	768.293	839.139	818.464	0.0675356	0.597253	0.90005
MLT1H1-int	70.15	49.806	54.683	57.523	26.835	18.76	19.094	34.072	-1.22971	0.00601843	0.137052
MLT1H2	734.035	747.096	608.807	786.688	695.371	584.107	739.649	817.739	-0.0225647	0.88844	0.981468
MLT1H2-int	12.2	2.717	7.291	6.481	8.167	0	5.025	37.697	0.839176	0.500387	0.860772
MLT1H-int	1209.84	892.893	1625.91	958.446	1293.9	974.649	907.476	872.11	-0.209448	0.316261	0.753894
MLT1I	845.868	908.287	936.906	913.886	1083.89	1007.9	855.219	938.805	0.108386	0.402674	0.823949
MLT1I-int	3.05	2.717	3.646	5.671	10.501	0	0	0	-0.557892	0.781588	0.954147
MLT1-int	582.551	608.544	404.656	679.743	494.693	526.975	520.568	405.245	-0.230059	0.239026	0.675742
MLT1J	3480.06	2663.28	3253.65	3074.64	2690.48	2812.24	3064.11	2888.91	-0.122009	0.293829	0.735238
MLT1J1	655.751	622.127	503.086	536.341	775.875	793.874	648.197	552.409	0.254701	0.148127	0.589261
MLT1J1-int	22.367	33.506	5.468	14.583	7	3.411	11.055	37.697	-0.361588	0.691232	0.926021
MLT1J2	1370.47	1313.98	1591.28	1254.16	1670.76	1470.07	1809.93	1531.09	0.230975	0.0754357	0.494345
MLT1J2-int	30.5	6.339	3.646	5.671	1.167	17.907	15.074	11.599	-0.0165752	0.987347	0.997602
MLT1J-int	560.184	508.025	570.529	460.184	576.364	719.688	680.356	561.108	0.276495	0.0849197	0.505982
MLT1K	4321.86	3517.24	5083.72	2989.57	3346.18	3462.01	3638.95	3500.04	-0.189054	0.229556	0.670178
MLT1K-int	0	0	0	0	0	0	2.01	0	1.36164	0.698566	0.92813
MLT1L	1516.87	1638.18	1851.94	1355.44	1437.41	1578.37	1729.53	1551.38	-0.0127675	0.923885	0.988046
MLT1L-int	0	0	0	0	0	0	0	0	NA	NA	NA
MLT1M	693.368	594.054	794.73	463.425	364.02	613.099	811.001	482.814	-0.162023	0.523287	0.880404
MLT1N2	177.917	324.194	298.935	421.295	422.356	244.728	456.251	353.049	0.269819	0.348044	0.770251
MLT1N2-int	0	0	0	0	0	0	0	0	NA	NA	NA
MLT1O	465.634	465.463	375.492	507.174	301.016	411.007	428.112	517.611	-0.130514	0.525341	0.880404
MLT1O-int	0	0	0	0	0	0	0	0	NA	NA	NA
MLT2B1	1302.35	1285.91	854.882	1163.42	977.719	1166.51	1061.23	1185.29	-0.0713047	0.658171	0.90935
MLT2B2	596.785	887.459	647.085	704.049	826.044	687.285	595.94	524.861	-0.108936	0.574843	0.90005
MLT2B3	770.635	784.224	654.376	762.382	848.212	994.261	816.025	856.886	0.240088	0.0787677	0.494345
MLT2B4	1268.8	1370.13	1146.53	1447.8	2293.79	1369.45	1486.33	1436.84	0.329796	0.066922	0.485406
MLT2B5	4688.88	2410.63	5893.03	1907.17	2746.48	2501.85	3355.55	2169.04	-0.467532	0.229185	0.670178
MLT2C1	708.618	643.861	579.642	597.105	641.701	564.495	730.604	695.948	0.0564409	0.710192	0.934512
MLT2C2	513.418	468.18	371.846	407.522	465.525	388.836	443.186	386.396	-0.0690757	0.694108	0.926573
MLT2D	964.819	1112.04	1049.92	1028.93	1083.89	1021.55	1005.96	910.532	-0.0480759	0.693538	0.926573
MLT2E	165.717	73.351	30.987	110.185	75.837	84.418	102.506	32.623	-0.374896	0.46824	0.859707
MLT2F	2455.26	2122.66	3915.32	1238.77	1431.58	1378.83	1552.66	1454.24	-0.740947	0.00344154	0.0983882
MLT-int	1098	900.137	929.615	932.52	864.546	1010.46	906.472	1053.35	-0.00872864	0.948679	0.988046
MLTR11A	3092.71	2970.27	3689.3	3224.53	2961.16	3465.42	3402.78	3414.49	0.0307668	0.785209	0.957531
MLTR11B	3094.74	3081.66	3377.6	3410.06	2524.8	2847.2	2849.05	3381.15	-0.159296	0.180221	0.632932
MLTR12	836.718	845.803	698.123	601.966	840.045	929.455	725.579	742.344	0.117716	0.47968	0.860772
MLTR13	515.451	581.376	583.288	537.961	574.031	332.557	424.092	409.594	-0.351621	0.0692822	0.485406
MLTR14	5381.23	5469.65	6000.58	5428.23	4795.26	5428.36	4914.24	5076.07	-0.13966	0.132089	0.570869
MLTR18_MM	604.918	594.054	461.162	665.16	607.866	901.316	609.004	672.025	0.26031	0.168325	0.614945
MLTR18A_MM	651.685	812.297	530.428	722.683	301.016	675.347	661.262	668.4	-0.236962	0.348229	0.770251
MLTR18B_MM	1527.04	1257.84	1689.71	1054.86	791.042	1139.22	1112.49	756.843	-0.53962	0.006075	0.137052
MLTR18C_MM	500.201	714.495	710.882	746.989	1033.72	677.905	749.698	574.882	0.182681	0.387498	0.810942
MLTR18D_MM	794.018	869.348	687.186	797.22	719.872	757.207	799.946	1085.97	0.0949462	0.578556	0.90005
MLTR25A	2869.04	3307.14	3390.36	3363.07	2970.49	2299.76	2468.18	2860.64	-0.286689	0.0201627	0.270757
MLTR25C	314.151	405.696	277.062	453.702	506.36	335.115	359.775	421.918	0.156053	0.486922	0.860772
MLTR31A_MM	292.801	766.113	648.908	742.938	743.207	619.921	605.989	787.291	0.169432	0.519459	0.880404
MLTR31C_MM	335.501	374.906	464.808	269.791	241.513	334.263	338.671	392.921	-0.137006	0.556607	0.889309
MLTR31D_MM	326.351	746.19	676.25	788.308	917.049	908.99	687.391	740.895	0.3588	0.149059	0.58996
MLTR31E_MM	869.252	575.943	876.755	453.702	425.856	689.843	649.202	451.641	-0.321676	0.199384	0.655227
MLTR31F_MM	845.868	500.781	701.768	723.493	834.211	565.347	611.014	683.624	-0.0414132	0.835452	0.976569
MLTR31FA_MM	984.135	865.726	747.338	863.655	599.699	720.541	937.625	1120.04	-0.034876	0.863021	0.977543
MLTR32C_MM	119.967	126.78	23.696	168.518	18.668	106.589	138.684	65.97	-0.417677	0.487601	0.860772
MLTR73	910.935	1160.94	1051.74	1246.87	894.881	1036.9	1259.21	1031.6	-0.0503609	0.749339	0.945401
MMAR1	1257.62	1369.22	991.59	1477.77	1450.24	1659.38	1282.33	1761.62	0.270156	0.0953902	0.507058
MMERGLN_LTR	1334.89	1972.33	2787.02	747.799	884.381	883.409	897.427	840.212	-0.963288	0.000816409	0.045387
MMERGLN-int	12603.6	15007.1	23304.2	10239.1	9966.2	10641	8353.2	8730.52	-0.697956	0.000714029	0.0447458
MMERVK10C-int	3328.57	4474.43	5552.17	4282.63	6425.18	5261.23	5050.92	6741.27	0.413382	0.011061	0.180824
MMERVK10D3_I-int	729.968	706.345	792.907	682.174	477.192	714.572	783.867	693.773	-0.122557	0.488799	0.860772
MMERVK10D3_LTR	44.733	62.484	85.67	47.801	23.335	16.202	33.164	62.345	-0.817176	0.122519	0.555027
MMERVK9C_I-int	1401.99	2459.53	2407.89	1508.56	1316.07	1408.68	1280.32	1948.65	-0.384174	0.0711071	0.489078
MMERVK9E_I-int	1413.17	1394.58	1629.56	1370.02	1908.77	2199.14	1453.17	1413.64	0.265112	0.107052	0.529677
MMETn-int	57728.5	72543.5	111257	32255.8	21284.6	29589.9	18778.6	24481.4	-1.54021	4.2679e-05	0.00774938
MMSAT4	39870.7	27992.1	52300.9	20156.5	33519	35670.6	34223.8	23634.7	-0.143262	0.538049	0.887916
MMTV-int	95.567	87.84	123.949	143.402	80.504	124.496	57.283	46.397	-0.546092	0.163546	0.614935
MMVL30-int	2231.59	2414.25	2466.22	2204.51	2713.81	3083.4	3097.28	2693.9	0.315569	0.0030319	0.0961531
MRLTR33	865.185	675.556	876.755	741.317	542.529	664.262	673.321	751.769	-0.259699	0.10989	0.538937
MT2_Mm	5654.71	4946.23	5138.4	5600.79	4806.92	4179.14	5108.2	4691.85	-0.184256	0.079323	0.494345
MT2A	11482.3	10876.8	12754	11353.9	11571.6	11547.4	11714.8	10222.5	-0.0442575	0.646261	0.909294
MT2B	9313.7	7974.46	10357	7943.03	7416.9	7058.74	8207.49	7059.52	-0.258451	0.0302114	0.331172
MT2B1	9124.6	10060	10429.9	10103	10749.1	9863.31	9497.85	10391.4	0.0283345	0.75732	0.945401
MT2B2	5615.06	4974.3	6115.41	5117.93	4692.59	4876.65	5044.89	5197.14	-0.138607	0.1818	0.632932
MT2C_Mm	2181.77	2173.37	2110.77	2175.34	2066.28	1660.23	2241.05	2319.83	-0.0604937	0.638952	0.909294
MTA_Mm	24540.3	24634.2	27101	26520.5	24859.5	24001.3	25071.7	25363	-0.0498932	0.539204	0.887916
MTA_Mm-int	13472.9	12590.1	16352.1	10903.4	10647.6	11867.2	11877.6	10641.5	-0.243256	0.0635055	0.485406
MTB	9628.87	9283.91	10785.4	9094.3	9351.33	9129.98	9803.36	8838.54	-0.0630716	0.507516	0.867032
MTB_Mm	5086.39	5141.83	5167.57	5691.53	4552.58	4839.14	5207.69	4406.94	-0.150196	0.129997	0.566165
MTB_Mm-int	588.651	744.379	811.135	638.424	1005.72	777.673	864.263	1109.17	0.435823	0.0108025	0.179195
MTB-int	2263.1	2120.85	2832.59	2249.88	2984.49	2256.27	3113.36	3253.56	0.295433	0.0477444	0.440367
MTC	37118.6	38019.5	34665.5	41747.9	35022.9	36285.4	38254.7	37807.4	-0.0404509	0.660795	0.90935
MTC-int	5629.3	6185.05	5081.9	6738.29	6879.03	7156.8	6622.67	6600.63	0.20509	0.0664292	0.485406
MTD	67124.5	68746.4	65009.3	73376.6	65800	66578.8	69793.3	68592.2	-0.0185323	0.819123	0.971833
MTD-int	3839.96	4778.7	3525.25	5841.42	4178.06	4734.25	4740.38	4636.03	0.0233916	0.881459	0.981468
MTE2a	21643.9	20436	21969.9	21170.9	23035.9	19922.7	21550.3	21064	0.00596085	0.944541	0.988046
MTE2a-int	1088.85	1154.6	1122.83	1007.87	1204.07	1363.48	1256.2	954.753	0.127515	0.375699	0.801113
MTE2b	12405.4	13254.8	10947.6	12768.5	12313.7	12610.7	12653.4	12790.2	0.0283424	0.759403	0.945401
MTE2b-int	1331.84	703.628	1028.05	703.239	809.71	886.82	980.838	911.257	-0.0683438	0.746509	0.945401
MTEa	15734	17483.9	14932.2	19100.1	15923.5	16575	16888.3	17944.6	0.00155253	0.988379	0.997602
MTEa-int	2097.39	2046.59	2417	2432.17	2376.63	2125.81	2329.49	2843.24	0.106291	0.412526	0.823949
MTEb	11375.5	10864.1	11498.1	11302.1	11939.1	11108.3	11227.4	11902.9	0.0360885	0.65071	0.909294
MTEb-int	802.152	1086.68	1040.81	1105.09	1442.08	916.664	1088.37	1063.49	0.159839	0.36298	0.78437
MTE-int	5927.18	6709.37	5878.45	7160.4	7723.75	6802.93	7069.88	7930.18	0.201169	0.0651879	0.485406
MT-int	517.484	564.171	530.428	570.369	943.884	534.65	866.273	772.067	0.512355	0.00709482	0.151695
MuLV-int	1109.19	1035.97	1607.69	320.832	813.21	886.82	959.734	608.954	-0.316698	0.495854	0.860772
MurERV4_19-int	534.768	816.825	781.971	683.794	913.549	622.479	872.303	819.914	0.196852	0.292741	0.735238
MurERV4-int	5445.28	5239.63	5676.12	6355.07	7653.74	5947.66	6145.31	5519.74	0.153154	0.230061	0.670178
MuRRS4-int	689.301	691.856	641.617	648.146	676.703	882.556	508.508	637.227	0.018312	0.920323	0.987749
MuRRS-int	494.101	615.788	652.553	447.221	549.529	681.316	781.857	1073.64	0.485731	0.0297476	0.331172
MurSAT1	0	0	0	0	0	0	1.005	0	0.494471	0.888719	0.981468
MurSatRep1	33445.3	26819.4	46535.4	20346.1	27868.5	30851.1	27823.2	21892.6	-0.229536	0.266085	0.707887
MURVY-int	187.067	226.393	255.189	164.467	121.34	86.977	122.605	125.416	-0.86368	0.00105602	0.0517907
MURVY-LTR	518.501	690.95	526.782	770.484	873.88	784.494	834.115	596.63	0.297338	0.122276	0.555027
MusHAL1	2801.94	2637.93	2471.68	3403.58	4411.4	3578.83	3347.51	3564.56	0.39611	0.00443184	0.113616
MYSERV16_I-int	4135.81	3739.1	3401.3	4211.33	4166.39	4699.29	3988.68	4013.3	0.122357	0.280827	0.723156
MYSERV6-int	6469.06	6033.82	5971.41	7435.05	6201.17	5786.5	5989.55	6239.61	-0.0979277	0.348825	0.770251
MYSERV-int	2144.15	2186.95	2493.56	3087.61	3144.34	2448.13	2590.78	2461.92	0.102299	0.49615	0.860772
nhAT5a_ML	22.367	15.395	29.164	20.255	7	28.992	9.045	52.196	0.179652	0.810758	0.971833
ORR1A0	3318.41	3116.97	3539.83	3202.65	2756.98	2989.61	3319.37	2802.64	-0.150289	0.158308	0.611401
ORR1A0-int	4286.27	3999	4806.66	3240.73	4259.73	4404.25	3915.31	3625.45	-0.0105553	0.938802	0.988046
ORR1A1	5584.56	5978.58	5508.43	5831.7	6370.34	5975.8	6077.98	6130.14	0.0999597	0.229514	0.670178
ORR1A1-int	3290.96	4152.04	2936.49	3280.43	3149	3552.39	4234.89	3639.95	0.093055	0.508783	0.867032
ORR1A2	22514.1	22036.2	24636.6	23665.4	20479.6	21177.9	21925.2	20382.6	-0.145034	0.0807905	0.495281
ORR1A2-int	6555.48	8198.13	7367.66	8941.99	8797.14	8207.34	7758.27	7910.61	0.0725659	0.539131	0.887916
ORR1A3	6316.56	6654.13	7107	6405.31	6765.86	6129.29	6087.03	5962.68	-0.0860986	0.353864	0.77593
ORR1A3-int	2250.9	2867.04	2283.94	3184.83	2432.63	2356.89	2934.47	2879.48	0.00138867	0.992558	0.997602
ORR1A4	12844.6	11998.8	12989.1	11827.9	11110.8	11486	13103.6	12065.3	-0.055916	0.550661	0.889008
ORR1A4-int	4069.72	4498.88	4476.74	4175.68	4852.43	4453.71	4303.23	4632.4	0.083314	0.371714	0.794115
ORR1B1	23375.2	25146.8	22048.3	24526.7	19930.1	23162.2	24086.8	24170.4	-0.058051	0.563218	0.891292
ORR1B1-int	5025.39	5679.74	4901.44	5393.39	6124.16	5851.3	4844.9	5452.32	0.084414	0.445107	0.845812
ORR1B2	9224.24	9884.31	8567.04	10305.5	8850.81	8832.38	9577.24	9533.76	-0.0461828	0.633322	0.909294
ORR1B2-int	1364.37	1759.52	1124.65	1771.06	1472.41	1603.95	1210.97	1908.78	0.040411	0.828723	0.971833
ORR1C1	11274.9	10995.4	12391.2	10407.6	9709.52	10595.8	11805.2	10891.6	-0.0673639	0.511867	0.869558
ORR1C1-int	905.852	1129.25	1279.59	1310.88	1166.73	1335.35	1169.77	1456.42	0.150328	0.336104	0.765672
ORR1C2	18611.1	17809	16900.8	19262.1	17394.8	18680.3	18172.6	19058.8	0.0141908	0.869415	0.978716
ORR1C2-int	2251.92	2838.96	1935.79	3094.9	2613.47	2997.28	2355.62	3207.89	0.141741	0.39709	0.821231
ORR1D1	31003.3	32865.9	28428	33839.7	33261.1	32407.3	32394.8	33499	0.0606076	0.495886	0.860772
ORR1D1-int	3014.42	3822.41	3129.7	3977.19	4559.58	4202.16	3375.65	3534.84	0.16776	0.242679	0.675906
ORR1D2	18314.3	18886.6	19042.5	19538.4	20653.4	18009.3	20480	19510.5	0.0535894	0.532725	0.883783
ORR1D2-int	2223.45	1952.41	2001.41	1822.1	1955.44	1962.09	2019.96	2318.38	0.0463025	0.693142	0.926573
ORR1D-int	727.935	859.387	949.666	923.608	730.372	831.393	669.302	621.278	-0.278071	0.0751607	0.494345
ORR1E	21366.3	23009.6	21195.2	21950.3	21173.8	20006.3	22044.7	21441.7	-0.0479393	0.555042	0.889008
ORR1E-int	1950.99	2073.76	1618.62	2417.59	2149.11	2153.1	1845.1	2372.02	0.078319	0.593437	0.90005
ORR1F	23363	22302.4	20103.4	24421.3	24787.2	21869.5	23087.9	24941.8	0.0700045	0.480681	0.860772
ORR1F-int	470.718	623.938	393.719	695.137	620.7	544.03	499.464	590.831	0.0415666	0.83838	0.976955
ORR1G	4658.38	4805.86	4797.54	4681.24	5030.94	4481.85	5008.71	4945.58	0.0393537	0.653535	0.909294
ORR1G-int	14.233	88.746	47.392	21.065	16.334	107.442	37.183	211.684	1.12512	0.125357	0.558535
ORSL	285.684	207.376	271.593	175.81	214.678	162.868	184.912	149.339	-0.400184	0.112981	0.544454
ORSL-2a	13.217	16.3	18.228	26.736	14.001	23.876	21.104	44.222	0.475572	0.454298	0.851005
ORSL-2b	120.984	157.569	143.999	213.078	147.008	128.759	82.407	178.337	-0.245933	0.442095	0.845226
PB1	31699.7	30540.4	34282.8	30681.6	29907.9	30504.9	31365.7	28924.6	-0.0755758	0.366239	0.787233
PB1D10	141573	133899	157180	134504	127161	136176	132511	125791	-0.12066	0.181396	0.632932
PB1D11	36877.6	35000.3	39195.1	36857.6	33768.6	34812.8	34469	33516.4	-0.115225	0.142973	0.587152
PB1D7	59311.4	58300.6	66246.9	58650.8	54700.9	57880.3	56040.4	55587.4	-0.113116	0.176856	0.629318
PB1D9	87349.1	82232.2	97117.5	83008.1	77322.6	80824.2	80906.1	78294.1	-0.140025	0.116087	0.545609
Plat_L3	781.818	1049.56	944.197	764.813	613.7	1314.88	783.867	867.035	0.0172975	0.938585	0.988046
RCHARR1	14604.4	13776.4	13357.3	14605.2	14224.8	13576.9	14101.6	14293.8	-0.00395463	0.960818	0.989253
Ricksha	211.467	185.642	207.796	294.907	350.019	333.41	304.502	481.364	0.705896	0.00300565	0.0961531
Ricksha_0	81.333	128.591	116.658	91.551	19.834	196.124	68.337	197.91	0.210943	0.702737	0.930692
Ricksha_a	22.367	21.734	52.86	59.143	36.169	3.411	60.297	33.348	-0.227882	0.756489	0.945401
Ricksha_b	0	0	14.582	1.62	3.5	11.938	17.084	0	1.07002	0.553245	0.889008
Ricksha_c	286.701	322.383	521.314	336.226	224.012	167.984	309.527	173.262	-0.742742	0.00718525	0.151695
RLTR1	5.083	5.433	0	6.481	0	1.705	18.089	0	0.191998	0.917659	0.987749
RLTR10	1631.75	2608.04	2274.82	2292.01	2598.31	2813.95	2543.55	2810.61	0.290014	0.0503548	0.447246
RLTR10A	398.534	444.635	539.541	439.119	386.187	408.449	495.444	545.884	0.0162622	0.930386	0.988046
RLTR10B	114.884	187.453	38.278	145.833	147.008	82.713	149.739	110.192	-0.00281274	0.9948	0.997602
RLTR10B2	281.617	469.991	262.48	664.35	369.853	380.309	474.34	374.797	-0.0745249	0.794398	0.963528
RLTR10C	1714.1	1877.25	1467.33	2048.14	2251.79	2013.25	2426.97	1976.93	0.284331	0.0395692	0.402109
RLTR10D	224.684	168.436	273.416	159.606	232.179	235.348	238.175	301.577	0.296902	0.229145	0.670178
RLTR10D2	101.667	190.17	134.885	98.032	145.841	195.271	160.793	115.266	0.234168	0.460364	0.854097
RLTR10E	233.834	211.904	284.353	266.55	464.358	169.69	191.947	228.358	0.0798782	0.802805	0.971248
RLTR10F	530.701	438.296	842.122	246.296	407.188	401.627	473.335	284.904	-0.388818	0.214584	0.670178
RLTR10-int	4230.36	5730.45	5098.3	6625.68	6548.85	5899.91	5074.03	5970.65	0.115219	0.435552	0.835549
RLTR11A	3805.39	4562.27	4239.77	4441.42	4874.6	4500.61	4558.49	4447.54	0.108192	0.27686	0.719581
RLTR11A2	4412.34	4430.05	4110.36	4953.46	4816.26	4497.2	4202.73	4449.72	0.00398962	0.968674	0.991528
RLTR11B	3099.82	2953.97	2841.71	3115.96	3448.85	2980.22	2432	2472.07	-0.0846569	0.530525	0.883783
RLTR11C_MM	1453.84	1618.26	951.489	1451.85	1505.08	1555.35	1612.96	1616.63	0.19741	0.227469	0.670178
RLTR11D	742.168	838.559	809.312	1114	1163.23	986.587	955.714	1196.16	0.294244	0.0774173	0.494345
RLTR12A	1666.32	1500.53	1512.9	1802.66	1465.41	1518.68	1550.65	1614.45	-0.0769586	0.49915	0.860772
RLTR12B	1961.15	1857.33	1647.79	2106.47	1555.25	1871.7	1804.9	2033.47	-0.060473	0.645303	0.909294
RLTR12B2	196.217	153.947	114.835	192.013	177.343	108.294	115.57	195.01	-0.145926	0.635713	0.909294
RLTR12BD_Mm	1655.14	2291.09	2531.84	2185.87	2529.47	2037.98	2389.79	2172.66	0.076207	0.609252	0.90545
RLTR12C	1788.32	1482.42	2023.28	1351.38	1521.41	1704.57	1197.91	1117.87	-0.260742	0.14836	0.589261
RLTR12D	1194.59	1275.95	1135.59	1469.67	1459.58	1188.68	1192.88	1018.55	-0.0653666	0.66594	0.911626
RLTR12E	1441.64	1373.75	1385.31	1712.73	1594.92	1313.17	1393.88	1457.14	-0.0397268	0.757058	0.945401
RLTR12F	1.017	0	1.823	0	0	10.233	2.01	0	2.36237	0.37766	0.803775
RLTR12G	587.634	589.527	468.453	630.322	504.027	458.759	478.36	364.648	-0.339251	0.0531429	0.457047
RLTR12H	105.734	231.826	167.695	234.953	178.51	153.488	110.545	166.013	-0.285777	0.365187	0.787233
RLTR13A	103.7	163.908	120.303	166.898	95.672	217.441	193.957	173.987	0.294045	0.361264	0.78216
RLTR13A1	194.184	180.209	295.29	205.786	295.182	144.961	180.892	111.642	-0.25654	0.433004	0.834783
RLTR13A2	438.184	586.81	555.946	606.017	568.197	471.549	480.37	413.219	-0.180016	0.311377	0.750498
RLTR13A3	202.317	326.911	342.682	268.171	389.688	285.658	226.115	269.68	0.0403679	0.872284	0.979382
RLTR13B1	981.085	1156.41	1038.98	1169.09	1087.39	1111.08	1018.02	961.278	-0.0585046	0.641416	0.909294
RLTR13B2	192.15	251.749	162.227	342.707	291.682	290.774	257.269	266.78	0.213518	0.409472	0.823949
RLTR13B3	165.717	258.993	198.682	360.531	367.52	289.069	409.018	312.452	0.47979	0.0740178	0.494345
RLTR13B4	617.118	495.347	661.667	623.031	910.049	648.913	612.019	562.558	0.18935	0.322449	0.753894
RLTR13C1	167.75	197.414	251.543	230.092	264.848	290.774	177.877	252.281	0.223786	0.358495	0.78216
RLTR13C2	597.801	791.469	909.565	754.28	1074.56	713.719	807.986	743.794	0.130406	0.48582	0.860772
RLTR13C3	340.584	444.635	380.96	661.109	421.189	474.107	311.537	432.068	-0.159532	0.509407	0.867032
RLTR13D	93.534	67.012	14.582	46.18	47.836	38.372	34.169	8.699	-0.793812	0.223904	0.670178
RLTR13D1	114.884	228.204	377.314	302.198	421.189	156.046	177.877	390.746	0.167117	0.673333	0.915084
RLTR13D2	321.267	283.444	200.505	367.823	388.521	340.232	374.849	575.607	0.512789	0.0392903	0.402109
RLTR13D3	499.184	484.48	705.414	760.762	1156.23	713.719	979.833	706.097	0.537485	0.0149847	0.224744
RLTR13D3A	297.884	209.187	309.872	440.739	253.18	571.316	213.051	350.149	0.142752	0.661388	0.90935
RLTR13D3A1	1294.22	1064.95	1401.71	1205.55	1170.23	972.091	1127.56	1291.13	-0.120882	0.400785	0.823949
RLTR13D4	116.917	105.952	147.645	179.05	364.02	260.93	142.704	60.895	0.590028	0.188846	0.639694
RLTR13D5	512.401	901.043	918.679	729.165	894.881	850.153	606.994	616.929	-0.043276	0.843266	0.977262
RLTR13D6	396.501	456.408	550.478	356.48	458.525	362.402	419.067	358.123	-0.135561	0.487749	0.860772
RLTR13E	782.835	1105.7	1033.51	977.081	886.714	896.199	902.452	922.856	-0.111104	0.436494	0.835934
RLTR13F	228.75	215.526	200.505	227.661	238.013	162.868	198.982	228.358	-0.0785758	0.718244	0.937633
RLTR13G	2829.39	3859.54	5457.39	1805.9	1204.07	1478.6	1122.54	1326.65	-1.44184	1.34328e-08	1.51522e-05
RLTR14	1510.77	1652.67	1458.22	1206.36	1417.58	1388.21	1393.88	1628.23	0.000694123	0.995922	0.997602
RLTR14_RN	2057.74	1488.76	2054.27	1829.39	2048.78	2259.68	1913.44	1616.63	0.0778696	0.608867	0.90545
RLTR14-int	1562.62	1514.11	2118.07	1476.15	1398.91	1249.22	1588.84	1020	-0.342573	0.0496429	0.447246
RLTR15	3339.76	3622.28	3722.11	3936.68	4479.07	3912.24	3355.55	3650.83	0.0744271	0.536	0.887824
RLTR16	2186.85	2590.84	1921.2	2699.53	2563.3	2524.03	2108.4	2622.85	0.0617229	0.661858	0.90935
RLTR16B_MM	1037	1126.53	1055.39	1203.93	1710.42	1399.3	988.878	1019.27	0.209191	0.261456	0.702138
RLTR16C_MM	706.585	594.96	424.707	507.985	598.532	583.254	536.647	764.093	0.150016	0.451726	0.849854
RLTR17	3552.24	4314.14	4239.77	4050.91	4308.73	4982.39	4015.81	4491.76	0.140002	0.217629	0.670178
RLTR17B_Mm	13520.7	11762.5	14381.7	11640.7	12221.5	12916.9	12504.7	11467.2	-0.0627861	0.550799	0.889008
RLTR17C_Mm	132.167	93.274	165.873	233.333	483.026	143.255	126.625	276.929	0.719656	0.0907909	0.507058
RLTR17D_Mm	1015.65	1084.87	1370.73	1354.63	931.05	1238.99	1169.77	1241.11	-0.0731396	0.644411	0.909294
RLTR18	1160.02	1304.93	1522.02	1072.68	934.55	1120.46	981.843	1117.87	-0.28097	0.0601297	0.4775
RLTR18B	2660.62	2553.71	3137	2390.04	2150.28	2340.69	2454.11	2461.92	-0.18952	0.115487	0.545609
RLTR18-int	573.401	766.113	794.73	793.169	863.38	488.603	797.936	757.568	-0.0101508	0.960121	0.989253
RLTR19	1034.97	1173.62	942.375	1015.97	905.382	914.959	938.63	738.72	-0.255042	0.0689729	0.485406
RLTR19A	1252.54	757.963	1740.75	704.049	1309.07	919.223	1224.04	849.636	-0.048422	0.855764	0.977543
RLTR19A2	72.183	252.654	116.658	218.749	169.176	133.876	117.58	84.819	-0.392882	0.332369	0.764187
RLTR19B	455.468	489.914	399.188	606.827	506.36	363.255	408.013	513.987	-0.127148	0.523556	0.880404
RLTR19C	375.151	456.408	342.682	544.443	472.525	492.867	402.988	484.264	0.103645	0.593424	0.90005
RLTR19D	10.167	6.339	7.291	7.292	7	9.38	27.134	1.45	0.524715	0.605876	0.90545
RLTR19-int	31732.3	17370.7	39113.1	15152	12379	16178.5	15993.9	10987.3	-0.896166	0.0101049	0.177343
RLTR1A2_MM	1685.64	1432.61	2579.23	695.947	1001.05	955.889	1122.54	944.604	-0.666191	0.017826	0.252089
RLTR1B	825.535	891.987	1166.58	610.878	689.537	613.952	573.831	616.204	-0.4838	0.0138803	0.21448
RLTR1B-int	3308.24	3859.54	5863.87	2221.52	2612.31	3657.28	2407.88	3223.83	-0.356917	0.133586	0.572109
RLTR1C	589.668	482.669	566.883	566.318	579.864	548.293	522.578	342.899	-0.147124	0.455009	0.851005
RLTR1D	744.201	847.614	909.565	661.109	543.696	496.278	586.895	1026.52	-0.250477	0.285289	0.728046
RLTR1D2_MM	174.867	202.848	185.923	222.8	155.175	194.418	225.11	178.337	-0.0646189	0.776359	0.952894
RLTR1E_MM	32.533	62.484	18.228	12.963	8.167	5.969	22.109	12.324	-1.38579	0.064395	0.485406
RLTR1F_Mm	99.634	40.751	40.101	81.828	61.837	3.411	38.188	119.616	-0.235282	0.746039	0.945401
RLTR20A	328.384	382.151	340.859	424.536	415.356	316.356	384.899	426.993	0.0616152	0.738808	0.944316
RLTR20A1	220.617	73.351	109.367	85.069	137.674	92.093	137.679	179.062	0.163348	0.680589	0.92058
RLTR20A2	319.234	604.016	304.403	533.911	464.358	555.968	321.586	449.466	0.0206339	0.938109	0.988046
RLTR20A2B_MM	716.751	737.135	674.427	930.9	791.042	910.695	830.095	897.483	0.162564	0.279158	0.723156
RLTR20A3_MM	1034.97	1101.17	825.717	1154.51	1326.57	976.354	915.516	1467.29	0.185152	0.321622	0.753894
RLTR20A4	6772.03	6056.46	7329.38	5399.87	6114.83	6530.06	6451.83	5132.62	-0.0765823	0.555516	0.889008
RLTR20B1	715.735	863.914	818.426	870.947	596.199	770.851	691.411	849.636	-0.16737	0.289455	0.733718
RLTR20B2	846.885	1015.14	812.958	1352.19	781.709	929.455	739.649	1200.51	-0.142188	0.498178	0.860772
RLTR20B3	717.768	733.512	798.375	776.965	1192.4	868.06	797.936	994.626	0.348392	0.0279114	0.321266
RLTR20B3A_MM	627.285	962.622	550.478	988.423	843.545	849.3	856.224	1194.71	0.256412	0.24164	0.675906
RLTR20B4_MM	492.068	559.643	570.529	539.582	656.869	707.75	594.935	611.854	0.251583	0.0757979	0.494345
RLTR20B5_MM	575.434	663.783	641.617	771.294	696.537	1181.86	804.971	846.012	0.412211	0.03024	0.331172
RLTR20C	197.234	300.649	207.796	267.36	453.858	397.363	123.61	314.626	0.403749	0.242394	0.675906
RLTR20C1_MM	6764.91	4689.95	8871.45	4381.47	4836.09	5152.08	5992.56	4206.14	-0.290979	0.155507	0.60696
RLTR20C2_MM	1759.85	2035.72	2026.93	2102.43	1988.11	2150.54	2016.95	2148.74	0.0678508	0.526766	0.880404
RLTR20D	848.918	999.75	1020.75	935.761	789.876	885.114	631.113	1049	-0.179582	0.301727	0.740397
RLTR21	2888.36	2605.33	2391.48	2763.53	2874.82	2907.74	2894.28	2788.87	0.105396	0.297098	0.738165
RLTR22_Mur	2935.12	3241.94	3071.38	3664.46	3672.86	3117.51	3317.36	3260.81	0.0491291	0.663942	0.911103
RLTR22_Mus	1045.13	1060.42	1250.42	1083.21	1305.57	1243.25	821.05	1185.29	0.0385716	0.816573	0.971833
RLTR23	1159	873.876	967.894	1400	835.378	1058.21	1080.33	1085.97	-0.117078	0.506995	0.867032
RLTR24	1098	1558.49	1082.73	1279.28	1554.08	1248.37	1089.37	1407.12	0.0767737	0.646836	0.909294
RLTR24B_MM	536.801	613.071	492.149	908.215	544.863	619.921	593.93	641.577	-0.0904742	0.661495	0.90935
RLTR25A	1934.72	2022.14	1957.66	2190.73	1568.08	2275.03	2080.26	1861.66	-0.058123	0.67205	0.914442
RLTR25B	2731.79	3065.36	3036.74	2930.43	2431.46	2927.36	2852.07	2631.55	-0.117234	0.271316	0.710079
RLTR26	127.084	230.015	306.226	162.847	161.009	204.651	220.086	211.684	-0.0416696	0.889319	0.981468
RLTR26_Mus	412.767	541.531	627.035	489.35	606.699	404.185	391.933	308.102	-0.275513	0.237968	0.674443
RLTR26B_MM	289.751	345.022	165.873	367.013	459.691	446.821	306.512	308.102	0.373649	0.169699	0.614945
RLTR26C_MM	1580.92	1237.91	2314.92	820.715	1214.57	978.912	1213.99	974.327	-0.440579	0.0798335	0.494792
RLTR26D_MM	335.501	250.843	227.847	183.912	172.676	155.193	182.902	242.132	-0.405082	0.125566	0.558535
RLTR27	327.367	248.126	430.175	306.249	163.342	301.86	170.843	153.688	-0.727035	0.010293	0.177343
RLTR28	2932.07	3155.91	3368.49	3107.05	3311.18	3037.36	3122.4	2955.6	-0.0154269	0.873888	0.979382
RLTR28B	416.834	418.374	424.707	378.355	652.202	374.34	379.874	382.046	0.124912	0.569981	0.896707
RLTR3_Mm	158.6	33.506	63.797	28.356	47.836	38.372	38.188	24.648	-0.933758	0.112341	0.54442
RLTR30	397.517	367.662	251.543	384.027	316.184	358.139	428.112	251.556	-0.0549149	0.813292	0.971833
RLTR30B_MM	276.534	275.294	287.998	288.425	352.352	357.286	295.457	430.618	0.349987	0.0613808	0.4775
RLTR30C_MM	48.8	37.128	20.051	17.014	24.501	33.256	73.362	16.674	0.256216	0.68706	0.923723
RLTR30D_MM	360.917	230.921	262.48	294.907	257.847	262.635	271.338	264.605	-0.122875	0.550345	0.889008
RLTR30D_RN	214.517	78.785	306.226	84.259	170.342	277.984	96.476	21.023	-0.269256	0.654951	0.909294
RLTR30D2_MM	516.468	477.236	379.137	443.98	439.857	422.092	414.042	496.588	-0.0384347	0.819005	0.971833
RLTR30E_MM	441.234	383.962	603.339	484.489	770.041	324.03	408.013	571.257	0.117515	0.659043	0.90935
RLTR31_Mm	482.918	547.87	348.15	427.777	465.525	536.355	467.305	540.085	0.149636	0.41528	0.823949
RLTR31_Mur	623.218	836.747	628.857	841.78	1059.39	1100	915.516	974.327	0.463222	0.00357617	0.0983882
RLTR31A_Mm	200.284	158.475	103.898	240.624	235.679	139.845	148.734	221.108	0.075283	0.812996	0.971833
RLTR31B_Mm	579.501	623.938	422.884	576.04	581.031	497.983	477.355	772.792	0.078534	0.70297	0.930692
RLTR31B2	2318.01	2308.3	2353.2	2758.67	2873.65	2250.3	2309.39	2519.91	0.0306838	0.805068	0.971248
RLTR31C_MM	1202.72	1281.38	1155.64	1594.44	1929.77	1459.84	1032.09	1230.96	0.109333	0.577598	0.90005
RLTR31D_MM	5434.09	5275.85	6463.56	4917.81	5714.64	5566.5	4815.76	4751.29	-0.0829572	0.497698	0.860772
RLTR31M	276.534	346.834	337.213	337.036	354.686	445.115	410.023	311.002	0.229021	0.233493	0.670178
RLTR33	1958.1	2183.33	1954.02	1782.4	1465.41	1548.52	1552.66	1543.41	-0.366369	0.000817452	0.045387
RLTR34B_MM	1861.52	1208.94	2245.66	1126.15	1200.56	1236.43	1406.94	1518.76	-0.262255	0.217531	0.670178
RLTR34C_MM	692.351	603.11	672.604	582.521	1227.4	922.633	741.659	735.82	0.507998	0.00765098	0.151695
RLTR34D_MM	275.517	273.482	271.593	228.472	368.686	511.627	256.264	429.893	0.581113	0.0143322	0.21847
RLTR35B_MM	110.817	151.23	204.151	156.365	277.682	156.899	134.664	139.915	0.190096	0.55475	0.889008
RLTR4_Mm	692.351	754.34	1059.03	699.998	695.371	780.231	691.411	889.508	-0.0636646	0.724127	0.93779
RLTR4_MM-int	2297.67	2759.27	2553.71	2670.36	1844.6	3800.53	2111.41	2473.51	-0.00683823	0.97251	0.993652
RLTR40	2642.32	3223.83	2519.07	3333.9	3199.17	3179.76	2786.75	3494.24	0.110492	0.404759	0.823949
RLTR41	561.201	592.243	590.579	403.471	478.359	563.642	539.662	434.242	-0.0890782	0.629848	0.909294
RLTR41A2	155.55	126.78	185.923	113.426	74.671	75.039	182.902	211.684	-0.0883867	0.82319	0.971833
RLTR41B	160.634	184.736	103.898	142.592	170.342	107.442	184.912	232.708	0.22706	0.465922	0.859253
RLTR41C	529.684	330.533	747.338	301.388	282.348	380.309	334.651	350.874	-0.495343	0.0783329	0.494345
RLTR42	277.551	230.015	271.593	228.472	333.685	206.356	260.284	221.833	0.0199212	0.929971	0.988046
RLTR42-int	4520.11	4904.57	5603.21	4250.22	4260.9	4317.28	3887.18	4393.9	-0.19244	0.0956289	0.507058
RLTR43A	1.017	1.811	1.823	0	0	0	0	0.725	-2.03791	0.55563	0.889008
RLTR43B	0	0	0	0	0	0	0	0	NA	NA	NA
RLTR43C	79.3	58.862	96.607	66.435	82.838	81.86	117.58	224.008	0.761195	0.0607746	0.4775
RLTR44A	177.917	210.998	326.277	119.907	239.179	227.674	261.289	178.337	0.127122	0.680919	0.92058
RLTR44B	119.967	176.586	102.075	128.819	140.008	148.372	150.744	179.062	0.223047	0.410603	0.823949
RLTR44C	666.935	520.703	546.833	793.979	628.867	645.502	643.173	863.41	0.136137	0.47464	0.860772
RLTR44D	51.85	24.45	29.164	48.611	33.835	39.225	26.129	12.324	-0.478049	0.397548	0.821231
RLTR44E	144.367	170.247	174.986	325.694	646.368	257.519	173.858	87.718	0.511457	0.286355	0.728046
RLTR44-int	1362.34	1038.69	1126.47	953.585	1561.08	1761.7	1708.43	1420.17	0.526268	0.00038465	0.031893
RLTR45	374.134	410.224	526.782	401.851	427.023	260.077	329.626	287.079	-0.39285	0.0680646	0.485406
RLTR45-int	1782.22	1859.14	2068.85	1196.64	1487.58	1951.86	1211.98	1274.45	-0.219769	0.268737	0.710079
RLTR46	2.033	2.717	1.823	0	0	1.705	1.005	0.725	-0.906167	0.695047	0.926729
RLTR46A	3.05	4.528	5.468	7.292	15.167	72.48	24.119	60.895	3.08765	4.80901e-05	0.00774938
RLTR46A2	5.083	15.395	23.696	6.481	1.167	7.674	3.015	5.075	-1.53597	0.136453	0.578643
RLTR46B	4.067	8.15	14.582	14.583	39.669	8.527	17.084	12.324	0.908812	0.270077	0.710079
RLTR47	250.1	144.891	153.113	174.189	88.671	208.062	109.54	76.119	-0.582666	0.111407	0.544012
RLTR47_MM	11.183	15.395	0	46.991	10.501	3.411	37.183	34.072	0.193407	0.853481	0.977543
RLTR48A	568.318	463.652	501.263	636.804	556.53	517.596	446.201	504.562	-0.102177	0.541653	0.889008
RLTR48B	230.784	211.904	258.834	89.12	224.012	134.728	176.872	106.567	-0.298207	0.412033	0.823949
RLTR48C	190.117	252.654	153.113	129.629	126.007	277.131	259.279	191.386	0.234196	0.463876	0.857791
RLTR49	828.585	757.963	1128.3	775.345	702.371	769.145	988.878	542.984	-0.214767	0.302592	0.740397
RLTR5_Mm	193.167	27.167	61.974	53.472	192.51	47.752	70.347	44.947	0.0776008	0.90115	0.985694
RLTR50A	0	1.811	0	0	2.333	11.085	2.01	12.324	3.72151	0.0480187	0.440367
RLTR50B	111.834	103.235	27.342	72.106	44.336	65.659	127.63	66.695	-0.0575507	0.907065	0.985694
RLTR51A_Mm	1754.77	2048.4	2460.75	2188.3	2090.78	2205.11	1962.68	1774.67	-0.0723884	0.596119	0.90005
RLTR51B_Mm	319.234	383.962	413.77	405.902	275.348	238.759	361.785	328.4	-0.337117	0.0968086	0.507058
RLTR53_Mm	649.651	479.952	668.958	394.559	416.522	476.666	558.756	442.217	-0.207573	0.323382	0.753894
RLTR53B_Mm	153.517	75.162	67.443	88.31	65.337	97.209	191.947	96.418	0.226063	0.590797	0.90005
RLTR6_Mm	507.318	305.177	391.897	389.698	572.864	563.642	450.221	432.793	0.340896	0.0962361	0.507058
RLTR6B_Mm	134.2	186.548	264.302	171.759	165.676	320.619	159.788	205.885	0.179517	0.564234	0.891292
RLTR6C_Mm	52.867	52.523	58.329	56.713	22.168	45.194	70.347	62.345	-0.133215	0.767657	0.948431
RLTR6-int	2001.82	1904.41	2750.57	1348.95	2145.61	2529.99	2055.14	2014.62	0.129418	0.498179	0.860772
RLTR8	388.367	286.16	249.72	288.425	393.188	328.294	409.018	427.718	0.358257	0.0775566	0.494345
RLTR9A	208.417	364.945	371.846	279.513	400.188	295.891	188.932	295.053	-0.0518951	0.851639	0.977262
RLTR9A2	66.083	52.523	71.088	38.079	113.173	55.426	77.382	23.923	0.24478	0.627094	0.909294
RLTR9A3	215.534	250.843	222.379	233.333	87.505	210.62	271.338	382.771	0.0490021	0.891848	0.981468
RLTR9A3A	23.383	62.484	56.506	34.028	38.502	23.023	141.699	78.294	0.679596	0.253733	0.693529
RLTR9A3B	11.183	87.84	71.088	61.574	14.001	14.496	34.169	43.497	-1.11841	0.0911132	0.507058
RLTR9A4	1.017	0	10.937	0.81	82.838	2.558	48.238	2.9	3.56132	0.00657902	0.145512
RLTR9B	105.734	264.427	255.189	264.12	294.016	185.038	249.229	268.23	0.164169	0.597456	0.90005
RLTR9B2	74.217	127.685	138.531	92.361	46.669	54.574	109.54	155.138	-0.233431	0.593989	0.90005
RLTR9C	125.05	153.041	291.644	99.652	150.508	141.55	73.362	104.392	-0.501388	0.195117	0.652559
RLTR9D	608.985	516.175	878.578	572.799	966.052	453.642	448.211	567.632	-0.079755	0.763895	0.945401
RLTR9D2	204.35	180.209	386.428	265.74	185.51	211.472	187.927	263.155	-0.280209	0.319313	0.753894
RLTR9E	1530.09	2127.19	3195.32	1047.57	1321.9	1331.93	1178.82	1444.09	-0.580458	0.025107	0.307834
RLTR9F	88.45	124.969	120.303	91.551	144.674	198.682	212.046	92.793	0.610025	0.0661826	0.485406
RLTRETN_Mm	1657.17	2263.02	2429.76	1500.46	1058.22	1105.97	991.893	1239.66	-0.834767	1.57257e-06	0.00088693
RMER10A	5196.19	6428.65	5326.15	6072.32	5706.47	5552.85	5836.79	6454.92	0.0323682	0.769409	0.948517
RMER10B	2761.27	2888.77	2743.28	2578.81	2682.31	3024.57	2288.29	2760.59	-0.0283928	0.807994	0.971833
RMER12	3438.37	3561.61	3685.65	4011.22	4404.4	4146.73	4108.27	4224.26	0.199876	0.0347948	0.363413
RMER12B	1614.47	1610.11	1839.18	1627.66	1732.59	1766.82	1802.89	2247.33	0.176	0.168732	0.614945
RMER12C	2538.62	2663.28	2602.92	2815.39	2409.3	2856.58	2520.43	2564.13	-0.0371658	0.717744	0.937633
RMER13A	1131.55	1035.07	761.92	998.145	1194.73	1064.18	781.857	782.216	-0.0414045	0.827066	0.971833
RMER13A1	1217.97	1090.31	776.502	1256.59	1061.72	1320	1503.42	1225.16	0.23267	0.193535	0.651331
RMER13A2	1505.69	1879.96	1946.72	1724.07	1369.74	1482.01	1486.33	1058.42	-0.386757	0.0101283	0.177343
RMER13B	1486.37	1415.41	1008	1225	1155.06	1149.45	1342.62	1539.06	0.013086	0.936402	0.988046
RMER15	16179.3	17091.7	16596.4	16792.7	16191.9	15203	15473.3	15279	-0.101225	0.184548	0.636218
RMER15-int	4235.44	4154.76	3501.55	4404.15	4070.72	4023.09	3734.42	4695.47	0.0194108	0.870259	0.978716
RMER16	394.467	664.689	614.275	567.128	616.033	566.2	455.246	603.155	0.0010474	0.995812	0.997602
RMER16_Mm	634.401	526.137	554.124	776.965	673.203	899.61	576.846	772.067	0.228681	0.237545	0.674443
RMER16A2	138.267	182.02	171.341	149.074	215.845	238.759	179.887	149.339	0.291248	0.246222	0.68073
RMER16A3	305.001	234.543	174.986	268.981	161.009	191.86	189.937	352.324	-0.136459	0.649945	0.909294
RMER16B	156.567	173.87	151.29	142.592	113.173	167.984	141.699	184.861	-0.0351066	0.891323	0.981468
RMER16B2	325.334	332.344	196.86	341.897	177.343	273.72	223.101	208.059	-0.44441	0.0730998	0.494345
RMER16B3	41.683	22.639	51.038	15.393	52.503	52.015	38.188	57.996	0.644446	0.207782	0.656995
RMER16C	987.185	957.188	1394.42	699.998	567.03	927.75	539.662	466.14	-0.689258	0.00580355	0.137052
RMER16-int	1596.17	1914.38	2466.22	1856.94	1951.94	1773.64	1691.34	1743.49	-0.127929	0.384131	0.809905
RMER17A	1338.95	1633.65	2037.86	1643.05	1757.09	1898.99	1817.97	1510.06	0.0715406	0.634255	0.909294
RMER17A2	1741.55	2108.17	2455.28	2526.15	2527.14	2210.23	1890.33	2941.83	0.116471	0.490038	0.860772
RMER17A-int	339.567	428.335	468.453	789.928	491.193	495.425	521.573	412.494	-0.0795695	0.7508	0.945401
RMER17B	2356.64	3071.7	2564.64	3196.98	2753.48	2390.15	3151.55	3111.47	0.0270132	0.850505	0.977262
RMER17B2	669.985	903.76	936.906	1025.69	880.881	644.65	847.179	932.28	-0.097579	0.588667	0.90005
RMER17C	4779.36	5805.61	6653.13	5262.14	5803.31	5550.3	5022.78	6016.32	-0.00619819	0.960793	0.989253
RMER17C2	874.335	1066.76	1172.04	951.155	1197.06	1300.38	1064.25	1233.86	0.241411	0.0859927	0.505982
RMER17C-int	1745.62	1697.04	1640.5	1715.97	1781.6	1373.72	1489.35	1850.79	-0.0662943	0.612004	0.908342
RMER17D	491.051	798.713	772.857	721.063	837.712	712.014	581.87	941.704	0.144021	0.486119	0.860772
RMER17D2	812.318	863.009	627.035	1224.19	878.547	1045.42	955.714	1041.75	0.150194	0.444302	0.845812
RMER19A	2461.36	3009.21	2785.2	3196.17	2767.48	2869.37	3276.16	2812.79	0.033584	0.781127	0.954147
RMER19B	15963.7	14553.4	15909.2	16088.6	15483.7	15337.7	16872.2	16146	0.0303103	0.721306	0.937633
RMER19B2	2931.06	3177.65	3138.82	3641.77	3495.52	3076.58	3543.48	4234.41	0.154763	0.231237	0.670178
RMER19C	2413.57	2505.71	2499.03	2747.33	3075.5	2900.07	2597.82	3203.53	0.212076	0.0538894	0.457047
RMER1A	5108.76	5229.67	5728.98	5312.37	5581.63	4855.34	5452.9	6013.43	0.0353525	0.730775	0.940999
RMER1B	8903.98	10069.9	8621.73	10004.9	10752.6	9724.32	9856.62	10466.8	0.117417	0.225367	0.670178
RMER1C	3413.97	4064.2	3762.21	4622.9	3702.03	3713.56	4297.2	3923.41	-0.021284	0.861852	0.977543
RMER2	872.302	1257.84	1159.29	1229.86	1208.73	1149.45	1059.22	1399.87	0.0924575	0.560983	0.891292
RMER20A	1433.5	1442.57	1367.08	1135.88	1552.92	1519.53	1431.06	1458.59	0.148998	0.22549	0.670178
RMER20B	1608.37	1783.97	2167.28	1448.61	1279.9	1895.58	1476.28	1556.46	-0.172608	0.300711	0.740397
RMER20C_Mm	735.051	1204.41	873.109	1439.69	1359.24	1401	1132.59	1336.08	0.296384	0.144038	0.587152
RMER21A	2968.67	2274.79	3687.47	1930.67	2255.29	2043.1	1973.74	2148.01	-0.365877	0.0462344	0.4339
RMER21B	778.768	816.825	791.084	785.067	751.374	770.851	923.556	1075.09	0.151796	0.326238	0.756461
RMER30	4855.61	4460.84	4812.13	4635.06	4494.24	5153.79	4457.99	3987.93	-0.0523149	0.628121	0.909294
RMER3D1	0	4.528	9.114	1.62	0	2.558	7.035	0.725	-0.529982	0.768795	0.948517
RMER3D2	3.05	0	0	0	0	25.581	0	0.725	3.05318	NA	NA
RMER3D3	10.167	20.828	21.873	15.393	18.668	5.969	22.109	15.949	-0.119411	0.867425	0.978455
RMER3D4	0	4.528	7.291	0.81	5.834	11.085	10.05	5.8	1.45167	0.260974	0.702138
RMER3D-int	2689.09	2756.56	2344.09	3047.91	3214.34	3119.22	2894.28	2873.68	0.157537	0.169272	0.614945
RMER4A	5116.89	5089.31	4996.23	6369.66	6991.04	6347.58	5573.49	6153.34	0.216021	0.0749914	0.494345
RMER4B	9517.04	10339.8	10367.9	10795.7	11482.9	11059.7	10744	11227.2	0.117877	0.162923	0.61464
RMER5	8059.13	7787.91	7367.66	7247.09	7979.26	7501.3	7739.18	7095.77	-0.00723106	0.935603	0.988046
RMER6A	14601.4	16940.5	14943.1	17146.7	16898.9	17657.1	14515.6	17361.7	0.0620507	0.561694	0.891292
RMER6B	2041.47	2648.79	2041.51	2612.84	2532.97	2441.31	2231.01	2141.49	-0.00117841	0.992997	0.997602
RMER6BA	607.968	695.478	756.452	772.104	532.029	804.959	715.53	710.447	-0.0336365	0.843752	0.977262
RMER6C	4353.38	5053.09	4576.99	4858.67	4935.27	4941.46	4685.11	5584.98	0.0965295	0.347836	0.770251
RMER6D	1906.25	3133.28	2887.28	2557.75	3234.17	2598.21	2038.05	2767.12	0.0210687	0.90675	0.985694
RMER6-int	458.518	740.757	377.314	1010.3	784.042	778.525	988.878	814.839	0.376134	0.159302	0.611401
RNERVK23-int	61	44.373	140.354	33.217	147.008	117.674	95.471	42.772	0.5465	0.292915	0.735238
RNLTR23	25.417	20.828	18.228	1.62	56.003	15.349	10.05	13.774	0.525002	0.553419	0.889008
RodERV21-int	1683.6	2081	1695.18	2025.46	1487.58	1411.24	1506.43	1752.19	-0.282484	0.0313949	0.340514
RSINE1	247214	247197	247351	264126	249896	255266	244450	253819	-0.00353246	0.962067	0.989254
SRV_MM-int	367.017	352.267	574.174	419.675	498.193	623.332	521.573	395.82	0.256162	0.237904	0.674443
SUBTEL_sa	75.233	76.068	94.784	38.889	22.168	54.574	44.218	51.471	-0.708957	0.121442	0.55483
SYNREP_MM	19.317	23.545	40.101	87.5	91.005	17.907	16.079	32.623	-0.123494	0.860852	0.977543
Tigger1	2153.3	2480.36	2034.22	2363.3	2299.62	1863.17	1852.14	2077.69	-0.159699	0.197369	0.654801
Tigger10	1621.59	1520.45	1762.62	1071.06	1218.07	1263.72	1289.36	1214.28	-0.259466	0.106455	0.529677
Tigger11a	254.167	156.664	123.949	149.074	103.839	89.535	173.858	219.659	-0.22111	0.541341	0.889008
Tigger12	270.434	279.821	196.86	214.698	136.507	244.728	194.962	246.482	-0.224856	0.389238	0.813075
Tigger12A	74.217	73.351	78.379	50.231	36.169	65.659	84.416	54.371	-0.191644	0.630713	0.909294
Tigger12c	131.15	153.041	167.695	123.148	157.508	163.721	154.763	272.58	0.388762	0.170091	0.614945
Tigger13a	1555.5	1189.01	1051.74	1419.44	1585.59	1061.62	1243.13	1486.86	0.0421946	0.809516	0.971833
Tigger14a	492.068	471.802	534.073	343.518	581.031	455.348	502.479	376.247	0.0580495	0.778028	0.952894
Tigger15a	2145.17	1927.06	2524.54	2023.84	2130.45	2030.31	1749.63	1520.94	-0.213432	0.145099	0.587152
Tigger16a	477.834	574.132	472.099	461.804	553.03	719.688	597.95	350.874	0.160363	0.47101	0.859707
Tigger16b	728.951	381.245	528.605	378.355	260.181	483.487	398.968	367.547	-0.415129	0.115901	0.545609
Tigger17	582.551	583.188	444.757	583.332	639.368	445.968	511.523	556.758	-0.0313669	0.859261	0.977543
Tigger17a	2101.45	1697.94	1578.52	1812.38	1926.27	1370.31	1640.09	2393.77	0.02749	0.876929	0.979382
Tigger17b	72.183	95.085	158.581	98.842	134.174	75.891	66.327	65.97	-0.306118	0.426558	0.829088
Tigger17c	774.702	907.382	699.946	1044.33	996.387	966.122	784.872	1054.8	0.147528	0.38374	0.809905
Tigger18a	383.284	421.09	421.061	372.684	417.689	330.852	366.809	595.18	0.100598	0.640352	0.909294
Tigger19a	2162.45	1820.2	2714.11	1792.12	1838.77	1781.31	1703.4	1346.95	-0.346542	0.0366428	0.379203
Tigger1a_Art	45.75	69.729	85.67	83.449	24.501	42.636	45.223	44.222	-0.852434	0.041332	0.415089
Tigger1a_Mars	0	0	0	0	0	0	0	0	NA	NA	NA
Tigger20a	463.601	415.657	521.314	362.962	243.846	525.27	342.69	421.918	-0.196486	0.424631	0.829088
Tigger2b	445.301	573.226	457.517	690.276	554.196	327.441	448.211	536.46	-0.218175	0.329038	0.759008
Tigger5	2106.54	1921.62	1757.15	1812.38	1855.1	2022.63	1761.69	1909.51	-0.00981597	0.929921	0.988046
Tigger5b	2117.72	2219.55	1768.09	2339.81	2065.11	1948.44	2301.35	2179.19	0.00653912	0.958211	0.989253
Tigger6a	1162.05	1058.61	1248.6	1305.2	1173.73	978.912	1022.04	1153.39	-0.141274	0.281441	0.723156
Tigger6b	260.267	391.207	333.568	317.592	226.345	277.131	301.487	389.296	-0.122609	0.595214	0.90005
Tigger7	7622.98	7724.52	6496.37	7701.6	7870.76	7601.07	7784.4	7760.54	0.0694543	0.461338	0.854497
Tigger8	241.967	213.715	122.126	268.171	207.678	251.55	259.279	174.712	0.0692377	0.806129	0.971489
Tigger9a	403.617	303.366	342.682	436.689	458.525	246.434	304.502	316.801	-0.168123	0.475204	0.860772
Tigger9b	717.768	538.815	749.161	1117.24	900.715	1197.21	866.273	1016.37	0.349581	0.107118	0.529677
UCON1	1.017	29.884	0	6.481	0	4.264	0	1.45	-2.6899	0.138186	0.581618
UCON10	9.15	40.751	16.405	48.611	82.838	29.845	19.094	21.023	0.391005	0.583012	0.90005
UCON11	19.317	5.433	12.759	34.028	1.167	6.822	10.05	2.9	-1.77789	0.067384	0.485406
UCON12	2.033	4.528	5.468	5.671	0	0.853	7.035	0	-1.17594	0.504408	0.866016
UCON12A	26.433	12.678	1.823	10.532	43.169	15.349	22.109	13.774	0.842556	0.301467	0.740397
UCON13	16.267	23.545	18.228	27.546	68.837	16.202	24.119	31.173	0.697654	0.261963	0.702138
UCON14	76.25	43.467	82.025	37.268	50.169	55.426	28.139	65.97	-0.243616	0.598362	0.90005
UCON15	0	0.906	0	0	1.167	0	0	0	-0.226867	0.948812	0.988046
UCON16	16.267	1.811	14.582	6.481	15.167	5.116	16.079	16.674	0.461014	0.616384	0.909294
UCON17	84.384	12.678	9.114	6.481	65.337	6.822	51.253	14.499	0.281402	0.759543	0.945401
UCON18	1.017	2.717	0	0	0	0	0	3.625	-0.0384343	0.990976	0.997602
UCON19	0	2.717	0	0.81	0	13.643	2.01	5.8	2.53272	0.205829	0.656995
UCON2	241.967	335.967	342.682	260.069	326.684	275.426	147.729	115.266	-0.449809	0.172444	0.61948
UCON20	33.55	19.923	7.291	53.472	2.333	3.411	4.02	7.974	-2.67489	0.0018278	0.0736343
UCON21	1.017	47.995	3.646	25.926	3.5	14.496	20.099	100.043	0.805497	0.456396	0.851005
UCON22	22.367	50.712	0	134.49	2.333	5.116	8.04	6.525	-3.23758	0.00134076	0.0604951
UCON23	201.3	99.613	209.619	123.958	65.337	36.667	85.421	75.394	-1.26675	0.0008964	0.0459609
UCON24	0	0	0	0	0	0	0	0	NA	NA	NA
UCON25	10.167	3.622	0	4.861	2.333	0	3.015	0	-1.85862	0.342048	0.768404
UCON26	46.767	61.579	34.633	44.56	7	40.93	57.283	31.898	-0.452848	0.448293	0.845812
UCON27	26.433	32.601	12.759	16.204	29.168	9.38	9.045	23.198	-0.328457	0.640126	0.909294
UCON28a	153.517	86.935	71.088	64.004	30.335	109.147	60.297	67.42	-0.488403	0.292769	0.735238
UCON28b	24.4	29.884	18.228	16.204	19.834	46.046	27.134	13.774	0.263021	0.671119	0.914442
UCON28c	0	9.056	7.291	2.431	2.333	3.411	7.035	0	-0.552595	0.74024	0.944316
UCON29	254.167	456.408	466.63	179.861	479.526	325.736	284.403	390.021	0.128368	0.678935	0.92048
UCON31	59.983	118.63	56.506	37.268	8.167	52.015	105.521	22.473	-0.535074	0.42581	0.829088
UCON4	829.602	546.059	984.299	458.563	768.875	515.038	423.087	350.874	-0.452572	0.112456	0.54442
UCON5	70.15	16.3	25.519	17.824	24.501	31.55	14.069	20.298	-0.521157	0.43154	0.834783
UCON6	909.918	580.471	1104.6	360.531	500.527	615.657	709.5	405.97	-0.402674	0.181444	0.632932
UCON7	1.017	9.961	1.823	15.393	1.167	14.496	43.213	15.949	1.37603	0.224342	0.670178
UCON8	67.1	87.84	29.164	123.148	51.336	40.077	141.699	75.394	-0.00569669	0.991297	0.997602
UCON9	31.517	7.245	5.468	38.079	2.333	8.527	16.079	2.175	-1.51572	0.126606	0.558535
URR1A	24759.9	25609.5	24658.5	27226.2	25269	24623.7	26652.5	25482.6	-0.00329969	0.967692	0.991528
URR1B	26808.5	25339.7	29025.9	26659.9	24797.7	25598.4	25303.8	25328.2	-0.0938965	0.251046	0.690682
X1_LINE	37.617	51.618	21.873	38.079	96.839	103.178	19.094	16.674	0.649032	0.321992	0.753894
X2_LINE	18.3	7.245	1.823	5.671	18.668	3.411	13.064	7.974	0.351907	0.725912	0.939024
X3_LINE	326.351	262.616	428.352	247.916	184.343	324.03	249.229	288.528	-0.265763	0.302515	0.740397
X5A_LINE	118.95	52.523	76.557	101.273	61.837	31.55	85.421	13.049	-0.873454	0.113428	0.544454
X5B_LINE	129.117	76.974	142.176	129.629	37.335	86.977	86.426	78.294	-0.716856	0.0558803	0.466911
X6A_LINE	782.835	492.63	1059.03	529.049	522.695	620.774	705.48	355.223	-0.374898	0.169735	0.614945
X6B_LINE	565.268	371.284	637.971	347.568	507.527	509.921	493.434	346.524	-0.0457409	0.848781	0.977262
X7A_LINE	472.751	339.589	442.934	231.712	617.2	398.216	243.2	345.799	0.110994	0.714738	0.935295
X7B_LINE	369.051	246.315	676.25	212.268	170.342	287.364	264.304	282.729	-0.574014	0.0957081	0.507058
X7C_LINE	183	93.274	47.392	110.185	213.511	81.008	93.461	76.844	0.0885417	0.849068	0.977262
X7D_LINE	1.017	0.906	16.405	4.051	1.167	6.822	1.005	0.725	-1.14275	0.457486	0.851005
X8_LINE	164.7	133.119	266.125	170.949	140.008	98.062	257.269	220.383	-0.0309665	0.929609	0.988046
X9_LINE	395.484	604.921	590.579	124.768	404.855	506.51	212.046	177.612	-0.397767	0.350251	0.770251
YREP_Mm	1586	1050.46	1751.69	1253.35	2310.12	1528.06	2821.92	1962.43	0.613213	0.00309357	0.0961531
Zaphod	133.184	233.637	244.252	213.888	191.344	265.193	263.299	126.865	0.0387324	0.899882	0.985502
Zaphod2	889.585	656.539	1121.01	335.416	536.695	566.2	627.093	578.507	-0.375948	0.18842	0.639694
Zaphod3	209.434	221.865	165.873	245.485	80.504	301.86	92.456	237.057	-0.241876	0.546707	0.889008
ZP3AR	3133.37	2399.76	3224.49	2604.74	2347.46	2865.96	2752.58	2342.3	-0.139416	0.310382	0.749702

## Sheet: malePGCs_genes
gene.id	fpkm_E13.5m_U2WT_rep1	fpkm_E13.5m_U2WT_rep2	fpkm_E13.5m_U2WT_rep3	fpkm_E13.5m_U2WT_rep4	fpkm_E13.5m_U2KO_rep1	fpkm_E13.5m_U2KO_rep2	fpkm_E13.5m_U2KO_rep3	fpkm_E13.5m_U2KO_rep4	fpkm_WT	fpkm_KO	log2FoldChange	pvalue	padj
0610005C13Rik	0.04605	0.23856	0.29106	0.29844	1.20386	1.49342	0.51752	0.52404	0.21853	0.93471	2.10547	0.0305375	0.424208
0610007P14Rik	63.7706	44.9496	63.0663	54.7254	41.3826	38.804	54.0342	44.8849	56.628	44.7764	-0.338908	0.0471876	0.500336
0610009B22Rik	39.1591	44.7043	54.4436	31.4026	32.1088	30.8453	45.0515	42.0994	42.4274	37.5262	-0.178243	0.41498	0.882368
0610009L18Rik	0.16695	0	0.16233	0.78138	0.36985	0.31234	0.42639	0	0.27766	0.27714	0.0181351	0.992539	0.999444
0610009O20Rik	6.3406	6.18564	8.42227	8.6669	19.1892	9.30243	6.0055	10.5922	7.40385	11.2723	0.607373	0.0491129	0.510263
0610010B08Rik	0.01423	0.00655	0.02399	0.01913	0	0.01065	0.01357	0.00997	0.01598	0.00855	-0.909447	0.50874	0.90877
0610010F05Rik	4.11243	6.73113	3.82269	4.57433	4.0147	4.04738	5.90984	4.98167	4.81015	4.7384	-0.0215274	0.930818	0.993487
0610010K14Rik	78.9773	69.8398	78.9384	85.7811	95.1105	68.2585	81.0305	87.4844	78.3841	82.971	0.0823188	0.578159	0.928939
0610011F06Rik	8.15515	7.73767	8.92073	3.76186	9.85192	7.62872	10.6745	15.9498	7.14385	11.0262	0.621631	0.0946736	0.631693
0610012G03Rik	8.50052	8.85544	6.91626	9.02954	10.2874	8.10514	10.9091	10.6384	8.32544	9.98498	0.263006	0.250349	0.810196
0610030E20Rik	3.71863	5.18566	3.93016	2.88236	4.43152	3.85234	2.83641	4.39205	3.9292	3.87808	-0.0201137	0.936099	0.994136
0610031O16Rik	0.03135	0	0	0	0	0	0	0	0.00784	0	-0.647749	0.854562	NA
0610037L13Rik	25.5021	25.963	29.7041	38.4052	17.6537	29.5225	29.1672	35.9844	29.8936	28.082	-0.0909355	0.685072	0.956248
0610038B21Rik	0.5089	3.10489	0.77522	0.02443	0.94702	0.33853	0.83184	1.15818	1.10336	0.81889	-0.432267	0.65567	0.949938
0610039K10Rik	0.10867	0.46909	0	0	0	0.23719	0	0.14268	0.14444	0.09497	-0.617001	0.826774	0.980599
0610040B10Rik	0.52845	2.23054	2.22659	8.70953	2.39343	5.19968	8.63786	9.66242	3.42378	6.47335	0.923427	0.233128	0.79599
0610040F04Rik	0.38866	0.11185	0	0.01555	0	0	0.35294	0	0.12901	0.08824	-0.54355	0.816079	0.979569
0610040J01Rik	0.66315	0.0159	0	0	0	0.06893	0	0	0.16976	0.01723	-3.30704	NA	NA
0610043K17Rik	0.12541	0.24062	0.12194	0.0602	0.96317	1.04283	0.46979	5.56206	0.13704	2.00946	3.85589	0.000619053	0.062525
1010001N08Rik	0	0	0	0.18622	0	0	0.15852	0	0.04656	0.03963	-0.192248	0.954089	NA
1110001J03Rik	24.2535	17.3992	23.0129	29.1909	21.0768	14.9791	19.5707	17.2298	23.4641	18.2141	-0.363079	0.19857	0.759555
1110002L01Rik	0.91598	0.04506	0.51002	0.56372	0.02081	0.24412	0.25594	0.05482	0.5087	0.14392	-1.81881	0.0712273	0.574891
1110004E09Rik	40.8299	30.1753	41.8819	45.6514	53.7796	31.2537	43.8	37.256	39.6347	41.5223	0.0681077	0.736709	0.967488
1110004F10Rik	86.419	70.4426	76.9944	74.9696	76.0562	61.3625	76.0886	68.3594	77.2064	70.4667	-0.131564	0.317828	0.848915
1110006O24Rik	0.57187	1.35536	0.42522	0.09689	1.52029	2.7692	0.48113	3.82792	0.61233	2.14963	1.80298	0.0525414	0.520633
1110007C09Rik	5.71975	0.70282	2.2496	4.72013	6.0936	0.7615	4.2676	6.7505	3.34808	4.4683	0.416167	0.555426	0.922995
1110008F13Rik	10.7524	6.00476	11.6033	8.04353	10.0296	6.19917	9.55192	24.5525	9.10099	12.5833	0.463933	0.245902	0.805852
1110008L16Rik	22.6276	14.5983	23.1783	19.4325	26.1475	19.7041	15.9106	20.6335	19.9592	20.5989	0.0454649	0.815576	0.979569
1110008P14Rik	39.1265	20.0986	35.8264	49.2113	26.448	30.3106	30.6919	47.3624	36.0657	33.7032	-0.098906	0.726959	0.965642
1110012L19Rik	10.9745	3.65778	7.65261	10.7006	5.89129	9.11523	7.89057	13.0508	8.24638	8.98696	0.121843	0.752659	0.96983
1110015O18Rik	0	0	0	0	0	0	0	0	0	0	NA	NA	NA
1110017D15Rik	0.48066	0.04611	0.07789	0.02884	0.15972	0.1249	0.04092	0	0.15837	0.08138	-0.948484	0.614292	0.939305
1110019D14Rik	7.76093	5.75751	4.87989	4.81837	4.03467	7.12012	4.93336	8.96717	5.80417	6.26383	0.105635	0.75283	0.96983
1110020A21Rik	0.16941	0.12189	1.00894	0	0	0.52825	0.34614	0.11122	0.32506	0.2464	-0.404758	0.810916	0.978467
1110025L11Rik	0	0	0	0	0	0	0	0	0	0	NA	NA	NA
1110028F11Rik	0	0	0	0	0	0	0.04879	0	0	0.0122	2.64346	0.444203	NA
1110028F18Rik	0.01927	0	0	0	0	0	0	0	0.00482	0	-0.647749	0.854562	NA
1110032A03Rik	2.47914	2.63693	2.34007	1.5659	2.45382	4.01436	2.69563	1.06599	2.25551	2.55745	0.182895	0.689942	0.95789
1110032F04Rik	0.29062	0.51913	0.2436	0.41853	0.69267	0.63747	0.31738	0.54386	0.36797	0.54784	0.577182	0.392588	0.878054
1110034G24Rik	3.58287	0.90981	2.06634	2.4787	1.19838	4.81927	1.29186	3.16691	2.25943	2.61911	0.209618	0.718693	0.962547
1110036E04Rik	0.43225	0	0.09699	0	0	0.04147	0.16984	0.11642	0.13231	0.08193	-0.704878	0.800646	NA
1110037F02Rik	15.2906	14.4084	16.7953	11.8337	13.1603	12.9618	13.4323	13.4128	14.582	13.2418	-0.139562	0.307662	0.847329
1110038B12Rik	22.0631	27.3673	32.6268	34.3632	60.8685	31.6216	29.0373	25.6473	29.1051	36.7937	0.340398	0.245704	0.805852
1110038F14Rik	10.443	13.221	14.0454	21.5186	33.3019	10.1898	12.8701	10.6542	14.807	16.754	0.180874	0.627753	0.944164
1110046J04Rik	0.69825	4.74624	0.9699	0	0	1.11973	0.57746	0.23284	1.6036	0.48251	-1.73404	0.220217	0.780357
1110051M20Rik	1.55351	1.57795	3.26224	1.72963	1.65427	2.58894	3.74763	2.71964	2.03083	2.67762	0.396801	0.354023	0.86696
1110054M08Rik	0.03025	0.6965	0	0	0	0.15093	2.28702	0.2648	0.18169	0.67569	1.89732	0.337035	0.861188
1110057K04Rik	7.36833	5.64511	7.06668	6.31363	6.46254	6.37776	8.13556	8.52618	6.59844	7.37551	0.159085	0.431462	0.886969
1110058L19Rik	46.9451	40.531	52.1618	47.9157	47.6066	45.3157	38.0272	50.9243	46.8884	45.4684	-0.0453331	0.796025	0.977471
1110059E24Rik	23.5195	19.2855	28.3222	13.9912	27.2705	21.911	24.5267	20.017	21.2796	23.4313	0.138694	0.541835	0.921078
1110059G10Rik	1.9217	2.00866	3.25124	3.03314	1.77782	2.20511	2.96838	1.35914	2.55368	2.07761	-0.294828	0.399258	0.878753
1110065P20Rik	1.4579	1.48312	2.14283	0.63474	2.34345	2.87558	2.45923	3.50193	1.42965	2.79505	0.958655	0.114688	0.65948
1190002F15Rik	1.19174	0.48996	0	0	1.20692	0.31852	0.73919	0.14902	0.42042	0.60341	0.523496	0.758079	0.972399
1190002N15Rik	3.06099	2.56747	3.02718	4.01257	3.41377	5.13943	4.43677	3.79002	3.16705	4.195	0.406599	0.0990724	0.63698
1190003K10Rik	0	0	0	0	0	0	0	0	0	0	NA	NA	NA
1190005I06Rik	0.0704	0	0	0	1.30999	0	0	0	0.0176	0.3275	4.09296	NA	NA
1190007I07Rik	13.8847	14.5522	12.3588	15.9666	15.5481	14.0008	14.0436	14.2699	14.1906	14.4656	0.0291901	0.900425	0.989734
1200014J11Rik	16.3135	13.0056	15.5784	14.2748	12.9843	12.5991	13.2177	14.913	14.7931	13.4285	-0.140302	0.286718	0.830029
1300002E11Rik	11.4918	11.6213	9.49237	5.80782	6.08919	9.6776	7.9467	15.7654	9.60331	9.86972	0.0375491	0.89495	0.988523
1300017J02Rik	0.06814	0.22224	0.07729	0.08177	0	0.66571	0.23203	0	0.11236	0.22444	0.999725	0.541405	0.92091
1500004A13Rik	2.63407	4.19596	0.76836	2.16324	1.75378	2.79702	1.59277	1.78221	2.44041	1.98144	-0.300381	0.496869	0.904008
1500009C09Rik	0.01357	0	0	0	0	0.27078	0	0	0.00339	0.0677	3.86721	0.255672	NA
1500009L16Rik	4.54389	3.01391	1.53584	1.77615	4.04571	3.58937	3.69155	2.46218	2.71745	3.4472	0.343868	0.46694	0.896302
1500011B03Rik	5.27402	2.24037	3.13465	4.79246	4.09428	4.79923	3.94612	1.11835	3.86038	3.48949	-0.142155	0.757058	0.971938
1500011K16Rik	2.96261	0.99013	1.85849	3.07372	9.56963	2.18531	2.8639	7.02685	2.22124	5.41142	1.28611	0.0313313	0.428471
1500012F01Rik	25.3102	31.957	22.023	36.8529	55.1249	30.1712	23.0675	22.6755	29.0358	32.7597	0.17631	0.554687	0.92287
1500012K07Rik	0	0	0	0	0	0	0	0	0	0	NA	NA	NA
1500015A07Rik	1.49689	2.36137	1.25333	2.99403	1.58438	2.71409	1.16109	1.5529	2.02641	1.75312	-0.206946	0.664829	0.95261
1500015L24Rik	0.13283	0	0	0	0	0	0	0	0.03321	0	-2.21465	0.523172	NA
1500015O10Rik	0.23275	0	0	0	0	0.14515	0	0	0.05819	0.03629	-0.69372	0.83586	NA
1500017E21Rik	0	0.01117	0	0	0	0	0	0	0.00279	0	-0.647749	0.854562	NA
1600002D24Rik	0	0	0	0	0	0	0	0	0	0	NA	NA	NA
1600002H07Rik	7.98084	7.97985	7.53733	9.89607	11.7193	5.72894	6.39207	8.96969	8.34852	8.20249	-0.0243891	0.926464	0.993182
1600002K03Rik	2.81767	1.69032	4.6691	2.51468	3.02436	8.01873	5.71656	4.79379	2.92294	5.38836	0.87899	0.0979297	0.636458
1600010M07Rik	0	0.04828	0	0	0	0.20924	0	0	0.01207	0.05231	1.86487	0.589668	NA
1600012H06Rik	7.21813	5.91358	6.14341	4.76547	3.11507	8.19615	6.39725	4.8248	6.01015	5.63332	-0.094447	0.752555	0.96983
1600014C10Rik	1.03341	0.54309	0.73541	1.58529	0.73658	1.4664	1.01749	1.38962	0.9743	1.15252	0.242273	0.610973	0.939305
1600014C23Rik	0.1995	0	0	0	0.13259	0	0	25.3209	0.04988	6.36337	6.97686	NA	NA
1600014K23Rik	0.12303	1.27459	0	1.99317	0	1.22756	0.06284	0	0.8477	0.3226	-1.3915	0.44973	0.893155
1600015I10Rik	0	0	0	0	0	0	0	0	0	0	NA	NA	NA
1600019K03Rik	0	0	0	0	0	0	0	0	0	0	NA	NA	NA
1600020E01Rik	4.59041	5.2843	5.42249	8.57754	2.75666	2.69711	1.16271	3.98488	5.96869	2.65034	-1.17688	0.0211945	0.372451
1600023N17Rik	0	0.23604	0	0	0	0.47951	0.10474	0	0.05901	0.14606	1.30873	0.686311	0.956488
1600025M17Rik	0	0	0	0	0	0	0	0	0	0	NA	NA	NA
1600027J07Rik	0	0	0	0	0	0	0	0	0	0	NA	NA	NA
1600029I14Rik	0	0	0.02907	0	0	0	0	0	0.00727	0	-0.647749	0.854562	NA
1600029O15Rik	0.1571	0.01644	0	0	0	0	0	0.025	0.04338	0.00625	-3.08429	0.366019	NA
1700001C02Rik	0	0	0	0	0	0	0	0	0	0	NA	NA	NA
1700001C19Rik	0	0	0	0.55778	0	0	0	0	0.13945	0	-5.47351	0.106645	0.650698
1700001D01Rik	2.1034	4.4216	0.13338	0	2.83639	1.59691	0.18686	4.08256	1.6646	2.17568	0.382446	0.757689	0.972231
1700001F09Rik	0	0.16841	0	0.04214	0	0	0	0	0.05264	0	-3.03882	0.375905	NA
1700001G11Rik	0.94069	0	0.03267	0	1.7267	0.08381	4.5648	1.47036	0.24334	1.96142	2.99875	0.0381981	0.464997
1700001G17Rik	0.75559	0	0.31083	0.62777	2.3692	0.07249	0.2672	5.44368	0.42355	2.03814	2.26424	0.0659688	0.558235
1700001J03Rik	0	0	0	0	0	0	0	0	0	0	NA	NA	NA
1700001J11Rik	0.05234	0.21691	0.02036	0.04523	0.08349	0.01306	0.06417	0.0733	0.08371	0.0585	-0.514205	0.747825	0.968752
1700001K19Rik	0.67702	0.21822	0.44764	0.156	0.83992	0.57421	0.166	0.90077	0.37472	0.62022	0.715773	0.505252	0.907153
1700001K23Rik	1.53529	0.06094	0	0	0.04691	0	0.05408	0.18536	0.39906	0.07159	-2.51934	0.34126	0.862827
1700001L05Rik	9.64465	8.11015	9.42804	6.33421	6.85706	7.98741	8.09435	8.6795	8.37926	7.90458	-0.0854711	0.625545	0.943561
1700001L19Rik	0	0.24674	0.43072	0.34983	0	0	0.0146	0	0.25682	0.00365	-5.64255	0.00997703	0.271747
1700001O22Rik	0	0	0	0	0	0	0	0.05686	0	0.01422	1.85156	0.596819	NA
1700001P01Rik	2.64977	10.7714	1.65055	4.53147	4.8429	0.30984	0.46527	4.71129	4.9008	2.58232	-0.925872	0.281991	0.827683
1700003C15Rik	0	0	0	0	0	0	0	0	0	0	NA	NA	NA
1700003D09Rik	0	0	0	0	0	0	0	0	0	0	NA	NA	NA
1700003E16Rik	0	0	0	0	0.01117	0.07859	0.03862	0	0	0.0321	3.6232	0.289408	NA
1700003E24Rik	0	0	0	0	0	0	0	0	0	0	NA	NA	NA
1700003F12Rik	0.17623	1.13606	0.20563	0.05076	0	0.83526	0.03601	3.27026	0.39217	1.03538	1.39068	0.374178	0.872655
1700003G13Rik	0	0	0	0	0	0	0	0	0	0	NA	NA	NA
1700003G18Rik	0.4167	1.34312	1.9043	0.18003	0.03693	0.41579	1.31967	1.16718	0.96104	0.73489	-0.397033	0.745985	0.967766
1700003H04Rik	0	0	0	0	0	0	0	0	0	0	NA	NA	NA
1700003I22Rik	0	0	0	0	0	0	0	0	0	0	NA	NA	NA
1700003L19Rik	0.45021	0.15947	0.03367	0	0	0	0	0	0.16084	0	-4.41545	0.194342	NA
1700003M02Rik	0	0	0	0	0	0	0	0	0	0	NA	NA	NA
1700003M07Rik	0.2232	0.97636	0.21702	0.03214	0	0.34798	0.09121	0.41028	0.36218	0.21237	-0.781937	0.552523	0.922033
1700003P14Rik	0	0	0	0	0	0	0	0	0	0	NA	NA	NA
1700006A11Rik	0	0	0	0	0	0	0	0	0	0	NA	NA	NA
1700006E09Rik	0	0	0	0	0	0	0	0	0	0	NA	NA	NA
1700006F04Rik	0	0	0	0	0	0.44041	0	0	0	0.1101	3.17228	0.355493	NA
1700006H21Rik	0	0	0	0	0	0	0	0	0	0	NA	NA	NA
1700007B14Rik	0	0	0	0	0	0	0	0	0	0	NA	NA	NA
1700007F19Rik	0	0	0	0	0	0	0	0	0	0	NA	NA	NA
1700007G11Rik	0.45009	0.17271	0.49599	0.77782	3.72256	0.97306	0.52113	0.5253	0.47415	1.43551	1.60911	0.0951593	0.631693
1700007J10Rik	1.18596	3.74768	0.72354	1.07163	0.22667	3.62549	0.49889	2.44258	1.6822	1.69841	0.00923573	0.99138	0.999444
1700007K09Rik	0	0.13198	0	0	0.81279	0.04767	0	0	0.03299	0.21512	2.7147	0.417383	NA
1700007K13Rik	7.06935	4.29092	6.06142	6.43234	6.03665	8.13601	4.72719	5.28789	5.96351	6.04694	0.0200818	0.956599	0.996345
1700007L15Rik	5.01488	7.52471	2.48851	4.63204	2.63569	4.14116	5.33522	9.74801	4.91503	5.46502	0.148502	0.774108	0.975718
1700007P06Rik	0	1.91525	0	0	0	0.23492	0	0	0.47881	0.05873	-3.02961	NA	NA
1700008F21Rik	0.11047	0.03634	0	0.02273	0.02797	0	0	0	0.04238	0.00699	-2.32493	0.495005	NA
1700008I05Rik	0	0	0	0	0	0	0	0	0	0	NA	NA	NA
1700008J07Rik	2.06087	3.47299	1.77662	3.33506	2.31573	4.21342	2.55035	3.42188	2.66139	3.12534	0.231954	0.521237	0.912713
1700008K24Rik	0	0	0	0	0	0	0	0	0	0	NA	NA	NA
1700008O03Rik	0.08508	2.74227	1.10299	0.12252	0.07539	0	0.08692	0	1.01321	0.04058	-4.55393	0.00327038	0.153862
1700008P02Rik	0	0	0	0	0	0	0	0	0	0	NA	NA	NA
1700009C05Rik	0	0	0	0	0	0	0	0	0	0	NA	NA	NA
1700009J07Rik	0	0	0	0	0	0	0	0	0	0	NA	NA	NA
1700009N14Rik	0	0	0	0	0	0	0	0	0	0	NA	NA	NA
1700010B08Rik	0	0.03319	0.22429	0	0	0	0	0.60574	0.06437	0.15143	1.21115	0.71238	0.961632
1700010D01Rik	0	0	0	0	0	0	0	0	0	0	NA	NA	NA
1700010I02Rik	0	0	0	0	0	0	0	0	0	0	NA	NA	NA
1700010I14Rik	0	0.04751	0.10701	0	0	0.06863	0.01405	0.36125	0.03863	0.11098	1.49867	0.535184	0.917897
1700010J16Rik	0	0	0	0	0	0	0	0	0	0	NA	NA	NA
1700010K23Rik	0	0	0	0	0	0	0	0	0	0	NA	NA	NA
1700011A15Rik	0	0	0	0	0	0	0	0	0	0	NA	NA	NA
1700011B04Rik	0	0	0	0	0	0	0	0	0	0	NA	NA	NA
1700011E24Rik	0.39653	0	0	0.13178	0	0	0.15581	0	0.13208	0.03895	-1.74239	0.599889	NA
1700011H14Rik	0	0	0	0	0	0.44179	0	0	0	0.11045	4.58855	0.177433	NA
1700011I03Rik	0	0	0	0	0	0	0	0	0	0	NA	NA	NA
1700011L22Rik	0	0	0	0	0	0	0	0	0	0	NA	NA	NA
1700011M02Rik	0	0	0.41868	0	0	0	0	0	0.10467	0	-2.97694	0.385995	NA
1700012A03Rik	0	0	0	0	0	0	0	0	0	0	NA	NA	NA
1700012B07Rik	0	0	0	0	0	0	0	0	0	0	NA	NA	NA
1700012B09Rik	0	0	0	0	0	0.09408	0	0	0	0.02352	1.66809	0.634716	NA
1700012D01Rik	0.11152	0.08558	0	0	0	0.37092	0	0	0.04928	0.09273	0.90342	0.786327	NA
1700012D14Rik	1.31435	1.13477	1.79718	1.18301	1.34669	4.55943	2.60158	2.15716	1.35733	2.66621	0.970662	0.152396	0.712154
1700012I11Rik	0	0	0	0	0	0	0	0	0	0	NA	NA	NA
1700012L04Rik	0	0	0.04785	0	0	0.36827	0.05027	0	0.01196	0.10464	2.63757	0.441547	NA
1700012P22Rik	0	0	0	0	0	0	0	0	0	0	NA	NA	NA
1700013D24Rik	0	0	0	0	0	0	0	0	0	0	NA	NA	NA
1700013F07Rik	0.13092	0	0	0	0	0.38102	0	0	0.03273	0.09526	1.51678	0.654319	NA
1700013G24Rik	0	0	0	0	0	0	0	0	0	0	NA	NA	NA
1700013H16Rik	0.25329	0.07289	0.14366	0.36476	0.57982	0.52653	0.79784	0.44342	0.20865	0.5869	1.50313	0.137634	0.691239
1700015E13Rik	0	0	0	0	0	0.40675	0	0	0	0.10169	3.75793	0.271394	NA
1700015F17Rik	0	0	0	0	0	0	0.07435	0	0	0.01859	1.48923	0.672263	NA
1700015G11Rik	0	0	0	0	0	0	0	0	0	0	NA	NA	NA
1700016C15Rik	0.34493	0.87355	0.16769	0	0	0.55928	0.42286	2.59655	0.34654	0.89467	1.35689	0.387925	0.876567
1700016D06Rik	0.26592	0	0.03978	0	0	0.63783	0.04179	0	0.07642	0.1699	1.14416	0.663148	0.952546
1700016G22Rik	0	0	0	0	0	0.05434	0.13353	0	0	0.04697	2.39461	0.489915	NA
1700016H13Rik	0	0	0	0	0	0.40875	0	0	0	0.10219	4.17328	0.220803	NA
1700016K19Rik	0	1.9052	2.23657	0.20199	0.04971	0.34987	0.11463	0	1.08594	0.12855	-3.07219	0.0438864	0.487804
1700016L04Rik	0	0	0.0276	0.08177	0.02516	0.17705	0.08701	0	0.02734	0.07231	1.43124	0.670011	NA
1700016L21Rik	0	0	0	0	0	0	0	0	0	0	NA	NA	NA
1700016P04Rik	0	0	0	0	0	0	0	0	0	0	NA	NA	NA
1700017B05Rik	6.38813	6.19042	5.16768	8.76228	4.76527	6.4917	7.11457	4.94084	6.62713	5.82809	-0.1841	0.402717	0.879705
1700017D01Rik	0	0.49817	0	0	0	0	0	0	0.12454	0	-4.7216	0.164745	NA
1700017G19Rik	0	0	0	0	0	0	0	0	0	0	NA	NA	NA
1700017J07Rik	0	0.06301	0	0	0	0	0	0	0.01575	0	-0.647749	0.854562	NA
1700017N19Rik	0	0	0	0	0	0	0	0	0	0	NA	NA	NA
1700018A04Rik	0	0	0	0	0	0	0	0	0	0	NA	NA	NA
1700018B08Rik	1.12431	0.05508	0.2326	0.689	0.72073	0.71608	0.68427	0.16751	0.52525	0.57215	0.129963	0.905607	0.991011
1700018B24Rik	0.52897	0.09708	0.88705	0.1656	0.97825	0.04781	0.50907	0.02684	0.41968	0.39049	-0.0993266	0.924102	0.992928
1700018C11Rik	0	0	0	0	0	0	0	0	0	0	NA	NA	NA
1700018F24Rik	0	0	0	0	0	0	0	0	0	0	NA	NA	NA
1700018G05Rik	0	0	0	0	0	0	0	0	0	0	NA	NA	NA
1700018L02Rik	0	0	0	0.02984	0	0.62018	0.10583	0.07254	0.00746	0.19964	4.81657	0.0724578	0.577098
1700019A02Rik	6.3043	7.06753	2.64427	4.86583	2.19079	1.13065	3.07292	2.74111	5.22048	2.28387	-1.19306	0.0325142	0.435455
1700019B03Rik	0.30432	0.23969	0.15574	0	0.11355	0	0.42544	0.64492	0.17494	0.29598	0.747526	0.634735	0.945844
1700019B21Rik	0	0	0	0	0	0	0	0	0	0	NA	NA	NA
1700019D03Rik	25.3087	25.5683	11.5362	19.7628	10.0743	9.73657	7.5003	25.9765	20.544	13.3219	-0.628637	0.104659	0.647929
1700019E08Rik	0	0	0	0	0	0	0	0	0	0	NA	NA	NA
1700019G17Rik	0.9773	1.14317	0.91194	1.10096	1.10348	0.39321	1.03062	0.84165	1.03334	0.84224	-0.29179	0.534436	0.917419
1700019G24Rik	0	0.17325	0.19511	0	0	0	0	0	0.09209	0	-3.07934	0.369387	NA
1700019L03Rik	0.04627	0.23082	0.17997	0	0.08201	0.05771	0.18909	3.13223	0.11426	0.86526	2.90612	NA	NA
1700019M22Rik	0	0	0	0	0	0	0	0	0	0	NA	NA	NA
1700019N19Rik	0	0	0	0	0	0	0	0	0	0	NA	NA	NA
1700019O17Rik	0.18014	0	0	0	0	0	0	0	0.04504	0	-3.78829	0.266923	NA
1700020A23Rik	0	0	0.03427	0	0	0	0	0	0.00857	0	-0.647749	0.854562	NA
1700020D05Rik	0	0	0	0	0	0.03162	0.0518	0	0	0.02086	2.01744	0.563392	NA
1700020G17Rik	0	0	0	0	0	0	0	0.6673	0	0.16682	4.22942	0.214528	NA
1700020I14Rik	24.034	22.6174	29.9857	19.8399	18.9032	23.2158	27.1432	27.5341	24.1192	24.1991	0.00329891	0.986474	0.998637
1700020L24Rik	0	0	0	0	0.90985	0	0	0	0	0.22746	5.31135	NA	NA
1700020M21Rik	0.04024	0	0	0	0	0	0	0	0.01006	0	-0.647749	0.854562	NA
1700020N01Rik	0	0	0.02368	0	0.08631	0.91112	0	0	0.00592	0.24936	4.9055	0.0978296	0.636458
1700020N15Rik	0.56781	0	0.50609	0.81771	0	0	0	2.0709	0.4729	0.51772	0.117673	0.958515	0.996521
1700020N18Rik	0.09446	0	0	0	0	0	0	0	0.02362	0	-1.32699	0.706698	NA
1700021F05Rik	36.4801	55.838	50.3809	60.0347	41.8868	50.6316	47.8786	52.1788	50.6834	48.144	-0.0741482	0.689136	0.957777
1700021F07Rik	0.08061	0	0	0	0	0	0	0	0.02015	0	-1.32699	0.706698	NA
1700021K19Rik	2.26294	3.89082	2.03578	5.05547	1.33686	4.05883	2.13894	4.08012	3.31125	2.90369	-0.190462	0.614512	0.939305
1700021N21Rik	0	0	0	0	0	0.42727	0	0	0	0.10682	4.17328	0.220803	NA
1700022A21Rik	0	0	0	0	0	0	0	0	0	0	NA	NA	NA
1700022A22Rik	0	0	0	0	0	0	0	0	0	0	NA	NA	NA
1700022E09Rik	0	0	0	0	0	0	0	0	0	0	NA	NA	NA
1700022H16Rik	0	0	0	0	0	0	0	0	0	0	NA	NA	NA
1700022I11Rik	0.06934	0.15166	0	0.00999	0	0.22485	0	0	0.05775	0.05621	-0.0401608	0.986904	0.998712
1700023C21Rik	0	0	0	0	0	0	0.1357	0	0	0.03392	1.48923	0.672263	NA
1700023E05Rik	0	0	0	0	0	0	0	0	0	0	NA	NA	NA
1700023F02Rik	0	0	0	0	0	0	0	0	0	0	NA	NA	NA
1700023F06Rik	0	0	0.12571	0	0.01909	0	0.13208	0	0.03143	0.03779	0.267467	0.936205	NA
1700023L04Rik	0.07805	0	0.03795	0	0	0.29205	0.27908	0.13664	0.029	0.17694	2.57672	0.38103	NA
1700024B18Rik	0	0	0	0	0	0	0	0	0	0	NA	NA	NA
1700024F13Rik	1.66056	1.73375	0.33794	0.27807	0.30799	7.56214	1.10466	0.20282	1.00258	2.2944	1.19236	0.28401	0.827683
1700024G13Rik	3.24564	1.7934	4.79688	2.61749	4.94688	6.07225	9.08519	6.70471	3.11335	6.70226	1.10239	0.0498668	0.512852
1700024P04Rik	0	0	0	0	0	0	0	0	0	0	NA	NA	NA
1700024P16Rik	0	0	0	0.01142	0	0.86048	0	0.02776	0.00286	0.22206	6.35619	NA	NA
1700025B11Rik	0	0	0	0	0	0	0	0	0	0	NA	NA	NA
1700025C18Rik	0	0	0	0	0	0	0	0	0	0	NA	NA	NA
1700025F22Rik	0	0	0	0	0	0	0	0	0	0	NA	NA	NA
1700025F24Rik	0	0	0	0	0	0	0.11809	0	0	0.02952	2.32583	0.502967	NA
1700025G04Rik	2.0236	3.89975	3.50255	4.16915	3.46668	2.96003	3.29309	3.26902	3.39876	3.24721	-0.0649631	0.772831	0.975524
1700025K24Rik	0	0	0	0	0	0	0	0	0	0	NA	NA	NA
1700025M24Rik	0	0.42486	0	0	0	0.66958	0	0.29369	0.10622	0.24082	1.17742	0.696	0.958873
1700025N23Rik	0.02864	0.06594	0	0	0	0	0	0.05014	0.02364	0.01254	-1.204	0.729907	NA
1700026D08Rik	0.01997	0	0.56298	0	0.24769	0	0.42833	0	0.14574	0.169	0.21546	0.929726	0.993438
1700026D11Rik	0	0	0	0	0	0	0	0	0	0	NA	NA	NA
1700026F02Rik	0.3216	0	0	0	0	0	0	0	0.0804	0	-2.7942	0.416742	NA
1700026L06Rik	0.0385	0	0.71131	0.16634	0	0.76837	0.74736	0.13481	0.22904	0.41264	0.845298	0.66527	0.952662
1700027A15Rik	0	0	0	0	0	0	0	0	0	0	NA	NA	NA
1700027F09Rik	0	0	0	0	0	0	0	0	0	0	NA	NA	NA
1700027H10Rik	0	0	0	0	0	0	0	0	0	0	NA	NA	NA
1700027I24Rik	0	0.12819	0	0	0	0	0	0	0.03205	0	-1.9829	0.569184	NA
1700027J07Rik	0	0	0	0	0	0	0.0498	0	0	0.01245	1.48923	0.672263	NA
1700028B04Rik	0	0	0	0	0	0	0	0	0	0	NA	NA	NA
1700028D13Rik	0	0	0	0	0	0	0	0	0	0	NA	NA	NA
1700028E10Rik	2.42384	3.98291	1.34937	1.75215	3.09966	2.70307	1.53428	1.21474	2.37707	2.13794	-0.150338	0.735617	0.967488
1700028I16Rik	0.80735	0.78857	1.09427	0.35233	1.47422	0.45772	0.94976	2.013	0.76063	1.22368	0.677489	0.383137	0.874981
1700028J19Rik	0.80531	1.02726	0.1693	0.03134	0.38574	0	0.95612	0	0.5083	0.33546	-0.591839	0.709389	0.960496
1700028K03Rik	1.05628	1.05139	0.74134	1.17805	0.39411	2.14955	1.29817	0.68128	1.00677	1.13078	0.168414	0.757718	0.972231
1700028M03Rik	0	0	0	0	0	0	0	0	0	0	NA	NA	NA
1700028P14Rik	0	0	0	0	0	0	0	0	0	0	NA	NA	NA
1700028P15Rik	0.06036	0.13897	0.05869	0.21732	0	0.3388	1.69584	0	0.11884	0.50866	2.1131	0.252625	0.813461
1700029B22Rik	0	0	0	0	0	0	0	0	0	0	NA	NA	NA
1700029F12Rik	0	0	0	0	1.18049	0.05448	0	0	0	0.30874	6.09626	NA	NA
1700029H14Rik	0	0.08307	0	0	0	0	0.11059	0	0.02077	0.02765	0.431399	0.898024	NA
1700029I15Rik	0	0.0817	0	0	4.15106	0	0	0	0.02042	1.03777	5.42339	NA	NA
1700029J03Rik	0	0	0	0	0	0	0	0	0	0	NA	NA	NA
1700029J07Rik	1.82921	0.93346	2.62207	1.14061	1.61259	1.48181	1.31967	1.05643	1.63134	1.36762	-0.25453	0.567065	0.926947
1700029M20Rik	0.00872	0.0803	0.00848	0	0	0	0	0	0.02438	0	-3.6808	0.281046	NA
1700029N11Rik	0	0	0	0	0	0	0	0	0	0	NA	NA	NA
1700029P11Rik	4.94503	3.83374	7.58031	2.83403	0.53657	1.66781	3.53116	2.95928	4.79828	2.1737	-1.1477	0.0480815	0.504451
1700030A11Rik	0	0	0	0	0	0	0	0	0	0	NA	NA	NA
1700030C10Rik	1.70836	1.63883	1.06369	3.21558	1.68649	0.80372	1.37785	2.59722	1.90662	1.61632	-0.239127	0.656356	0.949947
1700030F04Rik	0	0	0	0	0	0	0	0.32461	0	0.08115	2.609	0.450389	NA
1700030F18Rik	0.24962	0	0.04045	0	0	0.05189	0	0	0.07252	0.01297	-2.28824	0.505048	NA
1700030J22Rik	6.20012	7.62783	5.21688	5.07181	8.98488	6.51843	3.86441	5.43471	6.02916	6.20061	0.0412132	0.882635	0.988388
1700030K09Rik	1.63932	1.8136	2.20464	3.61787	1.40551	1.75257	1.42462	5.38566	2.31886	2.49209	0.0999562	0.839876	0.983054
1700030L20Rik	2.54418	2.68722	0.94361	1.13317	0.83672	1.60299	0.96463	1.97444	1.82704	1.3447	-0.450537	0.493991	0.90388
1700030M09Rik	0.0268	0	0	0	0	1.97218	0	0	0.0067	0.49304	5.75025	NA	NA
1700030N03Rik	0	0	0	0	0	0	0.06682	0	0	0.0167	0.794924	0.82202	NA
1700030O20Rik	1.69626	0	0	0	0	0	0	0	0.42406	0	-5.4843	NA	NA
1700031A10Rik	0	0	0	0	0	0	0	0	0	0	NA	NA	NA
1700031F05Rik	0	0	0	0	0	0	0	0	0	0	NA	NA	NA
1700031M16Rik	0	0	0	0	0	0	0	0	0	0	NA	NA	NA
1700031P21Rik	0	0	0	0	0	0	0	0	0	0	NA	NA	NA
1700034E13Rik	0	0	0	0	0	0	0	0	0	0	NA	NA	NA
1700034F02Rik	0.5912	0.70778	0.37939	0.52786	0.74391	1.44526	1.09922	0.45539	0.55156	0.93594	0.766344	0.214481	0.773036
1700034G24Rik	0	0	0	0	0	0	0	0	0	0	NA	NA	NA
1700034H15Rik	0.1303	0.21818	0.01152	0.16206	0.74003	0.06649	0.24808	0.34217	0.13052	0.34919	1.42641	0.140571	0.695739
1700034I23Rik	0	0.05073	0	0.07933	0	0.02748	0	0.03857	0.03252	0.01651	-0.997077	0.764118	NA
1700034J05Rik	0.25403	0.92117	0.03705	0.14634	2.9602	0.04753	0.33738	0.04447	0.33965	0.8474	1.32402	NA	NA
1700034K08Rik	0	0	0	0	0	0	0	0	0	0	NA	NA	NA
1700034O15Rik	0.03487	0	0	0	0	0	0	0	0.00872	0	-0.647749	0.854562	NA
1700034P13Rik	0.05188	0.03981	0.28584	0	0	0	0.01767	0.42383	0.09438	0.11038	0.198648	0.934338	0.994066
1700036G14Rik	0	0	0	0	0	0	0	0	0	0	NA	NA	NA
1700037C18Rik	1.08334	4.12084	1.41976	5.01956	0.20869	1.7037	1.32328	0.41229	2.91087	0.91199	-1.6708	0.028626	0.414103
1700037H04Rik	22.0672	14.5947	42.3668	26.9225	20.514	36.4039	38.8777	23.9809	26.4878	29.9441	0.176842	0.551413	0.921712
1700039E15Rik	0	0	0	0	0	0	0	0	0	0	NA	NA	NA
1700039E22Rik	0	0.1545	0	0	0	0	0	0	0.03862	0	-2.39849	0.48801	NA
1700040L02Rik	0	0.38437	0.87252	1.80319	0	0.67674	0.06396	0	0.76502	0.18518	-2.04504	0.227691	0.789819
1700041C23Rik	0	0	0	0	0	0	0	0	0	0	NA	NA	NA
1700041M19Rik	0	0	0	0	0	0	0	0	0	0	NA	NA	NA
1700042B14Rik	0	0	0	0	0	0	0	0	0	0	NA	NA	NA
1700042G07Rik	0.32953	0	0	0.47456	0	0	0	0	0.20102	0	-3.80033	0.265372	NA
1700042G15Rik	0	0	0	0	0	0	0	0	0	0	NA	NA	NA
1700042O10Rik	0.19226	0	0	0	0	0	0	0	0.04806	0	-3.20635	0.349417	NA
1700044C05Rik	0	0	0	0	0	0	0	0	0	0	NA	NA	NA
1700044K03Rik	0	0	0	0	0	0	0	0	0	0	NA	NA	NA
1700045H11Rik	0	0	0	0	0	0.05434	0.04451	0	0	0.02471	1.56852	0.655602	NA
1700046C09Rik	0	0	0	0	0	0	0	0	0	0	NA	NA	NA
1700047A11Rik	1.58345	0.71953	0.52672	0.24004	0	0.88354	0.17028	0.51064	0.76744	0.39112	-0.988274	0.48647	0.901171
1700047E10Rik	0.13645	0.05236	0	0.13101	0.12092	0.11346	0.09293	0	0.07996	0.08183	0.0551757	0.985357	NA
1700047G03Rik	0	0.10622	0	0	0	0	0	0	0.02656	0	-1.9829	0.569184	NA
1700047I17Rik2	0	0	0	0	0	0	0	0	0	0	NA	NA	NA
1700047L14Rik	0.30158	0.05786	0.63534	0	0	0.12538	0	1.49588	0.2487	0.40532	0.679706	0.771414	0.975524
1700047M11Rik	0	0	0	0.21694	0	0	0	0	0.05424	0	-2.69484	0.434045	NA
1700048M11Rik	0	0	0.05201	0.84734	0	0.06672	0	0	0.22484	0.01668	-3.53794	0.298685	NA
1700048O20Rik	0.1398	1.4484	1.0195	1.26838	1.57332	1.90062	2.32799	3.57324	0.96902	2.34379	1.27488	0.0420588	0.479239
1700049E15Rik	0	0.09687	0	0	0	0.03499	0	0	0.02422	0.00875	-1.26157	0.717223	NA
1700049E22Rik	0.30574	0.23464	0.19819	0	0	0	0.10412	0	0.18464	0.02603	-2.64245	0.43615	NA
1700049G17Rik	0.2855	0.32289	0.35065	0.20197	0.31513	0.9121	0.21491	0.14907	0.29025	0.3978	0.454384	0.50903	0.90877
1700049L16Rik	0	0	0	0	0	0	0	0	0	0	NA	NA	NA
1700051A21Rik	0	0	0	0	0	0	0	0	0	0	NA	NA	NA
1700052I22Rik	0	0	0	0	0	0	0	0	0	0	NA	NA	NA
1700052K11Rik	0.92078	1.05996	0.3956	0.63217	0.10436	0.76118	1.66258	1.44326	0.75213	0.99284	0.397703	0.59229	0.933921
1700052N19Rik	18.378	11.5975	21.5444	12.7215	26.4428	13.4241	17.0347	17.8543	16.0603	18.689	0.218635	0.379471	0.874068
1700054A03Rik	0	0	0	0	2.70029	0	0	0	0	0.67507	21.1911	NA	NA
1700054K19Rik	0	0	0	0	0	0	0	0	0	0	NA	NA	NA
1700054M17Rik	0	0	0	0	0	0	0	0	0	0	NA	NA	NA
1700055C04Rik	0.07278	0	0	0	0	0	0	0	0.0182	0	-0.647749	0.854562	NA
1700055N04Rik	0	0	0	0	0	0	0	0	0	0	NA	NA	NA
1700056E22Rik	0	0	0.02598	0	0.04735	0.03332	0.02729	0	0.0065	0.02699	1.58763	0.647603	NA
1700057G04Rik	0	0	0	0	0	0.06126	0	0	0	0.01532	1.66809	0.634716	NA
1700057H15Rik	0	0	0	0	0	0	0	0.18461	0	0.04615	3.03699	0.377055	NA
1700060C16Rik	0	0	0	0	0	0	0	0	0	0	NA	NA	NA
1700060C20Rik	0	0	0	0	0	0	0	0	0	0	NA	NA	NA
1700061F12Rik	0	0	0	0	0	0	0	0	0	0	NA	NA	NA
1700061G19Rik	1.14707	1.0176	0.7265	0.15155	0.6994	1.87696	0.74181	0.03685	0.76068	0.83876	0.141335	0.871414	0.986681
1700061I17Rik	0	0	0	0	0	0	0	0	0	0	NA	NA	NA
1700063A18Rik	0	0	0	0	0	0	0	0	0	0	NA	NA	NA
1700063D05Rik	0.40083	0.12584	0.56689	0.20991	0	0.0909	0.22336	0.44654	0.32587	0.1902	-0.804838	0.638887	0.946593
1700063O14Rik	0	0	0	0	0	0	0	0	0	0	NA	NA	NA
1700064J06Rik	0	0	0	0	0	0	0	0	0	0	NA	NA	NA
1700064M15Rik	0	0	0	0	0	0	0	0	0	0	NA	NA	NA
1700065D16Rik	0.06817	0.35312	0.19884	0	0.0302	0	0.1741	0	0.15503	0.05108	-1.57827	0.57354	NA
1700065I16Rik	0	0	0	0	0	0	0	0	0	0	NA	NA	NA
1700065J11Rik	0	0	0	0	0	0	0	0	0	0	NA	NA	NA
1700065J18Rik	0.51159	0	0	0	0	0	0	0	0.1279	0	-3.20635	0.349417	NA
1700065L07Rik	0	0	0	0	0	0	0	0	0	0	NA	NA	NA
1700065O20Rik	0	0	0	0	0	0.0459	0	0	0	0.01148	0.794924	0.82202	NA
1700066B17Rik	0	0	0	1.40135	0	0	0	0	0.35034	0	-5.03904	0.137809	NA
1700066B19Rik	0	0	0	0	0	0	0	0	0	0	NA	NA	NA
1700066M21Rik	2.25962	2.03743	2.33077	1.27442	2.6571	1.68243	1.63259	1.33865	1.97556	1.82769	-0.110617	0.766568	0.974625
1700066N21Rik	0	0	0	0	0	0	0	0	0	0	NA	NA	NA
1700066O22Rik	0	0	0	0	0	0	0	0	0	0	NA	NA	NA
1700067G17Rik	0	0	0	0	0	0	0	0.60004	0	0.15001	4.05719	0.2342	NA
1700067K01Rik	2.19266	2.22231	1.43678	0.61781	0.67583	2.97264	1.50959	2.1279	1.61739	1.82149	0.164918	0.804366	0.977471
1700067P10Rik	0	0	0	0	0	0	0	0	0	0	NA	NA	NA
1700069L16Rik	0	0	0	0	0	0	0	0	0	0	NA	NA	NA
1700069P05Rik	0	0	0	0	0	0	0	0	0	0	NA	NA	NA
1700071K01Rik	0	0	0	0	0	0	0	0	0	0	NA	NA	NA
1700071M16Rik	0	0	0	0.07429	0	0	0	0	0.01857	0	-3.02213	0.37861	NA
1700072B07Rik	0	0	0	0	0	0	0	0	0	0	NA	NA	NA
1700072O05Rik	0	0	0	0	0	0	0	0	0	0	NA	NA	NA
1700073E17Rik	0	0	0	0	0	0	0	0	0	0	NA	NA	NA
1700074H08Rik	0.14169	0	0.04592	0	0	0	0	0	0.0469	0	-2.20562	0.52493	NA
1700074P13Rik	0	0	0	0	0	0	0	0	0	0	NA	NA	NA
1700080E11Rik	0	0	0	0	0	0	0	0	0	0	NA	NA	NA
1700080N15Rik	0	0	0	0	0	0	0	0	0	0	NA	NA	NA
1700080O16Rik	0.30206	0.06136	0	0	1.02345	0	0.14522	0	0.09086	0.29217	1.68448	0.450482	0.893547
1700081H04Rik	0	0	0	0	0	0	0	0	0	0	NA	NA	NA
1700084C01Rik	0	0	0	0	0.14309	0	0	0	0	0.03577	3.28869	0.337578	NA
1700084E18Rik	0	0.34263	0.6367	0	0.26375	0.22274	1.7028	0.41685	0.24483	0.65154	1.40494	0.458547	0.89565
1700084F23Rik	0	0	0	0	0	0	0	0	0	0	NA	NA	NA
1700084J12Rik	0	0	0	0	0	0	0	0	0	0	NA	NA	NA
1700085C21Rik	0	0	0	0	0	0	0	0	0	0	NA	NA	NA
1700086L19Rik	0	0	0	0	0	0	0	0	0	0	NA	NA	NA
1700086O06Rik	0.88303	0.10781	0.87161	0.07707	0.24897	0.70087	0.16402	0.11711	0.48488	0.30774	-0.658727	0.536522	0.917897
1700088E04Rik	0	0	0	0	0	0	0.04213	0	0	0.01053	1.48923	0.672263	NA
1700091H14Rik	0.11168	0.36426	0	0	0	0.02322	0	0.03259	0.11898	0.01395	-3.24634	0.285138	NA
1700092C02Rik	0	0	0	0	0	0	0	0	0	0	NA	NA	NA
1700092C10Rik	0	0	0	0	0	0	0	0	0	0	NA	NA	NA
1700092E19Rik	0	0	0	0	0	0	0	0	0	0	NA	NA	NA
1700092K14Rik	0	0	0	0	0	0	0.80183	0	0	0.20046	3.89534	0.253837	NA
1700092M07Rik	2.99145	0	1.85099	1.46865	0	1.78077	0.20837	3.57066	1.57777	1.38995	-0.194722	0.898737	0.989316
1700093K21Rik	0	0	0.10416	0	0.36389	0	0.07296	0	0.02604	0.10921	2.0602	0.527866	0.916276
1700094D03Rik	1.82691	3.07296	0.69757	2.23451	0.86489	1.50868	0.97154	1.06609	1.95799	1.1028	-0.828122	0.0793292	0.593709
1700094J05Rik	0.67374	0.53694	0.0252	0.11195	0.48221	0.06464	0.13236	0	0.33696	0.1698	-0.968334	0.559557	0.924654
1700094M24Rik	0	0	0	0	0	0	0	0	0	0	NA	NA	NA
1700095A21Rik	0.65253	1.41887	0.39948	0.73089	0.34266	0.57273	0.46911	0.50771	0.80044	0.47305	-0.760891	0.37648	0.873298
1700095B10Rik	0	0	0	0	0	0	0	0	0	0	NA	NA	NA
1700096J18Rik	0	0	0.49798	0	0	0	0	0	0.1245	0	-3.33675	0.329643	NA
1700096K18Rik	0.92715	0.3284	1.43893	1.41223	0.47399	0.37805	0.87432	1.96645	1.02668	0.9232	-0.16185	0.834082	0.982154
1700097N02Rik	0.03057	0	0.05946	0	0	0	1.31186	1.17754	0.02251	0.62235	4.73437	0.034948	0.448167
1700100L14Rik	0	0	0	0	0	0	0	0	0	0	NA	NA	NA
1700101E01Rik	0.666	1.46946	1.02533	0	0.83608	0.51917	2.49476	0.14574	0.7902	0.99894	0.340472	0.772637	0.975524
1700101I11Rik	0.4167	0	0	1.80028	0	0.23988	0	0.33669	0.55424	0.14414	-1.96015	0.37919	0.874068
1700101O22Rik	0	0	0	0	0	0	0	0	0	0	NA	NA	NA
1700102H20Rik	1.65199	1.21498	0.40157	1.45387	0.77261	0.34341	0.28128	0.16067	1.1806	0.38949	-1.57811	0.149777	0.709869
1700102P08Rik	0.11765	0.48755	0.06864	0.20331	0	0.17608	0.09615	0	0.21929	0.06806	-1.67968	0.396523	0.878753
1700104L18Rik	0	0	0	0	0	0	0.13241	0	0	0.0331	1.94393	0.578102	NA
1700105P06Rik	0.41895	0.48228	0.54315	0	0.4125	0.46448	0.33289	0.32597	0.3611	0.38396	0.0819652	0.957909	0.996496
1700106J16Rik	0	0	0	0	0	0	0	0	0	0	NA	NA	NA
1700108F19Rik	1.36915	2.09006	3.18348	4.62929	2.58477	0.7796	0.82099	0.05211	2.81799	1.05937	-1.3967	0.0996162	0.637086
1700108J01Rik	0	3.3045	0	0	0	0.06885	0	0	0.82612	0.01721	-5.37891	NA	NA
1700109G14Rik	0	0	0	0	0	0	0	0	0	0	NA	NA	NA
1700109G15Rik	0.60551	0	0.26167	0	0	1.0909	2.06199	0	0.2168	0.78822	1.85339	0.437895	0.888136
1700109H08Rik	1.98733	2.87007	1.08914	0.15611	2.24134	1.5323	1.10742	0.18977	1.52566	1.26771	-0.262113	0.788362	0.977471
1700109I08Rik	0	0	0	0	0	0	0	0	0	0	NA	NA	NA
1700109K24Rik	2.2517	3.08319	1.2906	2.35523	0.21003	0.91645	1.04121	0.20747	2.24518	0.59379	-1.91153	0.0093074	0.266759
1700110C19Rik	0.4294	0.86503	0.03479	0.36072	0	1.42818	0.43867	0	0.42248	0.46671	0.145985	0.933721	0.993851
1700110I01Rik	0	0	0	0	0	0	0	0	0	0	NA	NA	NA
1700110K17Rik	0	0.04201	0	0	0	0	0	0	0.0105	0	-0.647749	0.854562	NA
1700111N16Rik	0	0	0	0	0	0	0	0	0	0	NA	NA	NA
1700112E06Rik	0	0.06529	0	0	0	0	0	0	0.01632	0	-1.45309	0.679699	NA
1700112H15Rik	0	0	0	0	0	0	0	0	0	0	NA	NA	NA
1700112J05Rik	0.19376	0.40893	0	0	0.05723	0.24168	0	0	0.15067	0.07473	-1.00997	0.736565	NA
1700113A16Rik	11.3801	5.83919	11.1164	5.56383	11.4818	10.6537	11.277	12.0548	8.47489	11.3668	0.420961	0.185939	0.747604
1700113H08Rik	0	0	0	0	0	0	0	0.13471	0	0.03368	3.03699	0.377055	NA
1700119H24Rik	0	0	0	0	0	0.21995	0.09008	0.07718	0	0.0968	3.40074	0.320895	NA
1700120C14Rik	0.06659	0	0.45321	0	0	0.08305	1.42851	0	0.12995	0.37789	1.53214	0.609955	0.939305
1700120E14Rik	0.04012	0.64653	0	0	0	0.70051	0.09563	0.4682	0.17166	0.31608	0.877191	0.633139	0.945118
1700120G07Rik	0.52606	0.2355	0	0	0.41437	1.34872	0.08957	0	0.19039	0.46316	1.27877	0.512959	0.910258
1700120K04Rik	0.57095	0.27385	0	0	0.04216	0.05934	0.19443	0	0.2112	0.07398	-1.4977	0.599804	NA
1700121L16Rik	0	0	0	0	0	0	0	0	0	0	NA	NA	NA
1700121N20Rik	1.35711	2.60374	1.85716	1.23054	1.15805	2.22555	2.02829	4.22366	1.76214	2.40889	0.443183	0.44918	0.892518
1700122O11Rik	0	0	0	0	0	0	0	0.70394	0	0.17598	4.64909	0.171687	NA
1700123I01Rik	0.0961	0.20282	0	0	0	0.01998	0.22908	0.02804	0.07473	0.06928	-0.105284	0.96727	0.997653
1700123K08Rik	0	0	0	0	0	0	0	0	0	0	NA	NA	NA
1700123L14Rik	0	0.45405	0	0	0	0	0	0	0.11351	0	-5.10017	0.133038	0.683575
1700123M08Rik	0.94519	1.11597	1.36678	1.39609	2.8993	0.96731	0.37139	1.3577	1.20601	1.39892	0.217713	0.766769	0.974625
1700123O12Rik	0	0	0	0	0	0	0	0	0	0	NA	NA	NA
1700123O20Rik	7.15291	7.8248	7.51355	5.75123	12.3498	6.48221	8.22962	5.96181	7.06062	8.25585	0.227522	0.416341	0.882368
1700123O21Rik	0	0	0	0	0	0	0	0	0	0	NA	NA	NA
1700124L16Rik	0	0	0	0	0	0.46566	0	0	0	0.11642	2.90882	0.398211	NA
1700125G02Rik	0	0	0	0	0	0	0	0	0	0	NA	NA	NA
1700125G22Rik	0.09002	0.17271	0	0	0	0	0.12262	0	0.06568	0.03066	-1.07738	0.748442	NA
1700125H03Rik	0	0	0.13221	0	0	0	0	0	0.03305	0	-2.17825	0.530278	NA
1700125H20Rik	0	0	0.15459	0	0	0	0.10828	0.88137	0.03865	0.24741	2.65122	0.369847	0.871502
1700126H18Rik	0	0	0	0	0	0	0	0	0	0	NA	NA	NA
1700128A07Rik	0	0	0	0	0	0	0	0	0	0	NA	NA	NA
1700128F08Rik	0	0	0	0	0	0	0	0	0	0	NA	NA	NA
1700129C05Rik	0	0	0	0	0	0	0	0	0	0	NA	NA	NA
1810006J02Rik	0	0	0	0	0	0	0	0	0	0	NA	NA	NA
1810007C17Rik	0	0	0	0	0	0	0	0	0	0	NA	NA	NA
1810007D17Rik	0.03482	0	0	0	0	0	0	0	0.0087	0	-0.647749	0.854562	NA
1810008I18Rik	0	0	0	0	0	0	0	0	0	0	NA	NA	NA
1810009A15Rik	0.12711	0.84137	0.0927	0.09153	0.19712	0.51526	0.19479	0.27816	0.28818	0.29633	0.0371927	0.979383	0.997713
1810009J06Rik	0	0	0	0	0	0	0	0	0	0	NA	NA	NA
1810010D01Rik	0	0	0	0	0	0	0	0	0	0	NA	NA	NA
1810010H24Rik	0.25859	1.92136	0.34286	0.10156	1.33321	0.41049	0.6004	0	0.65609	0.58602	-0.154579	0.903139	0.990724
1810011H11Rik	0	0	0	0	0	0	0	0	0	0	NA	NA	NA
1810011O10Rik	0.03882	1.2066	0.41522	2.18035	0	0.16947	0.07932	0	0.96025	0.0622	-3.93777	0.00487038	0.197468
1810012K16Rik	0.04767	3.73129	0	0	0	0.05945	0	0	0.94474	0.01486	-5.78428	NA	NA
1810013A23Rik	0.24782	0.07132	0.42169	0	0	0	0	0	0.18521	0	-3.78325	0.267574	NA
1810013L24Rik	21.6879	15.2864	21.2421	21.1326	13.7003	13.201	14.4082	18.0847	19.8372	14.8485	-0.41875	0.0120954	0.29812
1810014B01Rik	3.50849	2.69868	1.93831	2.29665	5.45492	1.7703	4.95285	4.60659	2.61053	4.19616	0.685027	0.104471	0.647499
1810018F18Rik	0	0	0	0	0	0	0	0	0	0	NA	NA	NA
1810019D21Rik	0.09417	0.07227	0	0.06781	0	0.05873	0.03207	0	0.05856	0.0227	-1.35973	0.642396	NA
1810020O05Rik	0.14805	0.93738	0.04799	0	0	0	0	0	0.28335	0	-5.71865	0.0397033	0.470309
1810021B22Rik	0	0	0	0	0	0	0	0	0	0	NA	NA	NA
1810022K09Rik	100.828	103.239	141.389	99.8339	136.791	92.9737	138.418	132.076	111.323	125.065	0.167703	0.375375	0.872655
1810024B03Rik	0.63262	0.04698	0.25795	0.05878	0.23509	0.4327	0.06254	0.10718	0.24908	0.20938	-0.255389	0.85562	0.985521
1810026B05Rik	1.60246	2.55018	0.74731	0.73066	1.21524	1.15285	0.74926	0.96736	1.40765	1.02118	-0.463245	0.298434	0.840828
1810026J23Rik	10.3341	9.09103	10.2305	9.00215	6.12425	8.17275	10.4658	9.78759	9.66444	8.6376	-0.163411	0.424844	0.885127
1810030O07Rik	22.3095	14.454	17.7172	18.8922	17.6421	21.1857	20.8623	15.7561	18.3432	18.8616	0.0405931	0.822045	0.980369
1810032O08Rik	3.54475	4.40821	3.34605	6.76299	8.46047	5.24417	5.61704	3.08015	4.5155	5.60046	0.315268	0.379843	0.874068
1810034E14Rik	0.34409	0.47862	0.11152	0.33035	0.36843	1.75244	0.17576	1.12945	0.31614	0.85652	1.43592	0.107861	0.652025
1810037I17Rik	38.9911	45.8297	38.6074	67.7404	46.9603	27.5682	37.7243	35.4968	47.7921	36.9374	-0.370304	0.101551	0.640694
1810041L15Rik	0.00873	0.04524	0	0	0	0	0	0	0.01349	0	-3.82511	0.2622	NA
1810043G02Rik	1.34051	1.20996	3.46592	1.57949	2.69973	1.38697	0.80923	0.24001	1.89897	1.28399	-0.558726	0.411209	0.880477
1810043H04Rik	40.3742	38.4098	50.0885	51.9676	71.6008	42.5949	46.5358	66.2861	45.21	56.7544	0.328225	0.150282	0.709869
1810044D09Rik	0.95686	0.73433	2.94623	6.88996	1.83715	2.12171	2.06369	0.18612	2.88185	1.55217	-0.880958	0.356917	0.868549
1810046K07Rik	0	0	0	0	0	0	0.02003	0	0	0.00501	0.794924	0.82202	NA
1810053B23Rik	0.05001	0	0	0	0	0	0	0	0.0125	0	-2.53338	0.463016	NA
1810055G02Rik	14.7571	16.6876	20.035	10.4975	25.9835	19.3477	20.5734	16.2217	15.4943	20.5316	0.406202	0.0734632	0.580926
1810058I24Rik	16.0528	11.4211	22.3808	14.2308	19.4474	11.6074	17.0889	17.3688	16.0214	16.3781	0.0313699	0.90294	0.990605
1810062G17Rik	0.05672	0	0	0	0	0	0	0	0.01418	0	-1.32699	0.706698	NA
1810062O18Rik	0.89443	1.78206	0.2676	0.64404	0.09145	0.68652	1.30034	1.20448	0.89703	0.8207	-0.133703	0.899082	0.989316
1810064F22Rik	0.04489	0.02584	0.04365	0	0	0.014	0	0.07859	0.0286	0.02315	-0.346615	0.910816	NA
1810065E05Rik	0	0	0	0	0	0	0	0	0	0	NA	NA	NA
2010001E11Rik	0.09045	0.02603	0	0.01628	0.02004	0	0.0462	0.13856	0.03319	0.0512	0.604306	0.801176	0.977471
2010002M12Rik	0	0	0	0	0	0	0	0	0	0	NA	NA	NA
2010003K11Rik	0.04428	0	0	0	0	0.08284	0.02262	0	0.01107	0.02636	1.12409	0.744809	NA
2010005H15Rik	1.02754	0.50694	0	0	0	0.18309	0	0	0.38362	0.04577	-3.07409	0.322749	0.849575
2010009K17Rik	0.13598	0.57394	0.13221	0.19582	0.04016	0.28266	0.32413	0	0.25949	0.16174	-0.669004	0.734363	0.967488
2010010A06Rik	0.06437	0.44463	0	0	0	0	0	0	0.12725	0	-4.76513	0.16083	NA
2010012O05Rik	3.1463	3.69023	3.49794	2.15438	4.12424	1.68817	4.11185	4.07388	3.12221	3.49953	0.163652	0.65893	0.951215
2010016I18Rik	0	0	0	0	0	0	0	0.05806	0	0.01452	1.85156	0.596819	NA
2010106C02Rik	0	0	0	0	0	0.19619	0	0	0	0.04905	2.58621	0.454504	NA
2010106E10Rik	0	0	0	0	0	0	0	0	0	0	NA	NA	NA
2010107E04Rik	335.859	291.294	335.858	220.482	415.16	268.823	333.425	339.027	295.873	339.109	0.196618	0.25683	0.815283
2010107G12Rik	0	0	0.02328	0	0.06365	0	0.01223	0.02096	0.00582	0.02421	1.91828	0.575174	NA
2010107G23Rik	1.194	1.85556	3.30877	2.32133	1.66644	0.46539	0.9301	0.9145	2.16992	0.99411	-1.12134	0.0432408	0.487205
2010109A12Rik	0.04714	1.19396	0.55008	0	0	0.35281	0.62612	4.45681	0.4478	1.35894	1.59095	0.336403	0.860917
2010109I03Rik	0.01369	0	0	0	0	0	0	0	0.00342	0	-0.647749	0.854562	NA
2010111I01Rik	1.37924	2.73297	1.74505	1.55075	1.5528	1.75552	1.79017	2.49867	1.852	1.89929	0.0346205	0.899148	0.989316
2010204K13Rik	13.9008	10.5318	11.3122	14.8272	16.3354	5.99505	11.1879	5.49816	12.643	9.75413	-0.369998	0.307801	0.847329
2010300C02Rik	0.52725	0.47738	0.76612	1.07497	0.55121	0.45073	1.03492	0.3941	0.71143	0.60774	-0.22127	0.670938	0.953148
2010308F09Rik	0.11056	0	0.03584	0	0	0	0.11295	0	0.0366	0.02824	-0.335285	0.92213	NA
2010310C07Rik	0.03057	0	0	0	0	0	0.03123	0	0.00764	0.00781	0.0735855	0.983387	NA
2010315B03Rik	0.8334	0.35572	0.62824	0.44501	0.22404	0.68908	0.34439	1.04915	0.56559	0.57666	0.0166002	0.980725	0.997713
2010320M18Rik	4.12671	3.87226	2.46147	2.89656	1.93598	9.64539	2.26736	5.52454	3.33925	4.84332	0.532883	0.358911	0.868888
2200002D01Rik	0	0.2933	0.69366	0.07338	0	1.08047	0.05206	0	0.26508	0.28313	0.090313	0.9708	0.997653
2200002J24Rik	0.08471	0.29253	0	0	0	0	0	0	0.09431	0	-3.35318	0.327205	NA
2210010C04Rik	0	0	0	0	0	0	0	0	0	0	NA	NA	NA
2210011C24Rik	0.28484	0.45906	0.08309	0.04102	0.73199	0.46186	0.4074	0.1496	0.217	0.43771	1.01555	0.444094	0.891465
2210013O21Rik	11.2577	10.0756	3.78569	13.4306	3.53034	5.04432	6.1667	7.08014	9.63739	5.45538	-0.822495	0.0525181	0.520633
2210015D19Rik	3.49619	4.89749	4.34148	3.47793	3.03591	2.85457	2.91189	5.23567	4.05327	3.50951	-0.212629	0.525243	0.915656
2210016F16Rik	2.87465	3.68859	5.3232	5.37915	3.1558	5.30967	4.67637	4.37539	4.3164	4.37931	0.0208269	0.943506	0.995153
2210016L21Rik	12.2718	15.4786	8.71606	6.7365	12.4181	10.9364	7.97802	6.71573	10.8007	9.51207	-0.182249	0.56607	0.926381
2210018M11Rik	13.6707	19.7307	11.1209	19.1683	15.7473	18.6164	13.9397	15.1212	15.9226	15.8561	-0.00554088	0.977608	0.997713
2210019I11Rik	0	0	0	0	0	0	0	0	0	0	NA	NA	NA
2210039B01Rik	4.50066	5.63897	3.28815	6.58889	5.44249	5.30337	3.98823	5.74605	5.00417	5.12004	0.0341892	0.924996	0.992928
2210404O09Rik	0.76773	0.76326	1.23284	1.05536	0.46385	1.61044	0.6536	0.32582	0.9548	0.76343	-0.32115	0.616552	0.939589
2210407C18Rik	0	0	0	0	0	0	0	0	0	0	NA	NA	NA
2210408F21Rik	0	0	0	0	0.04398	0	0.07606	0.26068	0	0.09518	4.19958	0.217846	NA
2210408I21Rik	0.60551	0.6284	0.59322	0.28406	0.19105	0.31468	0.52487	0.64245	0.5278	0.41826	-0.343063	0.531111	0.9167
2210409D07Rik	0	0	0	0	0	0	0	0	0	0	NA	NA	NA
2210409E12Rik	0.61676	2.68217	1.19939	0.69082	0.06073	1.2821	1.19016	1.43963	1.29729	0.99316	-0.395238	0.742884	0.967735
2210414B05Rik	0	0	0	0	0	0	0	0	0	0	NA	NA	NA
2210416O15Rik	0	0	0	0	0	0	0	0	0	0	NA	NA	NA
2210417A02Rik	0	1.18962	0.13702	0	0	2.28493	1.43964	0.41117	0.33166	1.03394	1.64007	0.379241	0.874068
2210420H20Rik	0	0	0	0	0	0	0	0	0	0	NA	NA	NA
2300002M23Rik	0	0	0	0	0	0	0	0	0	0	NA	NA	NA
2300003K06Rik	0	0	0	0	0	0	0	0	0	0	NA	NA	NA
2300005B03Rik	0	0	0	0	0	0	0	0	0	0	NA	NA	NA
2300009A05Rik	4.53629	1.74067	3.8647	6.03505	4.40264	2.74815	2.33922	4.3867	4.04418	3.46918	-0.221151	0.695261	0.958774
2310001H17Rik	0	0	0	1.11279	0	0	0.06864	0.17644	0.2782	0.06127	-2.20418	0.473298	0.899954
2310001K24Rik	0	0	0	0	0	0	0	0	0	0	NA	NA	NA
2310002D06Rik	0	0.46835	0	0	0.58586	0	3.89667	0.17806	0.11709	1.16515	3.31966	0.116854	0.662215
2310002F09Rik	0	0	0	0	0	0	0	0	0	0	NA	NA	NA
2310002L09Rik	0	0	0	0	0	0	0	0	0	0	NA	NA	NA
2310003H01Rik	1.80643	2.26684	3.75028	3.94908	4.71575	4.30322	4.60535	2.19375	2.94316	3.95452	0.429153	0.21756	0.776272
2310005A03Rik	0	0	0	0	0	0	0	0	0	0	NA	NA	NA
2310005E17Rik	0	0	0	0	0	0	0	0	0	0	NA	NA	NA
2310007B03Rik	0	0	0	0.22053	0	0	0	0	0.05513	0	-4.52197	0.183627	NA
2310007L24Rik	0	0	0	0	0	0	0	0	0	0	NA	NA	NA
2310008N11Rik	0	0	0	0	0	0	0	0	0	0	NA	NA	NA
2310009A05Rik	17.3285	11.4852	22.7208	10.5114	29.0359	20.3034	12.1238	19.029	15.5115	20.123	0.3744	0.306088	0.846309
2310009B15Rik	3.61965	6.92731	5.67521	15.1169	11.1862	8.86002	9.7531	7.36644	7.83476	9.29145	0.25158	0.589159	0.932812
2310010J17Rik	5.85856	2.92983	5.92994	5.94739	2.68086	3.29421	4.21903	7.22981	5.16643	4.35598	-0.253229	0.631866	0.944827
2310011J03Rik	3.42602	5.21669	4.92114	4.5526	9.96339	4.04006	4.05686	4.4983	4.52911	5.63965	0.31903	0.384292	0.875155
2310014L17Rik	0.38286	0.27546	0.02327	1.44734	0.26859	0.18902	0.33409	0.62837	0.53223	0.35502	-0.584221	0.534011	0.917271
2310015A10Rik	0.30394	0.56473	0.05185	0.44539	0.30714	0.15297	0.46849	0.66279	0.34148	0.39785	0.219743	0.771774	0.975524
2310015B20Rik	0	0	0	0	0	0	0	0	0	0	NA	NA	NA
2310015D24Rik	0	0	0	0	0	0.01105	0	0.07753	0	0.02214	3.56669	0.2972	NA
2310016D03Rik	0	0	0	0	0	0	0	0	0	0	NA	NA	NA
2310020H05Rik	0	0	0	0	0	0.04488	0	0	0	0.01122	0.794924	0.82202	NA
2310022A10Rik	8.49457	8.10509	12.0198	9.70169	12.4025	12.6452	8.18304	12.276	9.58028	11.3767	0.247258	0.247464	0.80678
2310022B05Rik	1.77339	1.39395	1.30654	2.74515	0.96227	2.36779	1.26899	0.56074	1.80476	1.28995	-0.481218	0.313231	0.847496
2310030A07Rik	0	0	0	0	0	0	0	0	0	0	NA	NA	NA
2310030G06Rik	7.28047	7.85418	5.05647	1.85729	8.33169	7.88721	7.50152	5.17104	5.5121	7.22286	0.389427	0.347694	0.866209
2310033P09Rik	16.5088	18.477	20.4446	26.5927	19.1673	19.8897	21.3742	25.7302	20.5058	21.5404	0.0708686	0.73469	0.967488
2310034C09Rik	0	0	0	0	0	0	0	0	0	0	NA	NA	NA
2310034G01Rik	0.6885	0.11323	1.59394	0.04722	0.11621	0.5316	1.33977	0.51657	0.61072	0.62604	0.0293136	0.981734	0.997816
2310034O05Rik	0	0	0	0	0	0	0	0	0	0	NA	NA	NA
2310035C23Rik	13.061	12.8238	14.5073	13.6476	15.3683	17.1191	16.6094	16.1554	13.5099	16.3131	0.271865	0.0226392	0.384892
2310036O22Rik	50.1355	61.715	57.3942	75.1623	60.6992	58.1249	45.6264	82.5975	61.1017	61.762	0.0149436	0.94065	0.995153
2310039H08Rik	10.5948	7.42552	14.8513	11.1184	20.554	10.6716	14.921	18.1381	10.9975	16.0712	0.546847	0.0822861	0.599493
2310039L15Rik	5.71434	9.82086	2.89551	1.44882	1.92564	4.11576	1.60334	4.08605	4.96988	2.9327	-0.767161	0.239898	0.800901
2310040G24Rik	2.93355	0.80587	1.97723	0	1.56564	0.24947	0.51084	0	1.42916	0.58149	-1.2876	0.346112	0.865388
2310043L19Rik	0	0	0	0	0	0	0	0	0	0	NA	NA	NA
2310043O21Rik	0	0	0	0	0	0	0	0	0	0	NA	NA	NA
2310045N01Rik	14.3816	12.3423	19.6359	13.2701	11.4087	9.4522	14.1205	13.3424	14.9075	12.0809	-0.304812	0.307957	0.847329
2310047M10Rik	0.25807	0.90773	0.47397	0.43359	0.69875	1.44844	0.73234	0.27609	0.51834	0.7889	0.609794	0.428221	0.886969
2310050C09Rik	0	0	0	0	0	0	0	0	0	0	NA	NA	NA
2310057J18Rik	0	0	0	0	0	0	0	0	0	0	NA	NA	NA
2310057M21Rik	13.4194	8.14036	14.2962	11.6793	12.5533	9.59134	10.2045	8.90676	11.8838	10.314	-0.203643	0.366998	0.870854
2310057N15Rik	0	0	0	0	0	0	0	0	0	0	NA	NA	NA
2310061I04Rik	47.9619	43.0758	50.3828	56.7088	53.5233	49.0627	49.5516	42.0186	49.5323	48.5391	-0.0281266	0.850211	0.983631
2310061J03Rik	2.02855	2.09285	1.84217	2.59062	2.69637	1.14572	1.97462	1.47411	2.13855	1.8227	-0.224277	0.639609	0.946971
2310061N02Rik	0	0	0	0	0	0	0	0	0	0	NA	NA	NA
2310065F04Rik	0	0	0	0	0	0	0	0	0	0	NA	NA	NA
2310067B10Rik	4.49377	6.83389	2.88112	3.32141	2.57531	4.90188	4.36369	5.21448	4.38255	4.26384	-0.0409168	0.892466	0.988523
2310068J16Rik	0.32265	0.02653	0.17927	0.26552	0.57183	0.17247	0.35317	0.44381	0.19849	0.38532	0.958678	0.440603	0.888814
2310069B03Rik	0	0	0	0	0	0	0	0	0	0	NA	NA	NA
2310069G16Rik	0	0	0	0	0	0.14953	0	0	0	0.03738	2.58621	0.454504	NA
2310079G19Rik	0	0	0	0	0	0	0	0	0	0	NA	NA	NA
2310081J21Rik	0	0	0	0	0	0	0	0	0	0	NA	NA	NA
2410002F23Rik	14.2342	18.6366	13.9291	17.195	15.7553	10.9254	15.7668	13.2582	15.9987	13.9264	-0.198724	0.312068	0.847496
2410003L11Rik	1.26643	1.55506	2.75012	0.48635	3.47895	3.36977	3.66576	1.92147	1.51449	3.10899	1.03388	0.137522	0.691239
2410004B18Rik	14.0703	13.0553	12.9081	17.1337	16.2252	8.39461	13.3456	6.86543	14.2919	11.2077	-0.346434	0.260463	0.816937
2410004I01Rik	0.92075	1.68343	2.50152	0.546	4.43956	3.58038	4.9799	2.086	1.41292	3.77146	1.41405	0.0173093	0.341936
2410004N09Rik	18.0191	15.7288	14.3297	20.1066	22.788	9.67446	17.555	36.6632	17.0461	21.6701	0.344343	0.374025	0.872655
2410004P03Rik	0.40233	0.01654	0.61474	1.57266	0	0.51973	0.45506	0.25155	0.65157	0.30658	-1.08695	0.391095	0.878054
2410006H16Rik	61.1416	56.0619	54.1099	142.528	104.685	45.5741	62.9779	75.3479	78.4603	72.1463	-0.119849	0.705711	0.960032
2410007B07Rik	6.66555	6.80773	2.33906	4.25827	8.94876	2.62538	1.71519	5.001	5.01765	4.57258	-0.132868	0.805796	0.977471
2410012E07Rik	1.80866	0.76707	0.38875	0.21934	1.48463	0.83111	2.10058	0	0.79596	1.10408	0.474415	0.652778	0.947694
2410012M07Rik	7.47713	3.75446	7.51954	2.974	3.79879	3.57051	6.31464	4.71233	5.43128	4.59907	-0.241698	0.516	0.911343
2410015M20Rik	42.4999	26.1165	45.4166	45.5339	70.4702	33.9306	47.683	52.1174	39.8917	51.0503	0.356321	0.150856	0.710643
2410016O06Rik	12.2459	12.7785	9.20872	12.9887	11.1151	11.9636	14.0855	10.0443	11.8055	11.8021	0.00104187	0.995759	0.99949
2410017I17Rik	1.88079	0.53143	0.69825	0.76332	0.06061	0.0853	0.20961	0.0898	0.96845	0.11133	-3.11468	0.000590117	0.0608878
2410018L13Rik	0.82629	0.93005	0.94626	1.18995	1.4156	1.64896	1.85711	2.7002	0.97314	1.90547	0.967558	0.0604895	0.540869
2410021H03Rik	0.44076	0.19515	0.06593	0.43944	1.14168	0.38059	0.45028	0	0.28532	0.49314	0.804815	0.587482	0.932618
2410088K16Rik	1.03124	0	0.05277	0	0	0.40618	0.27724	1.90035	0.271	0.64594	1.23421	0.569409	0.927263
2410089E03Rik	11.5024	15.4143	10.1403	12.101	9.49951	12.6228	10.1323	14.0234	12.2895	11.5695	-0.0875555	0.606273	0.939305
2410114N07Rik	0	0	0	0	0	0	0	0	0	0	NA	NA	NA
2410124H12Rik	1.68571	1.77178	1.24712	1.68877	1.23399	0.27424	1.12313	0.06415	1.59835	0.67388	-1.22625	0.198755	0.759567
2410127L17Rik	21.1963	21.1763	21.6776	12.8106	22.3143	18.3122	22.4735	21.491	19.2152	21.1478	0.137563	0.48192	0.900472
2410131K14Rik	4.06398	4.81195	1.61825	1.29593	2.47801	4.15163	2.58003	1.99886	2.94753	2.80213	-0.0732947	0.869321	0.986681
2410137M14Rik	0	0	0	0	0	0	0	0	0	0	NA	NA	NA
2410141K09Rik	3.03591	5.86506	3.02498	2.87863	3.2496	4.01152	3.6696	2.71002	3.70114	3.41019	-0.1169	0.747977	0.968752
2500004C02Rik	4.77776	4.85752	4.63234	7.19416	5.00574	4.77069	7.7317	8.03053	5.36545	6.38466	0.250967	0.39351	0.878054
2510002D24Rik	2.51642	4.41763	2.67109	3.41254	2.09983	3.32173	2.39941	2.45966	3.25442	2.57016	-0.340484	0.410031	0.880462
2510003E04Rik	18.5613	18.3472	16.5235	17.4741	14.5957	17.7151	15.1186	13.4477	17.7265	15.2193	-0.219556	0.154717	0.714728
2510009E07Rik	0.04002	0.73142	0.35025	0	0.64283	0.1872	0.42933	0.14013	0.28042	0.34987	0.32111	0.76419	0.973992
2510039O18Rik	18.7592	25.2539	23.4096	25.6803	33.2885	24.4478	26.0455	28.2367	23.2757	28.0046	0.267424	0.0946607	0.631693
2610001J05Rik	7.30781	7.20833	4.15192	7.47004	4.97745	5.00419	3.82068	6.64754	6.53453	5.11247	-0.355761	0.235657	0.797634
2610002J02Rik	8.58908	7.38129	9.8233	11.7324	9.99245	10.7765	8.37501	10.5404	9.38152	9.92108	0.0808696	0.731767	0.966878
2610002M06Rik	1.58789	1.32893	1.11819	1.73894	1.81864	0.99853	1.99725	1.78095	1.44349	1.64884	0.193343	0.537638	0.918677
2610005L07Rik	5.96744	9.67365	2.86358	4.02776	1.91876	3.67326	1.99482	8.33718	5.63311	3.98101	-0.502155	0.416711	0.882368
2610008E11Rik	1.52116	2.48951	0.81973	2.88567	1.38586	2.28589	1.57899	1.57214	1.92902	1.70572	-0.175824	0.662283	0.952366
2610015P09Rik	9.21219	13.413	9.7779	9.51847	14.7178	13.1795	10.0488	11.4095	10.4804	12.3389	0.235937	0.216193	0.77472
2610016A17Rik	0	0	0	0	0	0	0	0	0	0	NA	NA	NA
2610020C07Rik	2.44452	4.78663	1.29331	2.7611	2.81393	3.37778	2.36268	6.69195	2.82139	3.81158	0.431606	0.339335	0.862129
2610020H08Rik	5.11644	5.85184	3.2952	2.23425	2.53508	4.55629	5.11458	4.12218	4.12443	4.08203	-0.0165806	0.96342	0.997525
2610027K06Rik	0.54425	0.97175	0.108	0.49586	0.02953	0.9836	0.14751	0.33056	0.52996	0.3728	-0.511064	0.615572	0.939305
2610028E06Rik	0	0.04197	0.00709	0	0	0	0.03725	0	0.01226	0.00931	-0.378323	0.910187	NA
2610028H24Rik	0	0	0	0.04221	0	0	0	0.02565	0.01055	0.00641	-0.853098	0.808052	NA
2610034B18Rik	0.43769	2.36944	0.80514	0.80067	0.05241	0.33935	0.45923	0.20709	1.10323	0.26452	-2.06047	0.0108639	0.28218
2610034M16Rik	0	0	0	0	0	0	0	0	0	0	NA	NA	NA
2610035D17Rik	0.4194	0.06437	0.17671	0.0604	2.39096	0.88928	0.27136	0.95449	0.18022	1.12652	2.63295	0.00364561	0.162812
2610035F20Rik	0	0	0	0	0.01992	1.62659	0.06891	0	0	0.42886	6.52378	NA	NA
2610037D02Rik	1.73611	5.02092	2.21387	2.39773	2.67335	2.2985	1.65005	5.80458	2.84216	3.10662	0.125814	0.767051	0.974625
2610044O15Rik8	5.586	5.9615	4.28576	4.02224	3.88007	2.86672	3.09113	0.86586	4.96387	2.67594	-0.885756	0.0367135	0.459635
2610100L16Rik	0	0	0	0	0	0.11821	0.05809	0	0	0.04408	3.49078	0.307889	NA
2610203C20Rik	0	0	0	0.08659	0	0.0125	0.31738	0	0.02165	0.08247	1.95561	NA	NA
2610203C22Rik	0.18676	0	0	0	0	0	0	0.03633	0.04669	0.00908	-2.65394	0.437994	NA
2610206C17Rik	0.31598	0.13857	0.23409	0.43338	0	0.15014	0.15372	0.23707	0.2805	0.13523	-1.06693	0.426232	0.885798
2610301B20Rik	3.75697	2.26073	3.9021	4.19838	2.10778	3.46881	3.51414	3.20314	3.52955	3.07347	-0.200667	0.55232	0.922033
2610305D13Rik	10.6024	9.33674	9.36747	12.7845	8.77846	6.93287	10.2544	9.66025	10.5228	8.90649	-0.240028	0.241674	0.802237
2610306M01Rik	0.39977	0.48896	0.38871	0.86358	0.64209	1.21539	0.79129	0.48115	0.53526	0.78248	0.556202	0.514061	0.910485
2610307P16Rik	1.18903	0.47086	0.43471	0.08219	0.58162	0.80677	0.63165	0.18318	0.5442	0.5508	0.0173378	0.982984	0.997816
2610316D01Rik	0.39229	0	0	0	0	0	0	0	0.09807	0	-4.00979	0.239394	NA
2610318N02Rik	2.20396	1.55045	3.51211	4.64337	0.3255	0.61087	2.25157	3.50109	2.97747	1.67226	-0.838569	0.227581	0.78962
2610507B11Rik	63.9235	68.2798	64.1868	67.6332	78.5885	69.0619	60.5138	65.2144	66.0058	68.3447	0.050342	0.650201	0.947694
2610507I01Rik	1.52077	1.82231	1.68623	1.2039	0.59894	1.29781	1.48094	1.13655	1.5583	1.12856	-0.468089	0.271866	0.823149
2610524H06Rik	12.5486	7.23844	14.2483	20.5517	21.1494	12.7871	16.3667	9.52428	13.6468	14.9569	0.135246	0.69413	0.958515
2610528A11Rik	0.10252	0	0	0	0	0.04262	0	0	0.02563	0.01066	-1.08327	0.756684	NA
2610528J11Rik	0	0	0.38436	0	0	0	0	0	0.09609	0	-3.9706	0.244112	NA
2700029M09Rik	51.6705	37.8859	48.7334	73.2793	49.1934	38.6245	40.8284	49.9691	52.8923	44.6539	-0.24397	0.225628	0.78796
2700038G22Rik	6.93969	8.20578	2.29202	6.68074	2.37293	9.59646	6.18416	7.16391	6.02956	6.32937	0.0690744	0.879439	0.988007
2700046A07Rik	0	0.01394	0	0.19187	0.27906	0	0.0495	0	0.05145	0.08214	0.698157	0.795435	0.977471
2700046G09Rik	0.70846	0.45309	1.77573	1.24699	4.88288	3.88801	1.96222	1.04734	1.04607	2.94511	1.49574	0.012712	0.301791
2700049A03Rik	17.1966	22.7376	13.4953	12.1953	11.6356	18.4405	12.7777	19.4161	16.4062	15.5675	-0.0763999	0.725383	0.964577
2700054A10Rik	0.68332	0.32832	0.05777	0.16258	0.01053	0.23715	0.21853	0.19764	0.308	0.16596	-0.89817	0.370312	0.871502
2700060E02Rik	129.245	123.216	165.479	188.468	183.362	137.984	157.679	157.88	151.602	159.226	0.071016	0.64833	0.947694
2700062C07Rik	18.9509	18.0403	22.4916	9.01302	15.8171	26.6655	20.1276	26.2517	17.124	22.2155	0.373095	0.19779	0.759211
2700069I18Rik	0.46252	0	0	0	0	0	0	0	0.11563	0	-4.00979	0.239394	NA
2700070H01Rik	0	0	0	0	0	0	0	0	0	0	NA	NA	NA
2700081O15Rik	3.4126	3.1356	3.25776	6.9579	6.58957	2.18956	4.39097	3.22736	4.19097	4.09937	-0.0295048	0.931739	0.993601
2700089E24Rik	1.83998	2.54174	2.11937	1.26375	3.25261	2.29495	2.21713	1.40409	1.94121	2.2922	0.241957	0.529222	0.916346
2700089I24Rik	0	0	0	0	0	0	0	0	0	0	NA	NA	NA
2700094K13Rik	538.85	474.797	660.94	507.072	630.066	333.861	422.84	424.174	545.415	452.735	-0.268575	0.130486	0.680806
2700097O09Rik	17.6516	15.7848	17.6076	16.3931	11.3215	18.8128	16.6766	23.4715	16.8593	17.5706	0.0569484	0.812857	0.979429
2700099C18Rik	5.26837	11.663	2.93565	7.79132	5.24311	6.26777	5.79621	3.86658	6.91458	5.29342	-0.382989	0.34976	0.866622
2810001G20Rik	1.5484	1.25432	1.28251	0.49553	1.16882	2.25313	1.93337	1.60633	1.14519	1.74041	0.598088	0.368149	0.870854
2810002D19Rik	3.95722	5.21764	2.79682	1.4812	0.27806	2.82661	2.42207	2.07526	3.36322	1.9005	-0.826883	0.182793	0.745169
2810004N23Rik	114.146	89.9318	112.915	115.925	113.425	91.4939	117.567	122.398	108.229	111.221	0.0392531	0.778176	0.975802
2810006K23Rik	7.79543	10.0271	6.61158	6.40766	7.37687	12.7327	7.81723	10.2706	7.71044	9.54936	0.307411	0.199879	0.761736
2810007J24Rik	0	0	0	0	0	0	0	0	0	0	NA	NA	NA
2810008D09Rik	7.79364	1.78443	4.68916	11.0997	2.97618	2.63158	3.07924	0.22614	6.34174	2.22829	-1.49921	0.0404552	0.475078
2810013P06Rik	4.10205	6.96586	5.73511	2.82529	6.32174	5.56124	8.47246	15.7229	4.90708	9.01958	0.875329	0.0172006	0.341936
2810021J22Rik	1.56321	2.29802	2.13103	4.79903	1.94681	2.22639	1.99084	2.02474	2.69782	2.04719	-0.396238	0.245517	0.805852
2810025M15Rik	25.9651	25.531	30.1699	46.4916	39.6709	24.5319	34.8155	33.4856	32.0394	33.126	0.049296	0.829621	0.980929
2810029C07Rik	0.33054	0.04566	0.01286	0.13329	0.09373	0.21438	0.81044	0.09259	0.13059	0.30279	1.21643	0.356052	0.867898
2810032G03Rik	0.06161	0	0.53915	0	0	0	0.04196	0.28762	0.15019	0.0824	-0.893742	0.737267	0.967488
2810047C21Rik1	1.3672	0.77789	5.47028	2.42154	1.30901	1.52885	0.89905	0.11004	2.50923	0.96174	-1.37807	0.0622195	0.545962
2810049E08Rik	0	0	0	0	0	0	0	0	0	0	NA	NA	NA
2810403A07Rik	27.8769	33.8362	22.0548	35.2704	29.1458	32.7606	23.4716	35.0335	29.7596	30.1029	0.01644	0.927699	0.993182
2810403D21Rik	0.43701	0.91737	0.17497	0.51829	0.38726	0.19238	0.13131	0.49504	0.51191	0.3015	-0.770052	0.489524	0.90261
2810404M03Rik	0	0	0	0	0	0	0	0	0	0	NA	NA	NA
2810405F15Rik	0	0	0	0	0	0	0.01704	0	0	0.00426	0.794924	0.82202	NA
2810408A11Rik	0.8334	1.88321	0.87036	1.44467	2.14714	1.5207	1.3717	3.91763	1.25791	2.23929	0.830031	0.120118	0.669267
2810408I11Rik	11.1965	7.0493	10.4992	7.51421	11.206	10.2591	13.0302	10.4032	9.0648	11.2246	0.307447	0.313767	0.847496
2810408M09Rik	4.20446	4.84	6.58943	3.32621	7.95397	4.03655	8.27975	8.23214	4.74003	7.1256	0.586692	0.0700327	0.57182
2810410L24Rik	0.45405	0.29619	0.47092	0.74106	0.71082	1.77446	0.74217	0.18547	0.49056	0.85323	0.80449	0.318294	0.848915
2810417H13Rik	5.67142	7.65006	5.34614	5.03455	4.03781	5.31882	8.65776	7.76859	5.92554	6.44574	0.12002	0.676498	0.953704
2810428I15Rik	35.2335	32.4113	39.1528	53.8549	44.6027	44.3378	41.0565	28.0182	40.1631	39.5038	-0.0216388	0.925269	0.992928
2810429I04Rik	5.07873	7.42242	4.12234	8.33155	3.01336	8.26241	11.3244	10.6692	6.23876	8.31735	0.414477	0.393601	0.878054
2810433D01Rik	0	0	0.01883	0.97616	0	0	0	0	0.24875	0	-5.87595	NA	NA
2810442N19Rik	0	0.12945	0.05467	0	0	0	0	0.83665	0.04603	0.20916	2.16929	0.491864	0.903709
2810454H06Rik	0.91452	0	0.25787	0.4873	0.31605	0.73002	0.5232	0.08005	0.41492	0.41233	-0.00687979	0.994983	0.99949
2810459M11Rik	0	0	0	0.02234	0	0.04837	0	0	0.00558	0.01209	1.26077	0.712413	NA
2810468N07Rik	1.49381	2.44715	1.02419	0	0.39033	0.38219	1.91739	0.43586	1.24129	0.78144	-0.666115	0.526946	0.915956
2810471M01Rik	0	0	0	0	0	0	0	0	0	0	NA	NA	NA
2810474O19Rik	34.6375	40.9857	38.1812	39.7773	35.4668	42.6047	32.6044	29.2083	38.3954	34.9711	-0.134539	0.322909	0.849575
2900005J15Rik	0.17791	0.42424	0.46954	4.0628	1.56529	0.71326	0.31158	0.62292	1.28362	0.80326	-0.669695	0.447738	0.892376
2900008C10Rik	0.03799	0.28428	0	0	0.03367	0.18955	0.01941	0.33256	0.08057	0.1438	0.822811	0.701062	0.960032
2900009J06Rik	0.22272	0.38458	0.59553	0.32074	0.14802	0.06945	0.17065	0.09747	0.38089	0.1214	-1.63755	0.354958	0.867232
2900011O08Rik	1.25062	1.67961	1.31203	0.64774	1.9151	1.64196	1.87164	3.16887	1.2225	2.14939	0.808537	0.0682119	0.565071
2900026A02Rik	3.11546	3.79016	3.77367	1.98201	2.92936	1.76627	4.60235	3.54049	3.16533	3.20962	0.0193558	0.949834	0.995388
2900041M22Rik	1.94149	2.63328	2.54196	1.55024	1.17535	2.03794	1.27647	2.89408	2.16674	1.84596	-0.239909	0.633266	0.945118
2900052N01Rik	0	0	0	0	0	0	0	0	0	0	NA	NA	NA
2900055J20Rik	0	0	0	0	0	0	0	0	0	0	NA	NA	NA
2900057B20Rik	0	0	0	0	0	0	0	0	0	0	NA	NA	NA
2900060B14Rik	1.90411	0.09963	0.08416	0	0	0	0.04421	0.22728	0.52198	0.06787	-3.01624	NA	NA
2900076A07Rik	3.81176	2.12432	1.47076	2.65755	4.15518	4.30148	2.13249	2.59507	2.5161	3.29605	0.391241	0.4589	0.89565
2900079G21Rik	0	0	0	0	0	0	0	0	0	0	NA	NA	NA
2900092C05Rik	0	0	0	0	0	0	0	0	0	0	NA	NA	NA
2900092D14Rik	0	0	0	0	0	0	0	0	0	0	NA	NA	NA
2900097C17Rik	23.9227	21.5025	25.1256	26.4231	25.5244	25.9911	27.671	23.511	24.2435	25.6744	0.0831484	0.493642	0.90388
3000002C10Rik	3.37597	1.81515	1.15971	1.77586	4.98001	2.54661	2.14782	1.59255	2.03167	2.81675	0.474709	0.377664	0.873829
3010001F23Rik	0.44931	0.49137	0.06553	0	0	0.02802	0	0	0.25155	0.007	-4.96231	0.0494096	0.511216
3010026O09Rik	9.54092	15.8616	10.0482	13.381	14.4793	13.596	11.7381	6.46686	12.2079	11.5701	-0.0742336	0.807027	0.977471
3010033K07Rik	0.28899	0	0	0	0	0	0	0	0.07225	0	-3.52648	0.302204	NA
3100003L05Rik	0	0	0	0	0	0	0	0	0	0	NA	NA	NA
3110001I22Rik	6.28642	4.15371	4.28811	6.39727	2.54375	6.20065	4.55455	4.09891	5.28138	4.34947	-0.280722	0.424393	0.88501
3110002H16Rik	13.3242	13.1171	18.2652	12.5301	24.668	15.5441	15.0501	8.71002	14.3091	15.9931	0.161776	0.550608	0.921712
3110007F17Rik	0.42123	3.07103	0.43688	2.30514	0.77142	1.19086	0.94672	0.39329	1.55857	0.82557	-0.908931	0.296667	0.838866
3110009E18Rik	3.86699	4.91579	5.467	5.36392	5.99147	2.07129	2.90837	2.61652	4.90343	3.39691	-0.524234	0.226225	0.78878
3110009F21Rik	0	0	0	0	0	0	0	0	0	0	NA	NA	NA
3110015C05Rik	0	0	0	0	0	0	0	0	0	0	NA	NA	NA
3110021A11Rik	1.78715	4.25896	1.24993	0.67729	0.3334	1.05586	0.67265	0.82333	1.99333	0.72131	-1.47433	0.069021	0.569252
3110021N24Rik	1.68243	2.72457	3.00836	0.41066	1.26345	2.80977	2.41794	2.62085	1.9565	2.278	0.215301	0.704336	0.960032
3110035E14Rik	0	0	0	0	0	0	0	0	0	0	NA	NA	NA
3110039I08Rik	0	0	0	0	0	0	0	0	0	0	NA	NA	NA
3110039M20Rik	0	0	0	0	0	0	0	0	0	0	NA	NA	NA
3110040N11Rik	12.2695	8.53696	11.4024	16.7578	7.58672	21.9961	14.1053	8.39126	12.2417	13.0198	0.0899876	0.808152	0.977471
3110043O21Rik	6.72945	3.16191	6.4333	7.52724	7.59545	6.46886	5.43055	5.40251	5.96298	6.22434	0.0629106	0.820009	0.980048
3110045C21Rik	2.77701	0.94331	1.46075	0.42615	2.50116	0.73816	1.34874	0.67743	1.4018	1.31637	-0.0880417	0.907226	0.991011
3110052M02Rik	0.6271	1.51869	1.04118	0.63898	0.14155	1.16586	0.71922	0.25892	0.95649	0.57139	-0.743091	0.241943	0.802418
3110056K07Rik	2.24513	1.83537	4.79315	3.04581	5.06026	4.36274	3.00832	3.98739	2.97986	4.10468	0.46154	0.247213	0.806568
3110057O12Rik	0.43543	0.08354	0.31249	0.04479	0.01837	0.74998	0.50838	0.45374	0.21906	0.43262	0.972641	0.375239	0.872655
3110062M04Rik	0.06936	0.31138	0.27649	0.05993	0.25813	0.13841	0.10628	0.47353	0.17929	0.24409	0.435048	0.644902	0.947694
3110070M22Rik	0.22904	0	0	0	0	0.05713	0.21059	1.08259	0.05726	0.33758	2.53753	0.278584	0.82549
3110079O15Rik	0	0	0	0	0	0	0	0	0	0	NA	NA	NA
3110082I17Rik	31.3348	22.9212	35.2478	20.5256	37.8271	23.732	32.6441	34.2386	27.5073	32.1104	0.222631	0.301093	0.842748
3110082J24Rik	0.10105	0	0	0	0	0	0	0.05897	0.02526	0.01474	-1.08327	0.756684	NA
3110099E03Rik	0.0684	0	0	0	0	0	0.03993	0	0.0171	0.00998	-0.762713	0.820913	NA
3200001D21Rik	1.76535	0.74254	0.82525	0.5378	0.32089	0.26818	0.36995	0.25754	0.96774	0.30414	-1.66779	0.010736	0.280317
3300002I08Rik	0.35882	0.36717	0.62026	0	0.74193	1.69073	0.89607	1.32614	0.33656	1.16372	1.77336	0.126941	0.675925
3300005D01Rik	0	0	0.17649	0	0	0	0	0	0.04412	0	-3.33675	0.329643	NA
3425401B19Rik	0.96876	0.26808	1.5488	0.86525	0.87084	0.73776	0.83743	0.65229	0.91272	0.77458	-0.236623	0.628286	0.944164
3632451O06Rik	2.33157	1.2446	1.37121	1.94965	5.34853	1.98172	3.09268	4.78947	1.72426	3.8031	1.14133	0.00313626	0.150873
3632454L22Rik	0.04441	0	0	0	0	0	0.07561	0.02591	0.0111	0.02538	1.18496	0.718323	0.962547
3830403N18Rik	0.55723	0.58315	2.01949	1.3861	0	0.47387	0.6469	1.0642	1.13649	0.54624	-1.06834	0.331193	0.857257
3830406C13Rik	3.3922	2.68467	4.32909	1.59931	3.39067	4.78503	2.4341	2.15626	3.00132	3.19151	0.0877139	0.820792	0.980238
3830408C21Rik	0.24501	0.28205	0.66176	0.39205	2.91901	1.00168	1.12638	1.02467	0.39522	1.51794	1.94303	0.00282371	0.143692
3830417A13Rik	0	0	0	0	0	0.07816	0	0	0	0.01954	2.58621	0.454504	NA
3930402G23Rik	0.0726	0	0.01765	0.41819	0.1367	0.03396	0.01854	0.03177	0.12711	0.05524	-1.18156	0.487796	0.901868
4430402I18Rik	0.03602	0	0	0	0	0.13476	0.01226	0	0.00901	0.03675	2.00637	0.552197	NA
4631405J19Rik	0	0	0	0	0	0	0.02144	0	0	0.00536	0.794924	0.82202	NA
4632415L05Rik	1.31249	1.38076	1.14795	0.38888	0.7123	0.88509	1.25103	1.80298	1.05752	1.16285	0.131349	0.786737	0.977471
4632427E13Rik	12.4349	10.9804	12.6541	5.1721	1.95059	13.9201	12.0723	8.31553	10.3104	9.06465	-0.187944	0.714646	0.962263
4632428C04Rik	0	0	0	0.12259	0	0.03981	0.1848	0	0.03065	0.05615	0.892905	0.782848	0.977471
4632428N05Rik	0.95963	0.5462	0.8605	0.64492	0.35432	0.47211	0.50107	0.20533	0.75281	0.38321	-0.969711	0.0484172	0.505974
4732416N19Rik	0.98465	0.48578	0.54709	0.67524	0.20775	0.70178	1.43703	0.73876	0.67319	0.77133	0.194612	0.860216	0.986681
4732456N10Rik	0	0	0	0	0	0	0	0	0	0	NA	NA	NA
4732471J01Rik	0.92525	2.41882	0.57461	0.27509	0.02645	0.46161	0.75009	0.54341	1.04844	0.44539	-1.23789	0.116162	0.660945
4732490B19Rik	0	0.2067	0	0	0.0468	0	0	0	0.05168	0.0117	-2.10415	0.527392	NA
4732491K20Rik	0.09768	0.04685	0.18203	0	1.05308	0.0203	0.14136	0.0285	0.08164	0.31081	1.92491	0.171532	0.732595
4831440E17Rik	1.32021	1.30993	0.55859	1.08189	1.14542	1.19882	1.02707	2.05979	1.06766	1.35777	0.343974	0.395617	0.878705
4833403I15Rik	0.08828	0.05543	0.0078	0	0	0.01001	0	0	0.03788	0.0025	-3.71695	0.264309	NA
4833411C07Rik	0	0	0.64787	0	0	0.40212	0.24154	0	0.16197	0.16092	-0.0122382	0.996417	0.99949
4833412C05Rik	0	0.27461	0	0	0	0	0	0	0.06865	0	-3.72133	0.275662	NA
4833417C18Rik	0.80307	1.66854	1.69502	0	4.07887	2.14986	1.50077	2.84606	1.04166	2.64389	1.34041	0.109999	0.653571
4833418N02Rik	0	0.05831	0	0	0	0	0.05175	0	0.01458	0.01294	-0.112566	0.973928	NA
4833419F23Rik	0.02932	0	0.02851	0	0	0.36576	0.77892	0.05134	0.01446	0.299	4.22895	0.0854501	0.606199
4833420G17Rik	16.6972	16.3242	20.3848	18.4926	17.3653	15.3479	13.7246	13.7528	17.9747	15.0476	-0.255729	0.106963	0.651049
4833422C13Rik	0.0368	0.36534	0	0.01987	0.01223	0.02295	0.0047	0	0.1055	0.00997	-3.38241	0.0583105	0.536136
4833423E24Rik	0	0	0	0	0	0	0	0	0	0	NA	NA	NA
4833427F10Rik	0	0	0	0	0	0	0	0	0	0	NA	NA	NA
4833427G06Rik	0.10001	0	0	0	0	0	0.23839	0	0.025	0.0596	1.24544	0.713837	NA
4833428L15Rik	0	0	0	0	0	0.02559	0.06289	0	0	0.02212	2.39461	0.489915	NA
4833439L19Rik	48.8204	44.6775	65.2438	60.3724	70.8044	44.0451	52.7277	60.1466	54.7785	56.931	0.0557217	0.745713	0.967736
4921501E09Rik	0	0	0	0	0	0	0	0	0	0	NA	NA	NA
4921504A21Rik	0	0	0	0	0	0.08968	0.09793	0	0	0.0469	4.2425	0.213084	NA
4921504E06Rik	0	0	0	0	0	0.12864	0	0	0	0.03216	3.58784	0.294267	NA
4921506M07Rik	0.10481	0	0	0	0	0	0	0	0.0262	0	-2.7942	0.416742	NA
4921507L20Rik	1.16675	1.32393	0.09724	2.66441	0	1.64235	0.34056	1.51734	1.31308	0.87506	-0.588727	0.593214	0.93413
4921507P07Rik	0.50918	1.55456	0.79645	0.03188	0.15694	1.20113	0.41841	0.75574	0.72302	0.63306	-0.196871	0.830313	0.980929
4921508D12Rik	0	0	0	0	0	0	0	0	0	0	NA	NA	NA
4921509C19Rik	0	0	0	0	0	0	0	0	0	0	NA	NA	NA
4921509O07Rik	0	0	0	0	0	0	0	0	0	0	NA	NA	NA
4921511C10Rik	0.60041	0.16263	0.01717	0.50862	0.46945	0.1762	0.0902	1.453	0.32221	0.54721	0.757989	0.530239	0.916651
4921511C20Rik	0	0	0	0	0	0	0	0	0	0	NA	NA	NA
4921511H03Rik	0	0	0	0	0	0.03081	0.17663	0	0	0.05186	3.35138	0.328176	NA
4921511I17Rik	0	0.04436	0	0	0	0	0	0	0.01109	0	-1.45309	0.679699	NA
4921511M17Rik	0	0	0	0	0	0	0	0	0	0	NA	NA	NA
4921513I03Rik	0	0	0	0	0	0	0	0	0	0	NA	NA	NA
4921515E04Rik	0	0	0	0	0	0	0	0	0	0	NA	NA	NA
4921517D22Rik	0	0	0	0	0	0	0	0	0	0	NA	NA	NA
4921524J17Rik	14.011	11.9149	7.37079	8.44419	12.8894	9.89935	8.27381	9.01731	10.4352	10.02	-0.0580673	0.830264	0.980929
4921524L21Rik	0	0	0	0	0	0	0	0	0	0	NA	NA	NA
4921525O09Rik	0	0	0	0	0	0	0	0	0	0	NA	NA	NA
4921529L05Rik	0	0	0	0	0	0	0	0	0	0	NA	NA	NA
4921530L21Rik	0	0	0	0	0	0	0	0	0	0	NA	NA	NA
4921531C22Rik	0.48823	2.38861	1.09449	0.80075	0.51676	2.6726	1.31621	1.78064	1.19302	1.57155	0.394988	0.542518	0.921078
4921531P14Rik	1.13834	6.55203	1.34746	0	0.13157	0.12346	0.65731	3.20584	2.25946	1.02954	-1.14922	0.391472	0.878054
4921533I20Rik	0	0	0	0	0	0	0	0	0	0	NA	NA	NA
4921534H16Rik	0	0	0	0	0	0.01135	0.0186	0	0	0.00749	2.01744	0.563392	NA
4921536K21Rik	0.01974	0	0.01919	0	0.06121	0.06154	0.06049	0.55283	0.00973	0.18402	4.17139	0.0188345	0.353112
4921539E11Rik	0	0	0	0	0	0	0.01078	0	0	0.0027	0.794924	0.82202	NA
4922502D21Rik	0	0	0	0	0	0	0	0	0	0	NA	NA	NA
4922502H24Rik	0	0	0	0	0	0	0	0	0	0	NA	NA	NA
4922502N22Rik	0.04497	0	0	0	0	0	0	0	0.01124	0	-1.32699	0.706698	NA
4930401C15Rik	0	0	0	0	0	0	0	0	0	0	NA	NA	NA
4930401O10Rik	0	0	1.37253	0	0	0	0	0	0.34313	0	-5.58493	NA	NA
4930401O12Rik	0	0	0	0	0	0	0	0	0	0	NA	NA	NA
4930402F06Rik	0	0	0	0	0	0	0	0	0	0	NA	NA	NA
4930402F11Rik	0	0	0	0	0	0	0	0	0	0	NA	NA	NA
4930402H24Rik	2.04031	2.60703	1.74032	0.5561	2.45075	2.83118	1.50865	2.11937	1.73594	2.22749	0.358136	0.380528	0.874591
4930402K13Rik	0	0.0501	0.05642	0	0	0	0	0	0.02663	0	-3.07934	0.369387	NA
4930404A05Rik	0	0	0	0	0	0	0	0	0	0	NA	NA	NA
4930404A10Rik	0	0	0	0	0	1.17553	0	0	0	0.29388	6.26139	NA	NA
4930404H11Rik	0	0	0	0	0	0	0	0	0	0	NA	NA	NA
4930404I05Rik	1.00382	1.24679	0.23117	0.2663	0	1.15319	0.75564	0.13874	0.68702	0.51189	-0.424421	0.744744	0.967736
4930404N11Rik	2.52777	3.72292	2.63856	3.47968	1.35056	3.84826	5.05083	3.05861	3.09223	3.32707	0.106103	0.849406	0.983631
4930405A10Rik	0	0	0	0	0	0	0	0	0	0	NA	NA	NA
4930405A21Rik	2.57054	1.22549	4.41818	0.29914	0.69026	6.99523	2.75871	1.90914	2.12834	3.08834	0.5331	0.500905	0.905189
4930405D11Rik	0	0	0	0	0	0	0	0	0	0	NA	NA	NA
4930405J17Rik	3.94306	6.76136	3.67423	0.53236	0.25478	2.40779	0.29373	5.96813	3.72775	2.23111	-0.752053	0.429858	0.886969
4930405L22Rik	0	0	0	0	0	0	0	0	0	0	NA	NA	NA
4930406D18Rik	0	0	0	0	0	0	0	0	0	0	NA	NA	NA
4930407I10Rik	0	0	0	0	0	0	0.07907	0	0	0.01977	4.11649	0.227286	NA
4930412B13Rik	0	0	0	0	0	0	0	0	0	0	NA	NA	NA
4930412C18Rik	0.01953	0.08243	0.12025	0.84367	0	0.14614	0.01995	0	0.26647	0.04152	-2.67856	0.0802403	0.595717
4930412D23Rik	0	0	0	0	0	0	0	0	0	0	NA	NA	NA
4930412O13Rik	0	0.00736	0	0.07369	0	0	0.00653	0.0224	0.02026	0.00723	-1.51626	0.650094	NA
4930413E15Rik	0	0	0	0	0	0	0	0	0	0	NA	NA	NA
4930413F20Rik	0	0	0	0	0	0.17641	0	0	0	0.0441	3.17228	0.355493	NA
4930413G21Rik	0.2027	0.08485	0.53753	0.76959	0.06532	0.06895	0.05648	0.61294	0.39867	0.20092	-1.01533	0.429625	0.886969
4930413M19Rik	0	0	0	0	0	0	0	0	0	0	NA	NA	NA
4930414L22Rik	1.41673	1.00007	1.05264	1.53981	0.34347	1.85039	2.10274	4.53921	1.25231	2.20895	0.814587	0.193863	0.756862
4930414N06Rik	0.33882	2.82779	0.08236	0.30497	0	0.79238	0.30288	0.29658	0.88848	0.34796	-1.35819	0.372899	0.872655
4930415F15Rik	0	0	0	0	0	0	0	0	0	0	NA	NA	NA
4930415L06Rik	0	0	0	0	0	0	0	0	0	0	NA	NA	NA
4930415O20Rik	1.59759	0.68309	0.04438	0.06573	2.4269	0.79705	7.50768	0	0.5977	2.68291	2.16414	0.106912	0.651049
4930417O13Rik	0	0	0	0	0	0	0	0	0	0	NA	NA	NA
4930417O22Rik	0	0	0	0	0	0	0	0	0	0	NA	NA	NA
4930419G24Rik	0	0	0	0	0	0	0	0	0	0	NA	NA	NA
4930423M02Rik	0	0	0	0	0	0	0	0	0	0	NA	NA	NA
4930425K10Rik	0	0	0	0	0	0	0	0	0	0	NA	NA	NA
4930425L21Rik	0	0	0	0	0	0	0	0	0	0	NA	NA	NA
4930425O10Rik	0.16398	0.04195	0	0	0	0.06817	0.14891	0.06379	0.05148	0.07022	0.439245	0.872126	NA
4930426D05Rik	0.09563	0	0	0	0	0	0	0	0.02391	0	-2.7942	0.416742	NA
4930426L09Rik	0.08693	0.08006	0.0169	0.12519	0	0.10842	0.14209	0	0.07727	0.06263	-0.290226	0.899316	0.989316
4930427A07Rik	16.1634	21.0178	16.6073	8.69428	15.1965	9.11475	12.8467	12.4968	15.6207	12.4137	-0.331642	0.176088	0.736987
4930428D18Rik	0	0	0	0	0	0	0	0	0	0	NA	NA	NA
4930428E07Rik	0	0	0	0	0	0	0	0	0	0	NA	NA	NA
4930428G15Rik	0	0	0	0	0	0	0.26165	0	0	0.06541	3.31456	0.333678	NA
4930428O21Rik	0	0	0	0	0	0	0	0	0	0	NA	NA	NA
4930429B21Rik	0.0265	0.21352	1.57164	0	1.20926	1.52028	1.8137	2.3426	0.45291	1.72146	1.91969	0.0645209	0.554726
4930429D17Rik	0	0	0	0	0	0	0	0	0	0	NA	NA	NA
4930429F11Rik	0	0	0	0	0	0	0	0	0	0	NA	NA	NA
4930429F24Rik	0.57789	0.1174	0.11569	0.78328	0	1.33557	1.04185	0.29755	0.39856	0.66874	0.75039	0.544138	0.921078
4930430A15Rik	0	0	0	0	0	0	0	0	0	0	NA	NA	NA
4930430F08Rik	3.02248	2.39744	2.92848	1.59959	3.17995	3.99629	2.31311	2.65499	2.487	3.03608	0.285854	0.408534	0.880462
4930430F21Rik	0	0	0	0	0	0	0	0	0	0	NA	NA	NA
4930430J02Rik	0	0	0	0	0	0	0	0	0	0	NA	NA	NA
4930431F12Rik	0.61676	1.2359	0.54417	0.46055	0.16194	0.79775	0.61841	0.57985	0.71434	0.53949	-0.40954	0.565097	0.926354
4930431P03Rik	0	0	0	0	0	0	0	0	0	0	NA	NA	NA
4930432J09Rik	0	0	0	0	0	0	0	0	0	0	NA	NA	NA
4930432K21Rik	4.10215	6.66598	4.13975	6.23577	7.00397	7.6101	5.09032	3.97154	5.28591	5.91898	0.165795	0.570436	0.927263
4930432M17Rik	0	0	0	0	0	0	0	0	0	0	NA	NA	NA
4930433B08Rik	0	0	0	0	0	0	0	0	0	0	NA	NA	NA
4930433I11Rik	0	0	0	0	0	0	0	0	0	0	NA	NA	NA
4930433N12Rik	0	0.3228	0	0	0	0.06995	0	0	0.0807	0.01749	-2.21009	0.50943	NA
4930434J06Rik	0	0	0	0	0	0	0	0	0	0	NA	NA	NA
4930435E12Rik	1.20867	0	0.56925	0.40796	0.01674	0.51821	1.09973	1.71921	0.54647	0.83847	0.611064	0.626109	0.943718
4930438E09Rik	0	0	0	0	0	0	0	0	0	0	NA	NA	NA
4930440C22Rik	0	0	0	0	0	0	0	0	0	0	NA	NA	NA
4930440I19Rik	0	0	0	0	0	0	0	0	0	0	NA	NA	NA
4930441J16Rik	0	0	0	0	0	0	0	0	0	0	NA	NA	NA
4930442J19Rik	0	0	0	0	0	0	0	0	0	0	NA	NA	NA
4930442L01Rik	0.26452	0.029	0	0	0	0.03142	0	0	0.07338	0.00785	-3.14779	0.350937	NA
4930443O20Rik	0	0	0	0	0	0.04466	0	0	0	0.01116	1.66809	0.634716	NA
4930444F02Rik	0	0.00708	0	0	0	0	0	0	0.00177	0	-0.647749	0.854562	NA
4930444G20Rik	0.23341	0.36945	0	0	0	0.07278	0.462	0.15323	0.15071	0.172	0.189432	0.923664	0.992928
4930444M15Rik	0.09349	0	0	0	0	0	0.01592	0	0.02337	0.00398	-2.07286	0.54688	NA
4930444P10Rik	0	0.33183	0.38539	0	0	0	0.11043	0.88312	0.1793	0.24839	0.451937	0.861956	0.986681
4930445N18Rik	0	0	0.482	0	0	0	0	0	0.1205	0	-4.24953	0.211946	NA
4930447A16Rik	0	0	0	0	0	0	0	0	0	0	NA	NA	NA
4930447C04Rik	17.3678	23.154	8.87767	15.0187	14.7431	32.6114	29.1572	31.4704	16.1045	26.9955	0.744913	0.00922999	0.265558
4930447F24Rik	0	0	0	0	0	0	0	0	0	0	NA	NA	NA
4930447J18Rik	0	0	0	0	0	0	0	0	0	0	NA	NA	NA
4930447K03Rik	0	0	0	0	0	0	0	0	0	0	NA	NA	NA
4930447N08Rik	0.0894	0.02573	0	0	0	0.223	0.04566	0	0.02878	0.06716	1.21249	0.715601	NA
4930448C13Rik	0	0	0	0	0	0	0	0	0	0	NA	NA	NA
4930448F12Rik	0	0	0	0	0	0	0	0	0	0	NA	NA	NA
4930448H16Rik	0	0.04924	0.20795	1.60157	0	0.80025	0.26219	0	0.46469	0.26561	-0.79833	0.714126	0.962156
4930448I06Rik	0	0	0	0	0	0	0	0	0	0	NA	NA	NA
4930448I18Rik	0	0	0	0	0	0	0	0	0	0	NA	NA	NA
4930448K20Rik	0	0	0	0	0	0	0	0	0	0	NA	NA	NA
4930449E01Rik	0.51585	0	0	0	0	0	0	0	0.12896	0	-3.78829	0.266923	NA
4930449E18Rik	0.19822	2.12976	0	0	1.75655	0.16483	0.135	0.80971	0.582	0.71652	0.302621	0.873241	0.986681
4930449I24Rik	0	0	0	0	0	0	0	0	0	0	NA	NA	NA
4930451G09Rik	0.3649	0.28354	0.37255	4.05953	0.43653	0.93302	0.40075	0.06388	1.27013	0.45854	-1.46344	0.103648	0.645674
4930451I11Rik	0	0	0	0	0	0	0	0	0	0	NA	NA	NA
4930452A19Rik	0	0	0	0	0	0	0	0	0	0	NA	NA	NA
4930452B06Rik	14.594	15.8703	14.519	10.7925	7.91419	9.53466	10.448	9.10815	13.9439	9.25125	-0.592668	0.0014759	0.0939615
4930452G13Rik	0	0	0	0	0	0	0	0	0	0	NA	NA	NA
4930452N14Rik	0	0	0	0	0	0	0	0	0	0	NA	NA	NA
4930453H23Rik	0	0	0	0	0	0	0	0	0	0	NA	NA	NA
4930453L07Rik	0	0	0	0	0	0	0	0	0	0	NA	NA	NA
4930453N24Rik	18.8863	19.6632	15.948	24.9063	22.4637	15.1312	18.0649	26.7089	19.851	20.5922	0.0527338	0.817777	0.979569
4930455B14Rik	0	0.54222	0	0	0	0	0	0	0.13556	0	-4.7216	0.164745	NA
4930455C13Rik	1.83085	3.51266	0.7912	0	0.2704	0.57089	0.49358	0.31161	1.53368	0.41162	-1.89811	0.0851433	0.605432
4930455D15Rik	0	0	0	0	0	0	0.049	0	0	0.01225	1.94393	0.578102	NA
4930455F16Rik	0	0	0	0	0	0.03443	0	0	0	0.00861	0.794924	0.82202	NA
4930455H04Rik	0	0.02218	0	0	0	0	0	0	0.00554	0	-0.647749	0.854562	NA
4930455J16Rik	0	0	0	0	0	0	0	0	0	0	NA	NA	NA
4930456L15Rik	0.0436	0	0	0.31397	0	0	0	0	0.08939	0	-4.22414	0.214739	NA
4930459C07Rik	0	0	0	0	0	0	0	0	0	0	NA	NA	NA
4930459L07Rik	0	0	0	0	0	0	0	0	0	0	NA	NA	NA
4930461G14Rik	13.2157	8.08333	10.95	28.1905	7.8954	16.6487	21.8254	18.1493	15.1099	16.1297	0.09504	0.813596	0.979569
4930463O16Rik	0.01109	0	0	0	0	0	0	0	0.00277	0	-0.647749	0.854562	NA
4930465K10Rik	0.08189	1.27257	0.99527	0.08844	1.25172	1.53202	0.43919	0.71677	0.60954	0.98492	0.690263	0.48569	0.901171
4930465M20Rik	0	0	0	0	0	0	0	0	0	0	NA	NA	NA
4930467D21Rik	0.30191	0.34755	0.32711	0.09938	0.00764	0.58099	0.29081	0.10571	0.26899	0.24629	-0.129955	0.904919	0.991011
4930467E23Rik	0	0	0	0	0	0	0	0	0	0	NA	NA	NA
4930467K11Rik	0.03573	0	0	0.10292	0	0	0.03651	0.06256	0.03466	0.02477	-0.633228	0.854651	NA
4930468A15Rik	0	0	0	0	0	0	0	0	0	0	NA	NA	NA
4930469G21Rik	1.84151	1.34051	0.15799	0	0	0.03378	0.11066	0.23705	0.835	0.09537	-3.17351	0.0493637	0.511216
4930470H14Rik	234.961	315.123	208.179	212.721	181.301	416.433	297.665	393.518	242.746	322.229	0.408527	0.054198	0.523504
4930470O06Rik	0	0	0	0	0	0	0	0	0	0	NA	NA	NA
4930470P17Rik	0	0	0.01801	0	0	0	0	0	0.0045	0	-0.647749	0.854562	NA
4930471C04Rik	0	0	0	0	0	0	0	0	0	0	NA	NA	NA
4930471G03Rik	0	0	0	0	0	0	0	0	0	0	NA	NA	NA
4930471M09Rik	0	0	0	0	0	0	0	0.04067	0	0.01017	0.794924	0.82202	NA
4930473A02Rik	0.29337	0.52769	0.03566	0	0	0.43452	0.07493	0.2247	0.21418	0.18354	-0.231846	0.896998	0.988726
4930473O22Rik	0	0	0	0	0	0	0.25222	0	0	0.06306	4.11649	0.227286	NA
4930474G06Rik	0	0	0	0	0	0	0	0	0	0	NA	NA	NA
4930474H20Rik	0	0	0	0	0	0	0	0	0	0	NA	NA	NA
4930474M22Rik	0	0.33961	0	0	0	0	0.25834	0	0.0849	0.06458	-0.376621	0.910038	NA
4930474N05Rik	0	0	0	0	0	0	0	0	0	0	NA	NA	NA
4930474N09Rik	0	0	0	0	0	0	0	0	0	0	NA	NA	NA
4930477N07Rik	0	0	0	0	0	0	0	0	0	0	NA	NA	NA
4930478L05Rik	3.25689	4.19215	0.46767	0.35623	0	2.79384	0.61772	1.53969	2.06824	1.23781	-0.741989	0.612756	0.939305
4930478P22Rik	0	0	0	0	0	0	0	0	0	0	NA	NA	NA
4930479D17Rik	0	0	0	0.60334	1.11375	1.00154	0.14267	0.36672	0.15084	0.65617	2.15138	0.256415	0.81491
4930480E11Rik	0	0	0	0	0	0	0	0	0	0	NA	NA	NA
4930480G23Rik	0	0	0	0	0	0	0	0	0	0	NA	NA	NA
4930480K15Rik	0	0	0	0	0	0	0	0	0	0	NA	NA	NA
4930480M12Rik	1.73801	2.81183	1.59858	0.60882	0.20812	0.23435	0.28793	3.9472	1.68931	1.1694	-0.552296	0.621105	0.941767
4930481A15Rik	0.38186	0.57695	0.97465	0.08593	0.24321	0.47628	0.8168	0.62672	0.50485	0.54075	0.092541	0.911916	0.991221
4930482G09Rik	0	0	0	0	0	0	0	0	0	0	NA	NA	NA
4930483J18Rik	0	0	0	0	0.02093	0.14727	0.07238	0	0	0.06014	3.6232	0.289408	NA
4930483K19Rik	0.16708	0.48085	0.46708	2.70697	3.55343	0.75544	0.89614	0.07313	0.9555	1.31954	0.477034	0.644619	0.947694
4930483O08Rik	0.20066	0	0	0	0	0.06257	0.02562	0	0.05016	0.02205	-1.1904	0.724625	NA
4930486F22Rik	0	0.10565	0	0	0	0	0	0	0.02641	0	-1.45309	0.679699	NA
4930486I03Rik	0	0	0	0	0	0	0	0	0	0	NA	NA	NA
4930486L24Rik	0.24462	0.04332	0.16466	0.13549	0	0	0	0.19765	0.14702	0.04941	-1.62867	0.488671	0.902371
4930487D11Rik	0	0	0	0	0	0	0	0	0	0	NA	NA	NA
4930487H11Rik	0.11546	0	0	0	0	0	0	0	0.02886	0	-2.21465	0.523172	NA
4930488B22Rik	0	0	0	0	0	0	0	0	0	0	NA	NA	NA
4930488L21Rik	0	0	0	0	0	0	0	0	0	0	NA	NA	NA
4930500F04Rik	0	0	0	0	0	0	0	0	0	0	NA	NA	NA
4930500J02Rik	2.43686	1.7143	4.14653	2.82699	3.83895	1.63228	3.96478	1.85654	2.78117	2.82314	0.0254022	0.959978	0.996791
4930500L23Rik	0	0	0	0.49941	0	0	0	0	0.12485	0	-4.03327	0.236599	NA
4930502A04Rik	0	0	0	0	0	0	0	0	0	0	NA	NA	NA
4930502E09Rik	0.37641	4.45123	0.56563	0	0.87936	0.04268	0.76908	1.07829	1.34832	0.69235	-0.963578	0.468274	0.896692
4930502E18Rik	0	0	0	0	0	0	0	0	0	0	NA	NA	NA
4930503B20Rik	0	0	0.04955	0	0	0	0.1822	0.26762	0.01239	0.11246	3.02785	0.372928	NA
4930503E14Rik	0.1403	0.04615	0	0	0.42626	0.19999	0.0819	0.03509	0.04661	0.18581	1.98786	0.334273	0.858948
4930503E24Rik	0	0	0	0	0	0	0	0	0	0	NA	NA	NA
4930503H13Rik	0	0	0	0	0	0	0	0	0	0	NA	NA	NA
4930503L19Rik	4.88288	6.32197	5.69077	7.30798	6.13564	9.25491	8.8247	6.79116	6.0509	7.7516	0.358691	0.137938	0.691749
4930503O07Rik	0	0	0	0	0	0	0	0	0	0	NA	NA	NA
4930504O13Rik	0	0	0	0	0	0.43108	0	0	0	0.10777	3.58784	0.294267	NA
4930505A04Rik	0.13965	0	0	3.2178	0	0	0.05707	0	0.83936	0.01427	-5.68505	NA	NA
4930505G20Rik	0	0	0	0	0	0	0	0	0	0	NA	NA	NA
4930506A18Rik	0	0	0	0	0	0	0	0	0	0	NA	NA	NA
4930506C21Rik	1.00691	0.30503	0.3607	0.3816	0	1.38808	0	0	0.51356	0.34702	-0.567323	NA	NA
4930506M07Rik	3.41854	2.18627	4.46888	2.50713	6.18203	4.24802	5.08984	4.12275	3.14521	4.91066	0.642479	0.0200021	0.362291
4930507D05Rik	0.36504	0.60999	0.0916	0.27133	0.01043	0.48467	0.32481	1.15442	0.33449	0.49358	0.553495	0.608688	0.939305
4930507D10Rik	0	0	0	0	0	0	0	0	0	0	NA	NA	NA
4930509E16Rik	0.13015	0.97387	0.02109	0.49983	0	0.18939	0.99723	0.34178	0.40624	0.3821	-0.0847096	0.954216	0.996011
4930509J09Rik	0	0	0	0	0	0	0	0	0	0	NA	NA	NA
4930509K18Rik	0	0	0	0	0	0	0	0	0	0	NA	NA	NA
4930511A02Rik	0	0	0	0	0	0	0	0	0	0	NA	NA	NA
4930511E03Rik	0.02315	0	0	0	0	0	0	0	0.00579	0	-1.32699	0.706698	NA
4930511M06Rik	0.58717	1.01388	0.68071	0.27102	0.24014	0.64785	0.323	0.23721	0.63819	0.36205	-0.819156	0.211119	0.771487
4930512B01Rik	1.32722	1.25576	0.90158	0.1571	0.19333	0.52156	0.57579	0.79571	0.91042	0.5216	-0.814971	0.341326	0.862827
4930513D17Rik	0	0	0	0	0	0	0	0	0	0	NA	NA	NA
4930513N10Rik	3.28125	2.87538	2.66172	3.33166	3.36504	3.79369	3.98303	5.13115	3.0375	4.06823	0.41967	0.108387	0.652025
4930513O06Rik	0	0.07417	0	0	0	0.04018	0	0	0.01854	0.01004	-0.73176	0.835293	NA
4930515B02Rik	0	0	0	0	0	0	0	0	0	0	NA	NA	NA
4930515G01Rik	0.18587	0.16641	1.62651	0.68404	0	1.44245	0.67513	0	0.66571	0.5294	-0.329961	0.819932	0.980048
4930515G16Rik	0	0	0	0	0	0	0	0	0	0	NA	NA	NA
4930515L03Rik	0	0	0	0	0	0	0	0	0	0	NA	NA	NA
4930515L19Rik	0	0	0	0	0	0	0	0	0	0	NA	NA	NA
4930517E11Rik	0	0	0	0	0	0	0	0	0	0	NA	NA	NA
4930518P08Rik	0	0	0	0	0	0	0	0	0	0	NA	NA	NA
4930519D14Rik	0	0	0	0	0	0	0	0	0	0	NA	NA	NA
4930519F09Rik	3.32765	2.69494	0.86174	0.60203	0.81499	1.93966	0.85416	1.55152	1.87159	1.29008	-0.542062	0.405891	0.880462
4930519F16Rik	0.08863	0	0	0	0	0	0	0	0.02216	0	-2.21465	0.523172	NA
4930519F24Rik	0	0	0	0	0	0	0	0	0	0	NA	NA	NA
4930519G04Rik	3.12656	3.67203	1.25541	2.09636	0.91979	2.38399	1.57766	2.43759	2.53759	1.82976	-0.476059	0.318041	0.848915
4930519H02Rik	0	0	0	0	0	0	0	0	0	0	NA	NA	NA
4930520O04Rik	0.12352	0.59244	0.08007	0	0.05473	0.1027	0.21031	0.03604	0.19901	0.10094	-0.97149	0.582096	0.930346
4930520P13Rik	0	0	0	0	0	0	0	0	0	0	NA	NA	NA
4930521E06Rik	0	0	0	0	0	0	0	0	0	0	NA	NA	NA
4930522H14Rik	0	0	0	0	0	0	0.10906	0	0	0.02726	2.32583	0.502967	NA
4930522O17Rik	0	0	0	0	0	0	0	0	0	0	NA	NA	NA
4930523C07Rik	0.00959	0.02207	0	0.08974	0.10619	0	0.0049	0.21817	0.03035	0.08232	1.44808	0.430737	0.886969
4930523O13Rik	0	0	0	0	0	0	0	0	0	0	NA	NA	NA
4930524B15Rik	0.01319	0.03036	0.05129	0	0	0.44412	0.06736	0.13852	0.02371	0.1625	2.75297	0.166452	0.726242
4930524B17Rik	0	0	0	0	0	0	0	0	0	0	NA	NA	NA
4930524C18Rik	0	0	0	0	0	0	0	0	0	0	NA	NA	NA
4930524N10Rik	0	0	0	0	0	0	0	0	0	0	NA	NA	NA
4930524O05Rik	0	0	0	0	0	0	0	0	0	0	NA	NA	NA
4930524O08Rik	0.10683	0	0	0	0	0	0	0	0.02671	0	-2.7942	0.416742	NA
4930525D18Rik	0	0	0	0	0	0	0	0	0	0	NA	NA	NA
4930525G20Rik	0.25948	0.45801	0.24389	1.24559	0.63615	0.23733	0.15021	0.75709	0.55174	0.4452	-0.308395	0.698791	0.95997
4930526I15Rik	2.89185	2.52121	2.06753	3.3378	4.22074	3.58038	3.82325	6.43992	2.7046	4.51607	0.738356	0.0568249	0.532411
4930526L06Rik	0.10131	0	0	0	0	0	0	0	0.02533	0	-2.21465	0.523172	NA
4930527F14Rik	0	0	0	0	0	0.92192	0	0	0	0.23048	4.98102	0.142652	NA
4930527G23Rik	0	0	0	0	0	0	0	0	0	0	NA	NA	NA
4930528A17Rik	0.5844	0	0.36698	0.03507	0.34524	0.28852	0.32339	0.19183	0.24661	0.28724	0.216521	0.865178	0.986681
4930528D03Rik	1.33451	1.9923	0.30412	0.03003	0.29564	0.49414	0.25563	0.98561	0.91524	0.50775	-0.861552	0.420674	0.882476
4930528P14Rik	0	0	0	0	0	0	0	0	0	0	NA	NA	NA
4930529C04Rik	0	0	0	0	0	0	0	0	0	0	NA	NA	NA
4930529K09Rik	0	0	0	0	0	0	0	0	0	0	NA	NA	NA
4930529L06Rik	0	0	0	0	0	0	0	0	0	0	NA	NA	NA
4930532M18Rik	0	0	0	0	0	0	0	0	0	0	NA	NA	NA
4930533B01Rik	0.30129	0.23122	0.04883	0.43389	0	0.06263	0.07695	0	0.25381	0.0349	-2.83792	0.157469	0.71782
4930533P14Rik	0	0	0	0	0	0	0	0	0	0	NA	NA	NA
4930538K18Rik	0.05153	0.71187	0.13362	0.84109	0.03044	0.21425	0.05265	2.0449	0.43453	0.58556	0.423141	0.744908	0.967736
4930539C22Rik	0	0	0	0	0	0	0	0	0	0	NA	NA	NA
4930539E08Rik	0.2362	0.41432	0.77647	0.38064	0.13455	0.01403	0.82156	0.1083	0.45191	0.26961	-0.740498	0.424106	0.884818
4930539J05Rik	5.07386	5.36402	7.90365	9.69288	5.41375	9.68639	6.5058	5.71019	7.0086	6.82903	-0.0357048	0.935634	0.994136
4930539M17Rik	0.57886	0.52607	2.39948	0	0.26997	0	0.43574	0	0.8761	0.17643	-2.29283	0.176449	0.736987
4930539N22Rik	0	0	0	0	0	0	0	0	0	0	NA	NA	NA
4930540M03Rik	0	0.61816	0	0.17185	0	0	0	0	0.1975	0	-3.92066	0.250218	NA
4930542C21Rik	0.02708	0	0	0	0	0.06755	0	0	0.00677	0.01689	0.946753	0.787429	NA
4930542D17Rik	0.01897	0	0	0	0	0	0	0	0.00474	0	-0.647749	0.854562	NA
4930543E12Rik	0	0	0	0	0	0	0	0	0	0	NA	NA	NA
4930544D05Rik	0	0	0	0	0	0	0	0	0	0	NA	NA	NA
4930544G11Rik	0	0	0	0	0	0	0	0	0	0	NA	NA	NA
4930544M13Rik	0	0	0	0	0	0	0	0	0	0	NA	NA	NA
4930545E07Rik	0	0	0	0	0	0	0	0	0	0	NA	NA	NA
4930545H06Rik	0.06719	0	0	0	0	0	0	0	0.0168	0	-1.32699	0.706698	NA
4930545L23Rik	0	0	0	0	0	0	0	0	0	0	NA	NA	NA
4930546C10Rik	0	0	0	0	0	0	0	0	0	0	NA	NA	NA
4930546K05Rik	0	0	0	0	0	0	0	0	0	0	NA	NA	NA
4930547E08Rik	3.10405	0	0.18573	0	0.04232	0	0	0.2508	0.82244	0.07328	-3.55831	NA	NA
4930547E14Rik	1.27059	2.11272	0.54908	0.33885	0.1251	2.40648	1.10574	0.9886	1.06781	1.15648	0.109801	0.919896	0.992175
4930548G14Rik	0	0	0	0	0	0	0	0	0	0	NA	NA	NA
4930548H24Rik	1.32164	0.3543	0.36968	1.1472	2.06958	0.67744	1.3132	1.2044	0.7982	1.31615	0.726085	0.307946	0.847329
4930548J01Rik	0	0	0	0	0	0	0	0	0	0	NA	NA	NA
4930548K13Rik	0	0	0	0	0	0	0	0	0	0	NA	NA	NA
4930549C01Rik	0	0	0	0	0	0	0	0	0	0	NA	NA	NA
4930549G23Rik	2.62807	5.12768	2.51205	1.41125	1.02627	2.61121	1.5472	3.82102	2.91976	2.25142	-0.385644	0.580775	0.929892
4930550C14Rik	0.18797	0	0	0	0	0.91174	0.98149	0	0.04699	0.47331	3.31718	0.153237	0.713041
4930550L24Rik	5.11118	3.27297	3.65941	4.8519	4.51467	1.43488	5.59098	2.5031	4.22386	3.51091	-0.26299	0.548168	0.921712
4930552N02Rik	0	0	0	0	0	0	0	0	0	0	NA	NA	NA
4930552P12Rik	0	0	0	0	0	0	0	0	0	0	NA	NA	NA
4930553E22Rik	0	0	0	0	0	0	0	0	0	0	NA	NA	NA
4930554C24Rik	0	0	0	0	0	0	0	0	0	0	NA	NA	NA
4930555B11Rik	0	0	0	0	0	0	0	0	0	0	NA	NA	NA
4930555G01Rik	0	0.0144	0	0.01802	0	0	0.03834	0	0.00811	0.00958	0.388726	0.911029	NA
4930556C24Rik	0	0	0	0	0	0	0	0	0	0	NA	NA	NA
4930556G01Rik	0	0	0	0	0	0	0	0	0	0	NA	NA	NA
4930556J02Rik	0	0	0	0	0	0	0	0	0	0	NA	NA	NA
4930556M19Rik	0.14848	0.1299	0.33494	0.05132	0.35788	0.04445	0.10921	0.0104	0.16616	0.13048	-0.338816	0.765468	0.973992
4930556N09Rik	0	0	0	0	0	0	0	0	0	0	NA	NA	NA
4930557A04Rik	0	0	0	0	0	0	0	0	0	0	NA	NA	NA
4930557J02Rik	0	0.02767	0	0	0	0.14988	0.36828	0	0.00692	0.12954	3.983	0.241513	NA
4930558C23Rik	1.97108	1.74229	0.51336	0	1.40357	0.21951	0	0	1.05668	0.40577	-1.36941	0.419563	0.882425
4930558G05Rik	0	0	0	0	0	0	0	0	0	0	NA	NA	NA
4930558J18Rik	2.61878	1.40586	3.04825	0.47142	2.88961	0.73806	1.86503	0.55103	1.88608	1.51093	-0.317105	0.626512	0.943837
4930558K02Rik	0.11098	0	0	0.12785	1.41611	0.11073	0.0907	0	0.05971	0.40438	2.77881	NA	NA
4930562C15Rik	0.14169	0.03884	0.02624	0	0	0.05049	0.06893	0.30711	0.05169	0.10663	1.0262	0.55485	0.92287
4930562F07Rik	0	0	0	0	0	0	0	0	0	0	NA	NA	NA
4930563D23Rik	0	0	0	0	0	0	0	0	0	0	NA	NA	NA
4930563E18Rik	1.21441	0	0.63084	0.14374	0	0.18674	0.88375	2.03863	0.49725	0.77728	0.636886	0.652379	0.947694
4930563E22Rik	0.56926	0.80792	0.08341	0.07861	0.11056	0.23343	0.29477	0.35495	0.3848	0.24843	-0.637847	0.489845	0.90272
4930563F08Rik	8.67865	9.23978	0.68289	3.68445	1.37807	2.87821	0.97374	11.1534	5.57144	4.09586	-0.45228	0.591578	0.933515
4930563M20Rik	0	0	0.18008	0	0	0	0.3311	0	0.04502	0.08278	0.871791	0.795882	NA
4930564B18Rik	0	0	0	0	0	0	0	0	0	0	NA	NA	NA
4930564C03Rik	0.80872	1.13225	0	4.31234	0	0.21809	1.11647	0.65049	1.56333	0.49626	-1.65534	0.215302	0.77344
4930564D02Rik	0	0	0	0	0	0	0	0	0	0	NA	NA	NA
4930565D16Rik	0	0	0	0	0	0	0	0	0	0	NA	NA	NA
4930565N06Rik	2.51295	4.67773	2.24587	5.51311	1.39295	5.85516	3.28826	8.91088	3.73742	4.86181	0.377926	0.42575	0.885673
4930567H12Rik	0	0	0	0	0	0.10123	0	0	0	0.02531	2.16998	0.533178	NA
4930567H17Rik	0	0	0	0	0	0.07672	0	0	0	0.01918	1.66809	0.634716	NA
4930567J20Rik	0	0	0	0	0	0	0	0	0	0	NA	NA	NA
4930567K20Rik	0	0	0	0	0	0	0	0	0	0	NA	NA	NA
4930568D16Rik	0	0	0	0	0	0	0	0	0	0	NA	NA	NA
4930568E12Rik	0	0	0	0	0	0	0	0	0	0	NA	NA	NA
4930568G15Rik	0	0	0	0	0	0	0	0	0	0	NA	NA	NA
4930570G19Rik	0	0	0	0	0	0	0	0	0	0	NA	NA	NA
4930571K23Rik	0	0	0	0	0	0	0	0	0	0	NA	NA	NA
4930571O06Rik	0	0	0	0	0	0	0	0.54101	0	0.13525	3.36689	0.325876	NA
4930572K03Rik	0	0	0	0	0	0	0	0	0	0	NA	NA	NA
4930572O03Rik	0	0	0	0	0	0	0	0	0	0	NA	NA	NA
4930572O13Rik	0	0	0	0	0	0	0	0	0	0	NA	NA	NA
4930573O16Rik	0.06348	0	0	0	0	0	0	0	0.01587	0	-0.647749	0.854562	NA
4930577N17Rik	0.31373	0.32503	0.82362	0.92619	0.50041	0.43043	0.4487	0.32953	0.59714	0.42727	-0.476438	0.550157	0.921712
4930578C19Rik	0	0	0	0	0	0	0	0	0	0	NA	NA	NA
4930578E11Rik	0	0	0	0	0	0	0	0	0	0	NA	NA	NA
4930578I06Rik	0	0	0	0	0	0	0.02555	0	0	0.00639	0.794924	0.82202	NA
4930578M01Rik	0	0	0.05539	0	0.02524	0.10658	0.4365	1.09705	0.01385	0.41634	4.74479	0.0302948	0.422799
4930578N18Rik	0	0	0	0	0	0	0	0	0	0	NA	NA	NA
4930579F01Rik	0.03013	0.01734	0	0	0	0.01879	0.03078	0.05274	0.01187	0.02558	1.0778	0.750922	NA
4930579G18Rik	5.16352	4.33589	2.38997	2.82672	1.59833	2.05118	1.73427	4.51974	3.67903	2.47588	-0.579269	0.217519	0.776272
4930579G24Rik	9.69643	7.2199	8.58614	8.27635	10.1504	6.13701	9.81209	15.3211	8.44471	10.3552	0.292353	0.286412	0.829675
4930579K19Rik	1.68198	0.3098	1.37378	1.13038	0.95391	0.05594	1.12264	0.86374	1.12399	0.74906	-0.584675	0.522719	0.913812
4930581F22Rik	0.4625	0.73051	0.36604	0.04647	1.01983	0.53661	0.47249	0.07532	0.40138	0.52606	0.393747	0.675948	0.953704
4930583K01Rik	0.05852	0.03368	0.22759	0	0	0.5474	0.14945	2.45862	0.07995	0.78887	3.26975	0.055892	0.529086
4930583P06Rik	0	0	0	0	0	0	0	0	0	0	NA	NA	NA
4930584F24Rik	0	0	0	0	0	0	0	0	0	0	NA	NA	NA
4930590J08Rik	0	0.00876	0	0	0	0	0	0.02664	0.00219	0.00666	1.13023	0.74677	NA
4930590L20Rik	0	0	0	0	0	0	0	0	0	0	NA	NA	NA
4930591A17Rik	1.23025	0	3.72536	0	0.59181	0.43841	0.86183	0	1.2389	0.47301	-1.38389	0.401822	0.879026
4930592A05Rik	0	0.23651	0	0	0	0	0	0	0.05913	0	-3.39926	0.320429	NA
4930592I03Rik	0.54969	2.56124	0.10181	0.867	1.73964	1.5671	0.50808	1.92461	1.01994	1.43486	0.492634	0.588399	0.932812
4930593A02Rik	0	0	0	0	0	0.03435	0	0	0	0.00859	0.794924	0.82202	NA
4930593C16Rik	0	0	0.94794	0	0	0	0	0	0.23698	0	-4.62024	0.174139	NA
4930594C11Rik	1.31286	0.86361	0.19148	1.45852	0.06648	1.02928	0.58439	0.72234	0.95662	0.60062	-0.674107	0.393434	0.878054
4930595M18Rik	0	0	0	0	0	0	0	0	0	0	NA	NA	NA
4930596D02Rik	0	0	0	0	0	0	0	0	0	0	NA	NA	NA
4930596I21Rik	3.7068	11.2497	0.43688	0.8897	0	6.93504	0.86066	3.34297	4.07076	2.78467	-0.551368	0.639935	0.946979
4930597G03Rik	0	0	0	0	0	0	0	0	0	0	NA	NA	NA
4930598F16Rik	0	0	0	0	0	0	0	0	0	0	NA	NA	NA
4930599N23Rik	0.26422	0.10139	0.17128	0.08456	0.28617	0.54926	0.26993	0.61675	0.15536	0.43053	1.45343	0.259852	0.816281
4931402G19Rik	0.01144	0	0	0	0	0	0	0	0.00286	0	-0.647749	0.854562	NA
4931403E22Rik	0.54146	1.91444	0.18803	0	0	0	0.15804	0	0.66098	0.03951	-4.01602	0.0708352	0.573548
4931403G20Rik	1.43684	2.26426	0.529	1.00448	0.14834	0.76557	0.5843	2.29561	1.30865	0.94846	-0.474492	0.538776	0.918804
4931406B18Rik	0.05206	0	0	0.09372	0	0	0	0	0.03644	0	-4.67877	0.168667	NA
4931406C07Rik	4.36799	3.6814	6.24432	5.85357	4.30073	4.82108	2.70044	8.99712	5.03682	5.20484	0.0446119	0.896404	0.988596
4931406H21Rik	0.42858	1.20257	0	0	0.0178	0.67654	0.49941	0.31653	0.40779	0.37757	-0.111599	0.954735	0.996011
4931406P16Rik	18.6603	18.1372	17.5472	14.7913	13.5833	16.317	14.969	14.4843	17.284	14.8384	-0.220525	0.0943618	0.631693
4931408C20Rik	0	0	0	0	0	0	0	0	0	0	NA	NA	NA
4931408D14Rik	0.11961	0.38553	0.06978	0.65455	0.3109	0.41771	0.13034	0	0.30737	0.21474	-0.507195	0.657276	0.950189
4931409K22Rik	0	0	0	0	0	0	0	0	0	0	NA	NA	NA
4931412M21	0	0	0	0	0	0	0	0	0	0	NA	NA	NA
4931414P19Rik	2.34866	1.56469	1.64231	1.30976	0.55795	2.15654	2.34835	0.19246	1.71636	1.31383	-0.383438	0.546657	0.921207
4931417E11Rik	0	0	0	0	0	0	0	0	0	0	NA	NA	NA
4931419H13Rik	0	0	0	0	0	0	0	0	0	0	NA	NA	NA
4931420L22Rik	0	0	0	0	0	0	0	0	0	0	NA	NA	NA
4931423N10Rik	0.01403	0	0	0.0202	0	0	0	0	0.00856	0	-1.38157	0.69502	NA
4931428F04Rik	0.41447	0.73661	0.55855	0.76443	0.1031	0.83438	0.468	0.49646	0.61852	0.47548	-0.382093	0.565535	0.926354
4931428L18Rik	0.11808	0	0	0.03401	0	0	0	0	0.03802	0	-2.8875	0.400867	NA
4931429I11Rik	0.19368	0.00969	0.01638	0	0	0.09453	0.0086	0	0.05494	0.02578	-1.09678	0.667862	0.952678
4931429L15Rik	0.13951	0	0.14799	0.47489	0	0.26892	0	0.08881	0.1906	0.08943	-1.09638	0.57609	0.927847
4931429P17Rik	0	0	0	0	0	0	0	0	0	0	NA	NA	NA
4931430N09Rik	0	0	0	0	0	0.10414	0	0	0	0.02604	3.39498	0.32174	NA
4931431B13Rik	0	0	0	0	0	0	0	0	0	0	NA	NA	NA
4931431C16Rik	0	0	0.09185	0.02721	0.05859	0	0.0193	0	0.02976	0.01947	-0.594924	0.856988	NA
4931431F19Rik	0	0	0	0	0	0	0	0	0	0	NA	NA	NA
4931440F15Rik	0.00789	0	0	0	0	0	0.00806	0	0.00197	0.00202	0.0735855	0.983387	NA
4931440J10Rik	0	0	0	0	0	0.03617	0	0	0	0.00904	0.794924	0.82202	NA
4931440P22Rik	0.20846	0.41595	0.22972	0	0	0.69335	0.56791	1.11915	0.21353	0.5951	1.47083	0.277072	0.824362
4932411E22Rik	0	0	0	0	0	0	0	0	0	0	NA	NA	NA
4932411N23Rik	0	0	0	0	0	0	0	0	0	0	NA	NA	NA
4932412D23Rik	0	0	0	0	0	0	0	0.01877	0	0.00469	1.85156	0.596819	NA
4932413F04Rik	0.63537	0.12907	0	0	0	0.18646	0.02864	0.01636	0.19111	0.05786	-1.72776	0.384317	0.875155
4932414J04Rik	0	0	0	0	0	0	0	0	0	0	NA	NA	NA
4932414N04Rik	0	0	0	0	0	0	0	0	0	0	NA	NA	NA
4932415M13Rik	0	0	0	0	0	0	0	0	0	0	NA	NA	NA
4932416H05Rik	0.19224	0.2213	0.14629	0.10833	0.1111	0.1668	0.38425	1.06816	0.16704	0.43258	1.3611	0.13171	0.682515
4932416K20Rik	0	0	0	0	0	0	0	0	0	0	NA	NA	NA
4932418E24Rik	0.02463	0.20791	0.09579	0.59113	0.34191	0.22527	0.01677	0	0.22986	0.14599	-0.641318	0.640416	0.947003
4932429P05Rik	0	0	0	0	0	0	0	0	0	0	NA	NA	NA
4932435O22Rik	0	0	0	0	0	0	0	0.21271	0	0.05318	5.06763	0.135741	NA
4932438A13Rik	10.9275	13.9968	11.1835	10.2531	8.8473	16.342	12.1507	13.8536	11.5902	12.7984	0.142772	0.419347	0.882425
4932438H23Rik	0	0.03324	0.0468	0	0	0	0.10817	0	0.02001	0.02704	0.438271	0.894467	NA
4932441J04Rik	0	0	0	0	0	0	0	0	0	0	NA	NA	NA
4932443I19Rik	0.03308	0	0	0	0	0.16504	0	0	0.00827	0.04126	1.86487	0.589668	NA
4932702P03Rik	0.07488	0	0.25485	0	0	0	0	0	0.08243	0	-3.3454	0.328359	NA
4933400A11Rik	0	0	0	0	0	0	0	0	0	0	NA	NA	NA
4933400B14Rik	0	0	0	0	0	0	0	0	0	0	NA	NA	NA
4933400C23Rik	0	0	0	0	0	0	0	0	0	0	NA	NA	NA
4933400F21Rik	2.46834	2.70968	1.15481	0.45335	0.30432	2.69495	0.7163	2.35473	1.69654	1.51757	-0.164693	0.796017	0.977471
4933400L20Rik	0	0	0	0	0	0	0	0	0	0	NA	NA	NA
4933401B06Rik	0	0	0	0	0	0	0	0	0	0	NA	NA	NA
4933401D09Rik	0.97492	0.96516	0.91003	0.19656	1.60688	0.31615	0.07968	0.23894	0.76167	0.56041	-0.435851	0.669221	0.952854
4933401H06Rik	0	0	0	0	0	0	0	0	0	0	NA	NA	NA
4933402C06Rik	0	0	0	0	0	0	0	0	0	0	NA	NA	NA
4933402D24Rik	0.02943	0	0.14306	0.04238	0	0.01835	0.04509	0	0.05372	0.01586	-1.74479	0.569096	NA
4933402E13Rik	0.93135	3.09889	1.04204	1.26775	0.02261	0.1273	0.18247	0	1.58501	0.0831	-4.22286	9.66526e-07	0.000761063
4933402J07Rik	0.10102	0	0	0	0	0	0	0.04421	0.02526	0.01105	-1.49332	0.666825	NA
4933402J10Rik	0	0	0	0	0	0	0	0	0	0	NA	NA	NA
4933402J15Rik	0	0	0	0	0	0	0	0	0	0	NA	NA	NA
4933402N03Rik	0	0	0	0	0	0	0	0	0	0	NA	NA	NA
4933402N22Rik	0	0	0	0	0	0	0	0	0	0	NA	NA	NA
4933402P03Rik	0	0	0	0	0	0	0	0	0	0	NA	NA	NA
4933403O08Rik	0.11898	0	0	0	0.01506	1.20838	0.13891	0.05951	0.02974	0.35546	3.55181	0.076292	0.586492
4933404G15Rik	0	0	0	0	0	0	0	0	0	0	NA	NA	NA
4933404K08Rik	0	0	0	0	0	0	0.01841	0	0	0.0046	0.794924	0.82202	NA
4933404O12Rik	0.91107	0.16481	0.37966	0.19681	0.1557	0.64122	0.21274	0.02279	0.41309	0.25811	-0.677733	0.463537	0.895766
4933405D12Rik	0.30276	0.38725	0	0.04845	0	0.71328	0.2062	0.47113	0.18462	0.34765	0.904456	0.637454	0.946574
4933405E24Rik	0	0	0	0	0	0	0	0	0	0	NA	NA	NA
4933405L10Rik	0	0	0	0	0	0	0	0	0	0	NA	NA	NA
4933405O20Rik	0	0	0	0	0	0	0	0	0	0	NA	NA	NA
4933406C10Rik	0.04746	0	0	0	0.01402	0.03947	0.09698	0.22157	0.01186	0.09301	2.92837	0.284504	NA
4933406D12Rik	0	0	0	0	0	0	0	0	0	0	NA	NA	NA
4933406F09Rik	0	0	0	0	0	0	0	0	0	0	NA	NA	NA
4933406G16Rik	0	0	0	0	0	0	0	0	0	0	NA	NA	NA
4933406I18Rik	0	0.05407	0	0.02255	0	0.09765	0	0	0.01915	0.02441	0.357907	0.915216	NA
4933406J08Rik	1.15041	0.1268	0.71399	1.81535	0	0.27476	0.93771	0.87843	0.95164	0.52272	-0.867223	0.41495	0.882368
4933406J10Rik	1.46881	1.47948	0.17852	0.07554	0	1.96285	0.99143	1.14793	0.80059	1.02555	0.352681	0.778063	0.975802
4933406K04Rik	0	0	0	0	0	0	0	0	0	0	NA	NA	NA
4933406M09Rik	0.0146	0.05041	0	0	0.8666	0.05462	0	0	0.01625	0.2303	3.82648	NA	NA
4933407E24Rik	0	0	0	0	0	0	0	0.24148	0	0.06037	4.38327	0.197997	NA
4933407G14Rik	0	0	0	0	0	0	0	0	0	0	NA	NA	NA
4933407I05Rik	0	0.78461	0	0	0	0	0	0	0.19615	0	-4.792	0.15845	NA
4933407K13Rik	0.85709	1.14522	0.35716	0.76043	0.86801	1.78489	0.70362	0.4287	0.77998	0.9463	0.281395	0.624374	0.943508
4933407L21Rik	0.20254	0	0	0	0	0	0	0	0.05064	0	-3.37528	0.323944	NA
4933408B17Rik	0.0875	0.05037	0.06381	0	0.00969	0.69576	0.01117	0	0.05042	0.17916	1.81943	NA	NA
4933408J17Rik	0.18067	0.016	0.02703	0.02001	0	0.03467	0.04259	0	0.06093	0.01931	-1.64829	0.528159	NA
4933408N05Rik	0	0	0	0	0	0	0	0	0	0	NA	NA	NA
4933409G03Rik	0	0	0	0	0	0	0	0	0	0	NA	NA	NA
4933409K07Rik	0.00284	0.00327	0.00552	0.00204	0	0.00177	0.0029	0.00994	0.00342	0.00365	0.0596211	0.980671	NA
4933411E08Rik	0	0	0	0	0	0	0	0	0	0	NA	NA	NA
4933411G06Rik	0	0	0	0	0	0	0	0	0	0	NA	NA	NA
4933411G11Rik	0	0	0	0	0	0	0.02446	0	0	0.00612	1.48923	0.672263	NA
4933411K16Rik	0	0.61561	0	0	0	0	0	0.22598	0.1539	0.0565	-1.46972	NA	NA
4933412E12Rik	0.3147	0.67278	0.42256	0.12949	0.25231	0.48597	0.61238	1.96759	0.38488	0.82956	1.09568	0.21275	0.773036
4933412E24Rik	0	0	0	0	0	0	0	0	0	0	NA	NA	NA
4933412O06Rik	0	0	0	0	0	0	0	0	0	0	NA	NA	NA
4933413G19Rik	0	0	0.13802	0	0	0	0	0	0.0345	0	-2.75656	0.423248	NA
4933413J09Rik	0.61022	0.96589	0.05192	0.5822	0.01352	0.11417	0.24936	0.08012	0.55256	0.11429	-2.2703	0.0217917	0.377345
4933413L06Rik	0	0	0	0	0	0	0.02863	0	0	0.00716	0.794924	0.82202	NA
4933415F23Rik	0	0	0	0	0	0	0.02966	2.46469	0	0.62359	7.69371	NA	NA
4933416C03Rik	0.34386	0.34306	1.39311	0.28061	0.15235	0.95784	0.84309	2.70889	0.59016	1.16554	0.972612	0.238693	0.7999
4933416E03Rik	0	0	0	0	0	0	0	0	0	0	NA	NA	NA
4933416I08Rik	0	0	0	0	0	0	0	0	0	0	NA	NA	NA
4933416M06Rik	0	0	0	0	0	0	0	0	0	0	NA	NA	NA
4933416M07Rik	0.69687	2.21097	0.51233	1.02805	0.3916	0.57239	1.21549	0.05951	1.11206	0.55975	-0.98069	0.262161	0.817578
4933417A18Rik	0	0	0	0	0	0	0	0	0	0	NA	NA	NA
4933417D19Rik	0.06306	0.0968	0	0.12109	0	0.05244	0	0	0.07024	0.01311	-2.33854	0.489781	NA
4933417E11Rik	0.04727	0	0.29878	0	0	0	0	0.95174	0.08651	0.23794	1.44139	0.610937	0.939305
4933417G07Rik	0	0	0	0	0	0.03353	0	0	0	0.00838	0.794924	0.82202	NA
4933417O13Rik	0	0	0	0	0	0	0	0	0	0	NA	NA	NA
4933421I07Rik	0	0	0	0	0	0	0	0	0	0	NA	NA	NA
4933421O10Rik	0.79854	0.61799	0.41106	1.39159	0.2557	0.2762	0.79523	0.44641	0.8048	0.44338	-0.857109	0.154553	0.714728
4933422A05Rik	0.03811	0.04387	0	0	0	0	0	0	0.0205	0	-2.30897	0.504977	NA
4933422H20Rik	0	0	0	0	0	0	0	0	0	0	NA	NA	NA
4933424G05Rik	0.68104	0	0.02879	0.10661	0	0.48012	0	0.02592	0.20411	0.12651	-0.694105	0.742397	0.967735
4933424G06Rik	0	0	0	0	0	0	0	0	0	0	NA	NA	NA
4933425B07Rik	0	0.10809	0.01304	0	0.09509	0	0	0	0.03028	0.02377	-0.324359	0.922168	NA
4933425L06Rik	0.55096	0.89621	0.17469	0.12074	0.15921	0.02988	0.03671	0	0.43565	0.05645	-2.90136	0.0212232	0.372451
4933426M11Rik	4.0908	5.00275	2.17728	4.73795	4.6601	5.45857	3.54866	3.00034	4.00219	4.16692	0.059764	0.836035	0.982478
4933427D06Rik	2.55297	0.53331	0.69966	3.46364	0.27951	1.16796	1.1077	0.24159	1.8124	0.69919	-1.37035	0.0517786	0.518133
4933427D14Rik	3.37552	3.83771	1.73965	2.47351	2.00822	4.38125	3.88713	5.06365	2.8566	3.83506	0.42323	0.202753	0.765634
4933427E11Rik	0	0.48996	0	0.03065	1.05605	0	0.19567	0.03726	0.13015	0.32224	1.31604	0.534079	0.917271
4933427E13Rik	0	0	0	0	0	0	0	0	0	0	NA	NA	NA
4933427G17Rik	0.19208	0.71074	0.37354	0.23711	0.20669	0.51338	0.11213	0	0.37837	0.20805	-0.856677	0.475103	0.900074
4933427I22Rik	0	0	0	0	0	0	0	0	0	0	NA	NA	NA
4933428C19Rik	0.06317	0.61808	0	0	0	0	0	0	0.17031	0	-4.62787	0.173418	NA
4933428G20Rik	0.09065	0.73047	0	0	0	0	0.01852	0	0.20528	0.00463	-4.97677	0.0838074	0.603589
4933429K18Rik	0	0	0	0	0	0	0	0	0	0	NA	NA	NA
4933429O19Rik	0	0	0	0	0	0	0	0	0	0	NA	NA	NA
4933430H16Rik	0	0	0	0	0	0	0	0	0	0	NA	NA	NA
4933430I17Rik	2.10102	0.35028	0.7608	0.75121	0.02568	0.88556	0.5033	0.10147	0.99083	0.379	-1.3862	0.158784	0.719204
4933430M04Rik	0.03477	0	0	0	0	0	0	0	0.00869	0	-0.647749	0.854562	NA
4933430N04Rik	0	0	0	0	0	0	0	0	0	0	NA	NA	NA
4933431E20Rik	0.23413	0.0385	0.19977	0.13762	0.0127	0.02384	0.02929	0.02509	0.1525	0.02273	-2.75697	0.0116353	0.291096
4933431G14Rik	0.37129	0.71235	0.21059	0.08912	0.09596	0.27014	0.03161	0.1625	0.34584	0.14005	-1.31644	0.272707	0.823903
4933432G23Rik	0	0	0	0	0	0	0	0	0	0	NA	NA	NA
4933432I03Rik	0	0	0	0	0	0	0	0	0	0	NA	NA	NA
4933432I09Rik	0	0	0	0	0	0.06294	0	0	0	0.01574	2.16998	0.533178	NA
4933432K03Rik	0	0	0.08416	0	0	0	0.61894	0.22728	0.02104	0.21156	3.18279	0.348657	NA
4933433C11Rik	0.14453	0	0.22837	0	0	0	0.20303	0	0.09322	0.05076	-0.871365	0.786844	0.977471
4933433F19Rik	0	0	0	0	0	0	0	0	0	0	NA	NA	NA
4933433G08Rik	0	0	0	0	0	0	0	0	0	0	NA	NA	NA
4933433G15Rik	1.54608	1.49605	0.63183	1.87158	0.1787	0.64279	1.19034	1.1768	1.38638	0.79716	-0.803641	0.29877	0.840828
4933433G19Rik	0.75485	1.87805	0.73396	0.1052	0.21577	1.12372	0.59702	1.40673	0.86802	0.83581	-0.0647275	0.946732	0.995153
4933433H22Rik	0	0	0	0	0	0	0	0	0	0	NA	NA	NA
4933434E20Rik	20.7357	19.9215	19.7718	23.4769	18.4799	19.8324	20.4661	21.097	20.9765	19.9688	-0.0710733	0.597381	0.935096
4933436E23Rik	0	0	0	0	0	0	0	0	0	0	NA	NA	NA
4933436H12Rik	0	0	0	0	0	0	0	0	0	0	NA	NA	NA
4933436I01Rik	0	0	0	0	0	0	0	0	0	0	NA	NA	NA
4933438B17Rik	0	0	0	0	0	0	0	0	0	0	NA	NA	NA
4933438K21Rik	0.33572	0.3689	0.1187	0.04395	0	0.0571	0.03118	0.26715	0.21682	0.08886	-1.32667	0.410906	0.880462
4933439C10Rik	0.39916	0.55457	0.34797	0.13875	0.0122	0.54936	0.22498	0	0.36011	0.19664	-0.871801	0.514822	0.910914
4933439K11Rik	0	0	0	0	0	0	0	0	0	0	NA	NA	NA
4933440J02Rik	0	0	0	0	0	0	0	0	0	0	NA	NA	NA
4933440M02Rik	0	0	0	0	0	0	0	0	0	0	NA	NA	NA
5031410I06Rik	0.38573	1.76607	0.01705	0.06312	0	0.04374	0.05374	0.09208	0.55799	0.04739	-3.58845	0.00641714	0.220959
5031414D18Rik	0	0	0	0	0	0	0	0	0	0	NA	NA	NA
5031425E22Rik	1.52211	4.99959	1.3024	2.10433	0.50355	1.01252	1.48243	1.20798	2.48211	1.05162	-1.24061	0.0177913	0.346936
5031425F14Rik	0	0	0	0	0	0	0	0	0	0	NA	NA	NA
5031426D15Rik	0.00858	0.00494	0	0	0	0	0	0	0.00338	0	-1.86593	0.593064	NA
5031434C07Rik	0	0	0	0	0	0	0	0	0	0	NA	NA	NA
5031434O11Rik	1.51126	0	0	0	0	0.04488	0	1.00787	0.37782	0.26319	-0.538407	NA	NA
5031439G07Rik	3.01377	2.12179	2.88547	1.84106	2.37036	3.62449	4.10693	3.3346	2.46552	3.35909	0.444284	0.0984113	0.636544
5033403H07Rik	0	0	0	0	0	0	0	0	0	0	NA	NA	NA
5033404E19Rik	0	0	0	0	0	0	0	0	0	0	NA	NA	NA
5033406O09Rik	0	0	0	0	0.30454	0	0.07633	0	0	0.09522	4.94915	0.145263	NA
5133400J02Rik	1.95764	5.80845	1.93029	3.21629	2.24784	2.02901	2.33795	0.72404	3.22817	1.83471	-0.80715	0.177581	0.737855
5330411J11Rik	0	0	0	0.24894	0	0	0	0	0.06224	0	-4.17181	0.22058	NA
5330413P13Rik	0	0	0	0	0	0	0.08723	0	0	0.02181	3.89534	0.253837	NA
5330417C22Rik	0	0	0.07553	0	0.31663	0.3294	0.02381	0	0.01888	0.16746	3.1292	0.13438	0.687337
5330426P16Rik	0.11387	0.52435	1.45325	0.1025	0.10091	0.37283	0.81434	0.14952	0.54849	0.3594	-0.609377	0.572902	0.927263
5330434G04Rik	0	0	0	1.06795	0	0	0	0	0.26699	0	-21.1325	NA	NA
5330439B14Rik	0	0	0	0	0	0	0	0	0	0	NA	NA	NA
5430401F13Rik	0	0	0	0	0	0	0	0	0	0	NA	NA	NA
5430402E10Rik	0	0	0	0	0	0	0	0	0	0	NA	NA	NA
5430402O13Rik	0.05131	0.59068	0.14968	0.18474	1.79603	0.67199	0.47178	0	0.2441	0.73495	1.59957	0.237176	0.798289
5430403N17Rik	0	0	0	0	0	0	0	0	0	0	NA	NA	NA
5430405H02Rik	1.02725	2.34534	0.58265	1.03555	1.57783	1.19583	0.68214	0.50953	1.2477	0.99133	-0.325565	0.629318	0.944319
5430416N02Rik	20.9241	18.5284	12.0386	18.484	15.9086	9.57436	12.3956	14.5222	17.4938	13.1002	-0.41666	0.161376	0.720652
5430416O09Rik	0	0	0	0	0	0	0	0	0	0	NA	NA	NA
5430419D17Rik	0	0	0	0	0	0	0	0	0	0	NA	NA	NA
5430421F17Rik	0	0	0	0	0	0	0.0115	0	0	0.00288	0.794924	0.82202	NA
5430421N21Rik	0	0	0	0	0	0	0	0	0	0	NA	NA	NA
5430425K12Rik	0	0	0	0	0	0	0	0	0	0	NA	NA	NA
5430427M07Rik	1.46619	0.4365	0.1229	0	0.0224	0	0.02583	1.23913	0.5064	0.32184	-0.674474	0.708388	0.960155
5430427O19Rik	0	0	0	0	0	0	0	0	0	0	NA	NA	NA
5430428K19Rik	0.57158	5.6586	0.41682	0.08231	0.15195	1.67533	0.52553	0.45028	1.68233	0.70077	-1.26557	NA	NA
5430434I15Rik	0	0	0	0	0	0	0	0	0	0	NA	NA	NA
5430435G22Rik	0	0.11788	0.11948	0	0	0	0	0	0.05934	0	-4.73357	0.163661	NA
5430437J10Rik	0	0	0	0	0	0	0	0	0	0	NA	NA	NA
5430440P10Rik	1.19514	0.02927	0	0	0.1352	0.12686	0.02598	0.13355	0.3061	0.1054	-1.5465	NA	NA
5530400C23Rik	0	0	0	0	0	0	0	0	0	0	NA	NA	NA
5530401A14Rik	0	0	0	0	0	0	0	0	0	0	NA	NA	NA
5530601H04Rik	2.40908	4.46267	2.45013	1.5951	3.12243	3.31559	2.72987	2.67831	2.72925	2.96155	0.117522	0.720473	0.962547
5730403I07Rik	0.38161	0.01464	0	0	0	0	0.33788	0	0.09906	0.08447	-0.227493	0.935866	0.994136
5730405O15Rik	0.61166	0.60353	2.57719	0.75502	0.20648	0.58126	0.56536	0.56089	1.13685	0.4785	-1.25794	0.17442	0.73493
5730408K05Rik	2.75845	0.4647	0.85043	0.58134	0.17886	1.59439	0.48113	7.65584	1.16373	2.47756	1.07412	0.367137	0.870854
5730409E04Rik	3.42057	3.02093	2.70123	2.43694	3.7929	1.62528	1.10936	4.27729	2.89492	2.70121	-0.102297	0.807784	0.977471
5730412P04Rik	0	0	0	0	0	0	0	0	0	0	NA	NA	NA
5730416F02Rik	0	0	0	0	0	0	0.26003	0	0	0.06501	3.31456	0.333678	NA
5730420D15Rik	4.39331	6.96965	1.46643	9.50604	2.09181	3.87117	4.2426	5.54832	5.58386	3.93848	-0.504366	0.330597	0.856754
5730422E09Rik	0.40674	0.10405	0.43943	0.17355	0.41382	0.1691	0.18468	0.68568	0.28094	0.36332	0.358009	0.724629	0.964089
5730435O14Rik	0.16749	0	0.12214	0	0	0	0.04278	0	0.07241	0.0107	-2.27744	0.507107	NA
5730455P16Rik	3.45154	4.12407	3.17883	2.39508	3.36138	2.74211	3.69485	2.20359	3.28738	3.00048	-0.130192	0.624581	0.943561
5730457N03Rik	2.82629	1.19329	0.76671	0.63796	1.46815	1.83439	1.32148	0	1.35606	1.156	-0.228571	0.786988	0.977471
5730460C07Rik	0	0.53514	0	0	0	0	0	0	0.13378	0	-5.44417	NA	NA
5730480H06Rik	1.17636	1.71415	0.04344	0.49322	0.02639	0.44574	0.30425	0.44316	0.85679	0.30488	-1.49967	0.158875	0.719204
5730488B01Rik	0	0	0	0	0	0	0	0	0	0	NA	NA	NA
5730507C01Rik	4.09584	2.38673	2.83619	4.37629	3.59347	3.96771	3.98705	4.50148	3.42376	4.01243	0.228829	0.433994	0.886969
5730508B09Rik	1.57945	1.66977	1.73947	2.41385	1.67097	3.89977	2.28864	1.21324	1.85064	2.26816	0.296693	0.541667	0.921078
5730522E02Rik	0.13598	0.03913	0.2479	0.12239	0	0.0848	0.12155	0	0.13635	0.05159	-1.3922	0.493438	0.90388
5730559C18Rik	2.96681	3.12902	2.62627	4.12437	5.8431	7.27246	4.08209	6.95013	3.21162	6.03694	0.911048	0.000710414	0.0689795
5830411N06Rik	0.03256	0.0075	0	0	0	0	0	0	0.01002	0	-2.82737	0.411055	NA
5830415F09Rik	5.2566	8.7809	4.91769	7.83279	2.89478	5.66702	4.81113	5.9511	6.697	4.83101	-0.47309	0.160205	0.720508
5830416I19Rik	0	0	0	0	0	0	0	0	0	0	NA	NA	NA
5830416P10Rik	0.20992	0.03934	0.02373	0	0.02163	0.07916	0.02992	0	0.06825	0.03268	-1.0606	0.546487	0.921078
5830417I10Rik	6.89957	9.55157	8.65027	8.53239	9.58542	10.4506	8.25383	10.5102	8.40845	9.70001	0.205915	0.1641	0.722562
5830418P13Rik	0	0.08193	0	0.05125	0	0.07397	0.04847	0	0.0333	0.03061	-0.111508	0.972749	NA
5830428M24Rik	0	0	0	0	0	0	0	0	0	0	NA	NA	NA
5830432E09Rik	0.20751	0.51757	0	0	0	0.04314	0	0.03027	0.18127	0.01835	-3.35043	0.200117	0.761818
5830444B04Rik	0.01613	0	0.01568	0	0	0.05029	0.10709	0.01412	0.00795	0.04288	2.40612	0.387919	NA
5830454E08Rik	0.17386	0	0	0.10015	0	0.13011	0.4618	0.60873	0.0685	0.30016	2.12779	0.365603	0.870854
5830473C10Rik	0	0	0	0	0	0	0	0	0	0	NA	NA	NA
5930403L14Rik	0	0	0	0	0	0.32354	0.03254	0	0	0.08902	6.56035	0.0143514	0.318212
5930412G12Rik	1.25685	0.34625	1.15941	2.27412	0.5426	2.94767	1.34985	3.96806	1.25916	2.20205	0.804846	0.205529	0.768345
5930430L01Rik	0.15556	0.2313	0.0126	0	0	0.08893	0.10594	0.11347	0.09987	0.07708	-0.381204	0.819736	0.980048
5930438M14Rik	0	0	0	0	0	0	0	0	0	0	NA	NA	NA
6030407O03Rik	0	0	0	0	0	0	0	0	0	0	NA	NA	NA
6030408B16Rik	0.18388	0.63503	0.28096	0	0	0	0.24153	0.87376	0.27497	0.27882	0.00987855	0.995431	0.99949
6030419C18Rik	0.76093	0.61177	0.25837	1.42631	0.80273	0.5122	0.04936	0.95151	0.76434	0.57895	-0.4019	0.63896	0.946593
6030440G07Rik	0.02364	0.02721	0	0.03404	0	0.02948	0	0	0.02122	0.00737	-1.30802	0.707032	NA
6030443J06Rik	1.12327	1.43751	0.55191	0.44743	0.12178	0.52166	0.6226	0.87863	0.89003	0.53617	-0.737961	0.236375	0.797782
6030458C11Rik	12.3418	9.50784	8.46223	10.236	9.11316	14.593	8.50531	11.303	10.137	10.8786	0.101332	0.609129	0.939305
6030466F02Rik	0	0	0	0	0	0	0	0	0	0	NA	NA	NA
6030468B19Rik	0	0.13794	0.06991	0	0	0	0.04897	0	0.05196	0.01224	-1.90081	0.57718	NA
6030469F06Rik	0	0	0	0	0	0	0	0	0	0	NA	NA	NA
6030498E09Rik	0	0	0.1273	0	0	0	0.17833	1.03139	0.03182	0.30243	3.21893	0.226718	0.789556
6230400D17Rik	1.82842	7.73582	1.36223	0.82072	0.92585	1.0366	4.92451	1.62124	2.9368	2.12705	-0.464156	0.541785	0.921078
6330403A02Rik	0	0.14968	0.19922	0	0.49928	0.15234	0.05233	0.17934	0.08722	0.22082	1.33801	0.30512	0.846158
6330403K07Rik	0.45268	1.35861	0.6288	1.11757	0	0.48396	2.13064	0	0.88942	0.65365	-0.439902	0.732196	0.966924
6330407A03Rik	0	0	0	0	0	0	0	0	0	0	NA	NA	NA
6330408A02Rik	0.94171	1.43949	1.17084	0.97822	0.80029	1.37674	1.22228	0.95943	1.13257	1.08969	-0.0561641	0.889293	0.988523
6330409D20Rik	0.20798	0.26602	0	0	0	0.08647	0.35412	0	0.1185	0.11015	-0.100913	0.970219	0.997653
6330410L21Rik	0	0.00769	0	0	0	0	0	0	0.00192	0	-0.647749	0.854562	NA
6330415B21Rik	0	0.12062	0	0	0	0.01452	0	0	0.03016	0.00363	-2.84793	0.404593	NA
6330416G13Rik	2.18497	1.08147	1.05188	1.25044	1.00909	3.48865	1.33785	2.6539	1.39219	2.12237	0.605155	0.179263	0.739818
6330418K02Rik	0.45325	0.80271	1.52554	0.10042	0.15448	0.47835	0.60552	0.61037	0.72048	0.46218	-0.652711	0.573966	0.927263
6330419J24Rik	1.98992	0.97064	2.03325	1.38429	1.36735	1.05168	0.982	0.63473	1.59452	1.00894	-0.656631	0.131797	0.682515
6330549D23Rik	2.48486	3.52301	1.67885	1.01303	0.79335	0.56972	0.67197	0.86362	2.17494	0.72466	-1.58819	0.000643044	0.0637125
6430411K18Rik	0	0	0	0	0	0	0	0	0	0	NA	NA	NA
6430503K07Rik	4.12614	12.5223	0	0	1.57888	6.19906	1.82024	0.57459	4.16212	2.54319	-0.710467	0.715402	0.962547
6430531B16Rik	0	0.53794	0	0.03205	0.29578	1.63754	0	0.03896	0.1425	0.49307	1.79282	0.370908	0.871686
6430548M08Rik	0	0.39282	0.11593	0	0	0.15896	0.21001	0.03599	0.12719	0.10124	-0.328617	0.844618	0.983631
6430550D23Rik	0.79957	0.70919	0.07647	0.39641	0.19746	0.04905	0.37495	0.04589	0.49541	0.16684	-1.55346	0.153971	0.714728
6430562O15Rik	0.24019	0	0.16056	0.04324	0.45229	0.11234	0.21471	0.3942	0.111	0.29338	1.39095	0.315901	0.848851
6430571L13Rik	0.40494	0.17481	0.02953	0.04374	0	0	0.14479	0	0.16326	0.0362	-2.15487	0.279809	0.825737
6430573F11Rik	0	0.03259	0	0	0	0.01766	0	0	0.00815	0.00441	-0.73176	0.835293	NA
6430584L05Rik	0	0	0	0	0	0	0	0	0	0	NA	NA	NA
6430706D22Rik	0	0	0	0	0	0	0	0	0	0	NA	NA	NA
6430710C18Rik	0.0628	0.69399	0	0	0.16694	0	0	0	0.1892	0.04174	-2.15841	NA	NA
6530402F18Rik	0.06019	0.03465	0	0	0	0	0	0	0.02371	0	-4.17769	0.219918	NA
6530411M01Rik	0	0	0	0	0	0.0793	0.12991	1.00178	0	0.30275	6.09934	0.0194082	0.356902
6720468P15Rik	0	0	0	0	0	0	0.04436	0	0	0.01109	1.94393	0.578102	NA
6720483E21Rik	0	0	0	0	0	0	0.14139	0	0	0.03535	2.90348	0.399107	NA
6720489N17Rik	1.61593	2.05185	2.80916	1.56552	1.44062	1.67347	1.99102	1.93738	2.01062	1.76062	-0.194354	0.593545	0.93413
6820408C15Rik	0.07475	0	0.05815	0	0	0.83915	0.04582	0	0.03322	0.22124	2.71766	NA	NA
6820431F20Rik	21.3214	26.5999	10.6704	14.2866	18.3091	13.2449	13.8397	18.9689	18.2196	16.0906	-0.179454	0.457311	0.89565
7420426K07Rik	0	0	0	0	0	0	0	0	0	0	NA	NA	NA
7420461P10Rik	0	0	0	0	0	0	0	0	0	0	NA	NA	NA
7420700N18Rik	0	0	0	0	0.3909	0	0	0	0	0.09772	5.01013	NA	NA
7420701I03Rik	0	0	0	0	0	0	0	0	0	0	NA	NA	NA
7530416G11Rik	0	0	0	0	0	0	0	0	0	0	NA	NA	NA
7630403G23Rik	0	0	0	0	0	0	0	0	0	0	NA	NA	NA
8030411F24Rik	0.17195	0.3464	0.45978	0	0.03809	0	0.43916	0	0.24453	0.11931	-1.02211	0.685596	0.956248
8030423F21Rik	0	0	0	0	0	0	0.20374	0.01587	0	0.0549	4.87243	0.1517	NA
8030423J24Rik	0	0	0	0	0	0	0	0	0	0	NA	NA	NA
8030442B05Rik	0	0	0	0	0	0	0	0	0	0	NA	NA	NA
8030443G20Rik	0	0	0	0	0	0	0.2046	0	0	0.05115	3.12363	0.363155	NA
8030462N17Rik	7.06729	5.80367	6.14417	3.74452	4.28671	4.65721	5.83776	7.01317	5.68991	5.44871	-0.0651986	0.800756	0.977471
8430408G22Rik	0	0	0	0	0	0	0	0	0	0	NA	NA	NA
8430419L09Rik	3.17954	5.65982	3.77196	2.59883	5.80366	3.30732	3.78751	2.07391	3.80254	3.7431	-0.0207348	0.950392	0.995388
8430422H06Rik	0	0	0	0	0	0	0	0	0	0	NA	NA	NA
8430423G03Rik	0	0	0	0	0	0	0	0	0	0	NA	NA	NA
8430426J06Rik	0	0	0	0	0	0	0.15082	0	0	0.03771	3.12363	0.363155	NA
8430429K09Rik	0.86018	0.93263	1.23512	0.80663	0.81542	3.06889	2.20712	0.22763	0.95864	1.57977	0.721829	0.265824	0.819623
8430431K14Rik	0	0	0	0	0	0.03387	0	0	0	0.00847	2.16998	0.533178	NA
8430436N08Rik	0	0	0	0	0	0	0	0	0	0	NA	NA	NA
8430437L04Rik	0	0.05365	0	0	0	0	0	0	0.01341	0	-1.9829	0.569184	NA
9030025P20Rik	1.41363	1.13631	1.37452	4.36992	4.33037	2.15836	3.38633	3.00811	2.0736	3.22079	0.640456	0.180082	0.7404
9030204H09Rik	0	0	0	0	0	0.34543	0.20209	0	0	0.13688	4.0635	0.233458	NA
9030404E10Rik	0	0	0	0	0	0	0	0	0	0	NA	NA	NA
9030612E09Rik	0.15222	0	0	0	0	0.25889	0.05655	0	0.03806	0.07886	1.04428	0.743318	0.967735
9030617O03Rik	0.22403	1.03157	0.05446	0	0.30487	0.3892	0.10626	0.12606	0.32752	0.2316	-0.498585	0.680641	0.95517
9030619P08Rik	0	0	0	0	0	0	0	0	0	0	NA	NA	NA
9030624G23Rik	3.22371	1.87517	2.43673	3.95352	1.84724	2.20222	2.93261	3.01124	2.87228	2.49833	-0.201945	0.57993	0.929539
9030624J02Rik	8.37823	6.43533	9.91618	8.42512	7.4883	8.82833	8.55924	6.6635	8.28871	7.88484	-0.0716437	0.714487	0.962156
9030625G05Rik	0	0	0	0	0.02187	0	0.07563	0	0	0.02438	2.28184	0.511407	NA
9130008F23Rik	0.38292	1.07446	0.60503	0.58592	0	0.22388	0.37897	0.31423	0.66208	0.22927	-1.53705	0.132568	0.683207
9130011E15Rik	6.59263	7.36325	4.14627	6.05108	2.15024	6.21992	4.11031	9.49546	6.03831	5.49398	-0.13898	0.707285	0.960032
9130015A21Rik	0.02444	0	0	0.0704	0	0	0	0	0.02371	0	-2.12816	0.540133	NA
9130015L21Rik	0	0	0	0	0	0	0	0	0	0	NA	NA	NA
9130019O22Rik	0.68619	0.42947	0.6089	0.08635	0.43686	0.70629	0.66018	1.32956	0.45273	0.78322	0.781981	0.233047	0.79599
9130019P16Rik	0.00576	0	0	0	0	0	0.00588	0	0.00144	0.00147	0.0735855	0.983387	NA
9130023H24Rik	0.54109	0.40695	0.6594	0.1039	2.57642	0.96283	0.48645	0.39153	0.42784	1.10431	1.36696	0.0529322	0.521686
9130024F11Rik	0.22176	0.36697	0.14151	0.58883	1.02555	0.34574	0.32567	0.35183	0.32977	0.5122	0.645468	0.365624	0.870854
9130204L05Rik	0	0	0	0	0	0	0	0	0	0	NA	NA	NA
9130209A04Rik	0	0	0	0	0	0	0	0	0	0	NA	NA	NA
9130221F21Rik	0.00982	0.0113	0	0	0	0	0	0	0.00528	0	-1.38157	0.69502	NA
9130221H12Rik	0.28482	2.19872	0.34211	2.00264	1.82615	1.04486	0.66754	0.32264	1.20707	0.9653	-0.313605	0.704245	0.960032
9130227L01Rik	0	0	0	0	0	0	0	0	0	0	NA	NA	NA
9130230L23Rik	0	0.02045	0	0.07677	0	0	0	0	0.0243	0	-2.62531	0.446393	NA
9130401M01Rik	72.4296	60.8908	70.4066	90.2268	87.9168	68.2653	72.7233	63.209	73.4885	73.0286	-0.00821335	0.959287	0.996521
9130409I23Rik	0	0	0	0	0	0	0	0	0	0	NA	NA	NA
9230009I02Rik	0	0	0	0	0	0	0	0	0	0	NA	NA	NA
9230102K24Rik	0	0	0	0	0	0	0	0	0	0	NA	NA	NA
9230102O04Rik	0	0	0	0	0	0	0	0	0	0	NA	NA	NA
9230104L09Rik	0	0	0	0	0	0	0	0	0	0	NA	NA	NA
9230105E05Rik	0	0.09253	0	0	0	0	0.05865	0.0201	0.02313	0.01969	-0.230273	0.944825	NA
9230110C19Rik	2.33686	1.28901	4.65487	4.41702	8.28316	5.74839	6.08442	4.48874	3.17444	6.15118	0.956569	0.0224031	0.384107
9230110F15Rik	0	0	0	0	0	0	0	0	0	0	NA	NA	NA
9230112D13Rik	0.06641	0	0	0	0	0	0	0	0.0166	0	-1.32699	0.706698	NA
9230112J17Rik	0	0	0	0	0	0	0	0	0	0	NA	NA	NA
9230114K14Rik	0.87825	0.29488	0.69977	1.35262	2.44286	0.9737	1.00938	2.45574	0.80638	1.72042	1.09527	0.0667113	0.560397
9230116L04Rik	1.0179	0.29759	0.10997	0.02327	0.28635	0.28213	0.56121	0.14143	0.36218	0.31778	-0.188126	0.874062	0.986681
9230116N13Rik	0.82545	0.04255	0.79063	0.1242	0.27293	0.19976	0.84328	1.50977	0.44571	0.70644	0.654458	0.50854	0.908728
9330020H09Rik	0.5577	0.45982	1.37767	0.17366	0.0935	0.329	0.48506	2.37488	0.64221	0.82061	0.344729	0.685495	0.956248
9330102E08Rik	0.04029	0.15462	0.1306	0.05803	0.22614	0.15915	0.10977	0.0823	0.09588	0.14434	0.593897	0.567098	0.926947
9330111N05Rik	0	0.06341	0	0.07933	0	0	0	0	0.03568	0	-3.14342	0.359224	NA
9330117O12Rik	0	0	0	0	0	0	0	0	0	0	NA	NA	NA
9330133O14Rik	0.56781	1.30728	1.08639	0.50118	0.03246	1.01662	0.47716	0.60924	0.86566	0.53387	-0.702466	0.377128	0.873829
9330151L19Rik	2.62818	2.32457	1.924	4.41325	2.72459	2.79708	2.04223	1.54551	2.8225	2.27735	-0.305003	0.418301	0.882425
9330158H04Rik	0	0	0	0	0	0	0	0	0	0	NA	NA	NA
9330159F19Rik	0.49894	0.36359	0.21364	0.10547	0.14197	0.01713	0.01403	0.19232	0.29541	0.09136	-1.70526	0.0754294	0.585173
9330159M07Rik	0.44006	0.66489	0.1248	0.10562	0	0.40022	0.18732	0.41729	0.33384	0.25121	-0.41882	0.720182	0.962547
9330162012Rik	0.59836	0.14181	0.01711	1.08981	0	1.60239	0.17979	0	0.46177	0.44554	-0.0487384	0.975817	0.997713
9330162B11Rik	0	0	0	0	0	0	0	0	0	0	NA	NA	NA
9330175E14Rik	0	0	0	0	0	0	0.01716	0	0	0.00429	0.794924	0.82202	NA
9330175M20Rik	0.10124	0	0	0	0	0	0	0	0.02531	0	-3.52648	0.302204	NA
9330178D15Rik	0	0	0	0	0	0	0	0	0	0	NA	NA	NA
9330179D12Rik	0	0	0	0	0	0	0	0	0	0	NA	NA	NA
9330182L06Rik	0.38527	0.12212	0.32032	0.09649	0.06432	0.47357	0.32514	0.08797	0.23105	0.23775	0.0387911	0.965011	0.997653
9330182O14Rik	0	0	0	0	0	0	0	0	0	0	NA	NA	NA
9330188P03Rik	0	0	0	0	0	0	0	0	0	0	NA	NA	NA
9430007A20Rik	0	0	0	0	0	0	0	0	0	0	NA	NA	NA
9430008C03Rik	6.03529	5.28804	4.66456	8.26925	5.1316	4.27681	5.90774	7.79947	6.06428	5.7789	-0.0700753	0.789766	0.977471
9430014N10Rik	0	0	0	0	0	0	0	0	0	0	NA	NA	NA
9430015G10Rik	4.1181	4.91949	3.89085	7.83279	8.67552	6.56582	5.27869	4.06375	5.19031	6.14595	0.247205	0.42539	0.885576
9430016H08Rik	14.2533	9.0905	13.1196	14.1803	10.1424	10.1412	11.7127	8.12404	12.6609	10.0301	-0.334287	0.168509	0.728422
9430018G01Rik	0.58674	0.5447	0.32513	0.59965	0.10063	0.99936	0.08379	0.14358	0.51406	0.33184	-0.632284	NA	NA
9430019J16Rik	0	0	0	0	0	0	0	0	0	0	NA	NA	NA
9430020K01Rik	3.44675	4.8868	4.0157	4.02956	5.11886	3.03516	2.56837	3.97789	4.0947	3.67507	-0.15562	0.516719	0.911343
9430021M05Rik	0	0	0	0	0	0.27003	0	0	0	0.06751	4.75855	0.161655	NA
9430037G07Rik	0.53671	0.43062	1.15442	1.05399	0.39633	1.00413	0.81415	1.23855	0.79394	0.86329	0.116779	0.835234	0.982154
9430038I01Rik	7.00423	10.4158	9.37833	5.68835	5.69799	7.61904	4.66871	6.7541	8.12168	6.18496	-0.39573	0.216916	0.775456
9430041J12Rik	0.22349	0.69463	0.32596	1.41614	1.74277	1.0035	0.37672	1.21287	0.66506	1.08397	0.711206	0.321111	0.849575
9430060I03Rik	0	0.01779	0	0	0	0	0	0	0.00445	0	-0.647749	0.854562	NA
9430069I07Rik	0	0	0	0	0	0	0.04614	0	0	0.01154	0.794924	0.82202	NA
9430076C15Rik	0	0	0	0	0	0	0	0	0	0	NA	NA	NA
9430083A17Rik	0.2765	0.07957	0.42008	0.03733	0.03828	0.39875	0.40605	0.58994	0.20337	0.35826	0.804588	0.437066	0.887757
9430091E24Rik	1.8281	2.08217	1.77753	1.18401	0.5057	2.09917	1.81819	0.96519	1.71795	1.34706	-0.351872	0.477323	0.900472
9530002B09Rik	0	0	0	0	0	0	0	0	0	0	NA	NA	NA
9530003J23Rik	0	0	0	0	0	0	0	0	0	0	NA	NA	NA
9530026F06Rik	0	0	0	0	0	0	0	0	0	0	NA	NA	NA
9530026P05Rik	0	0	0	0	0	0	0	0	0	0	NA	NA	NA
9530027J09Rik	1.08925	0.4945	0.37293	0.11047	0.48941	0.7654	0.18808	0.13429	0.51679	0.3943	-0.389877	0.691673	0.958425
9530036O11Rik	0	0.02033	0	0	0	0.03304	0	0	0.00508	0.00826	0.643295	0.852826	NA
9530051G07Rik	0.43312	0.20213	0.26179	0.01686	0.03112	0.50372	0.29897	0.32789	0.22848	0.29042	0.338836	0.729396	0.966543
9530052E02Rik	0	0	0	0	0	0	0	1.65932	0	0.41483	6.20224	NA	NA
9530053A07Rik	0.02283	0.18771	0	0.08923	0	0.04068	0.04997	0	0.07494	0.02266	-1.71733	0.342801	0.863194
9530059O14Rik	0.17535	0.08972	0	0	0.05755	0.0567	0	0	0.06627	0.02856	-1.20726	0.615718	0.939305
9530068E07Rik	19.5205	22.2542	19.9579	15.3227	23.7846	17.0456	20.7446	15.0333	19.2638	19.152	-0.00756411	0.968285	0.997653
9530077C05Rik	1.91639	1.87516	2.98139	0.34498	2.26072	1.01585	1.07678	0.9226	1.77948	1.31899	-0.431154	0.477034	0.900466
9530080O11Rik	0.6724	0.53323	0.14529	0	0.71501	1.06231	0.25951	0.4447	0.33773	0.62038	0.873253	0.427564	0.886901
9530082P21Rik	2.41848	3.30137	3.43203	5.28317	2.24448	2.67	3.17189	1.931	3.60876	2.50434	-0.523834	0.100507	0.638326
9530091C08Rik	1.40884	2.26307	0.58889	0.58768	1.1279	0.93717	0.53932	1.10562	1.21212	0.9275	-0.387245	0.387387	0.876348
9630001P10Rik	0.00919	0	0	0	0	0	0	0.11263	0.0023	0.02816	3.14027	0.357729	NA
9630013A20Rik	0	0	0	0	0	0	0	0	0	0	NA	NA	NA
9630028B13Rik	0.03034	0.20083	0	0.10924	0.04033	0.35951	0.08524	0.01328	0.0851	0.12459	0.556147	0.718681	0.962547
9630028H03Rik	0	0	0	0	0.03002	0	0	0	0	0.0075	1.79605	0.608188	NA
9630033F20Rik	10.163	10.2337	7.08298	10.9081	9.92082	8.38884	8.49677	11.4154	9.59695	9.55546	-0.00647641	0.973536	0.997713
9830107B12Rik	0	0	0	0	0	0	0	0	0	0	NA	NA	NA
9830132P13Rik	0	0	0	0.00888	0	0	0	0	0.00222	0	-0.647749	0.854562	NA
9830147E19Rik	0.8146	0.61725	0.39603	0.48261	1.58077	1.34398	1.29044	1.06505	0.57762	1.32006	1.19289	0.00176499	0.106907
9830166K06Rik	0	0	0	0	0	0	0	0	0	0	NA	NA	NA
9930012K11Rik	0.18212	0.4193	0.15179	1.03037	0.47263	0.63279	0.42527	1.25255	0.4459	0.69581	0.644993	0.440651	0.888814
9930014A18Rik	0.07554	0.58553	0.28891	0.58746	0.23652	0.33919	0.36529	2.85653	0.38436	0.94938	1.30245	0.100049	0.637086
9930021J03Rik	17.5529	19.2984	18.5884	17.5367	13.3209	22.2143	14.591	19.1936	18.2441	17.33	-0.0746343	0.648401	0.947694
9930104L06Rik	1.4753	1.72863	2.03218	3.5157	1.42405	1.07338	2.12619	1.33748	2.18795	1.49028	-0.550099	0.176552	0.736987
9930111H07Rik	0	0	0	0	0	0	0.09644	0	0	0.02411	1.94393	0.578102	NA
9930111J21Rik1	0	0	0	0	0.02371	0.00834	0.00683	0	0	0.00972	2.83112	0.411375	NA
9930111J21Rik2	0	0	0	0	0	0	0	0	0	0	NA	NA	NA
a	0.18667	0	0	0	0.13233	0	0	0.84967	0.04667	0.2455	2.37092	0.465827	0.896232
A130010J15Rik	1.32074	2.24955	3.05325	3.42557	1.97051	2.64746	1.65217	1.49817	2.51228	1.94208	-0.36946	0.303411	0.845495
A130077B15Rik	31.5054	46.6367	13.3937	18.4933	10.8671	36.6135	19.9065	39.0487	27.5073	26.609	-0.0481523	0.930531	0.993487
A1bg	0	0	0	0	0	0	0	0	0	0	NA	NA	NA
A1cf	0	0	0	0	0	0	0.00689	0	0	0.00172	0.794924	0.82202	NA
A230001M10Rik	0	0	0	0	0	0	0	0	0	0	NA	NA	NA
A230009B12Rik	0	0	0	0	0	0	0	0	0	0	NA	NA	NA
A230020J21Rik	0.03133	0.3066	0.10664	0	0.19437	0.09771	0.2721	0.10971	0.11114	0.16847	0.601715	0.704934	0.960032
A230028O05Rik	0	0	0	0	0.05738	0	0	0	0	0.01434	2.93199	0.394334	NA
A230046K03Rik	22.704	28.0702	18.3451	28.3457	18.1258	22.5476	19.5	23.0697	24.3663	20.8108	-0.227641	0.159029	0.719454
A230050P20Rik	0.0921	0.72452	0.403	0.6632	0.09522	0.47866	0.70571	0.21499	0.47071	0.37364	-0.327791	0.743362	0.967735
A230056J06Rik	0.12287	0	0	0	0	0.16347	0.17573	0	0.03072	0.0848	1.45949	0.593394	0.93413
A230056P14Rik	0.3126	0.0635	0.05364	0.90035	0.06518	0.57337	0.03757	0.93354	0.33252	0.40242	0.271394	0.837825	0.983036
A230057D06Rik	0	0.04452	0	0	0	0	0	0	0.01113	0	-1.9829	0.569184	NA
A230065H16Rik	0	0	0	0	0	0.19619	0	0	0	0.04905	2.58621	0.454504	NA
A230070E04Rik	0	0	0	0	0	0	0	0	0	0	NA	NA	NA
A230072C01Rik	3.2162	3.76993	1.34676	2.06229	0.86333	4.37746	2.00259	1.99325	2.5988	2.30916	-0.171942	0.734511	0.967488
A230072E10Rik	0.23558	0.25311	0.37414	0.04523	0.06959	0.32321	0.02407	0.06874	0.22702	0.1214	-0.90912	0.417239	0.882368
A230073K19Rik	0.81178	0.89369	0.64111	0.28078	0.43664	0.64995	0.64825	1.88658	0.65684	0.90536	0.456938	0.37139	0.871866
A230077H06Rik	0.09739	0	0	0	0	0	0	0	0.02435	0	-3.66332	0.283391	NA
A230103J11Rik	0.02424	0.0279	0.04713	0.40138	0.05369	0	0.03714	0.12728	0.12516	0.05453	-1.2072	0.500802	0.905189
A230108P19Rik	0.16535	0.48774	0.17082	0.11906	0.87912	0.74758	0.26393	0.10855	0.23574	0.4998	1.08848	0.233684	0.796389
A2m	0	0	0	0	0	0	0	0	0	0	NA	NA	NA
A330009N23Rik	0.11638	0.01675	0	0.31424	0.11602	0.07258	0.05944	0.0764	0.11184	0.08111	-0.450416	0.803236	0.977471
A330015K06Rik	0	0	0	0	0	0	0	0	0	0	NA	NA	NA
A330023F24Rik	0.00995	0.24044	0	0	0	0.01241	0	0.04353	0.0626	0.01398	-2.19757	NA	NA
A330032B11Rik	0.18848	0.7129	0.09163	0.01939	0.04772	0.31904	0.05502	0.18855	0.2531	0.15258	-0.740801	0.580488	0.929539
A330033J07Rik	0.01835	0.01056	0	0	0	0	0.02812	0	0.00723	0.00703	0.00440869	0.998981	NA
A330035P11Rik	0.69568	1.96369	0.76909	0.59013	1.14004	2.1514	1.31432	0.41708	1.00465	1.25571	0.323978	0.588492	0.932812
A330040F15Rik	0.28031	0.13445	0	0	1.69736	0	0	0	0.10369	0.42434	2.03269	NA	NA
A330041J22Rik	0.01402	0	0.01363	0	0	0.05245	0.08593	0	0.00691	0.0346	2.19114	0.521002	NA
A330048O09Rik	0	0	0	0	0	0	0.03957	0	0	0.00989	0.794924	0.82202	NA
A330049N07Rik	0	0.01495	0.21471	0	0	0.0162	0	0.04548	0.05742	0.01542	-1.94634	0.556861	NA
A330050F15Rik	0	0	0	0	0	0	0	0	0	0	NA	NA	NA
A330069E16Rik	0.98475	1.40034	1.4081	7.21592	0.02567	1.26437	1.56822	0.10141	2.75228	0.73992	-1.88832	0.0675179	0.562717
A330070K13Rik	0	0	0	0	0	0	0	0	0	0	NA	NA	NA
A330074K22Rik	0.0519	0	0.4037	0	0.0092	0.03884	0.68926	0	0.1139	0.18432	0.692974	NA	NA
A330076C08Rik	0	0	0	0	0	0	0	0	0	0	NA	NA	NA
A330076H08Rik	0.05629	0.16199	0	0	0	0	0.10063	0	0.05457	0.02516	-1.1031	0.738417	NA
A330093E20Rik	0.05367	0	0.01044	0.04637	0.02853	0.1071	0.31799	0	0.02762	0.1134	2.04898	0.310292	0.847496
A330102I10Rik	0.18207	0	0.05311	0	0	0	0	0.15937	0.0588	0.03984	-0.601047	0.855455	NA
A3galt2	0.09907	0.02632	0	0.02195	0.04727	0.01901	0	0.37357	0.03684	0.10996	1.56167	0.410931	0.880462
A430005L14Rik	39.9187	41.1542	39.2265	47.4823	54.3648	29.051	33.7317	36.4466	41.9454	38.3985	-0.126353	0.535538	0.917897
A430033K04Rik	0.64958	0.03786	0.07995	0.02368	0.50276	0.2769	0.1176	0.17274	0.19777	0.2675	0.433149	0.703713	0.960032
A430035B10Rik	0.22686	0.1997	0.67472	0.11531	0.24833	0.43275	0.02727	0	0.30415	0.17709	-0.776767	0.564154	0.925964
A430078G23Rik	1.05361	1.69402	0.38947	0.42636	0.16975	0.90143	0.64938	2.01218	0.89086	0.93318	0.0600579	0.933725	0.993851
A430088P11Rik	0	0	0	0	0	0	0.00586	0	0	0.00146	0.794924	0.82202	NA
A430089I19Rik	0	0	0	0	0	0	0	0	0	0	NA	NA	NA
A430090L17Rik	1.58361	2.83128	0.63363	0.39355	0.35393	1.20608	0.2935	1.91365	1.36052	0.94179	-0.536637	0.431292	0.886969
A430093F15Rik	0	0	0	0	0	0	0	0	0	0	NA	NA	NA
A430105I19Rik	0	0.01892	0	0.03156	0	0.12982	0	0	0.01262	0.03246	1.37404	0.671789	0.953288
A430107P09Rik	0.0231	0.02659	0	0	0	0	0	0	0.01242	0	-2.30897	0.504977	NA
A4galt	0.95026	0.28715	0.35804	0.59871	0.31578	0.31112	0.02427	0.08318	0.54854	0.18359	-1.5712	0.108068	0.652025
A4gnt	0	0	0	0	0	0	0	0	0	0	NA	NA	NA
A530006G24Rik	0	0	0	0	0	0	0	0	0	0	NA	NA	NA
A530013C23Rik	0	0	0	0	0	0	0	0	0	0	NA	NA	NA
A530016L24Rik	0	0	0	0	0	0	0	0	0	0	NA	NA	NA
A530032D15Rik	0	0	0	0	0	0	0	0	0	0	NA	NA	NA
A530046M15Rik	0.0168	0	0	0	0	0	0.05148	0.05881	0.0042	0.02757	2.24916	0.513304	NA
A530050N04Rik	0	0	0	0	0	0	0	0	0	0	NA	NA	NA
A530053G22Rik	0	0	0	0	0	0	0	0	0	0	NA	NA	NA
A530054K11Rik	5.63697	5.32906	5.94181	6.20695	4.76971	6.30282	5.50395	3.8862	5.7787	5.11567	-0.174584	0.371497	0.871866
A530058N18Rik	0	0	0	0	0	0	0	0	0	0	NA	NA	NA
A530064D06Rik	0	0	0.01322	0	0	0	0	0	0.0033	0	-0.647749	0.854562	NA
A530065N20Rik	0	0	0	0	0	0	0	0	0	0	NA	NA	NA
A530072M11Rik	0.09765	1.14016	0.78671	0.02009	0.3214	0.59157	0.05701	0.04884	0.51115	0.2547	-1.00242	0.41903	0.882425
A530088E08Rik	0	0	0.04198	0	0	0	0	0	0.0105	0	-1.76935	0.613084	NA
A530099J19Rik	0	0	0	0	0	0	0	0	0	0	NA	NA	NA
A630001G21Rik	0	0	0.12975	0	0.46119	0.08322	0.17723	0	0.03244	0.18041	2.46265	0.284762	0.82809
A630010A05Rik	0	0	0	0	0	0	0	0	0	0	NA	NA	NA
A630012P03Rik	0.19652	0.04524	0.03822	0	0	0	0.02677	0	0.07	0.00669	-3.20208	0.310377	NA
A630019I02Rik	0	0	0	0	0	0	0	0.04538	0	0.01134	2.609	0.450389	NA
A630020A06	0.15387	0.07591	0.02137	0	0	0	0.11228	0.05131	0.06279	0.0409	-0.623378	0.775824	0.975802
A630023A22Rik	0	0	0	0	1.47591	0	0	0	0	0.36898	21.0978	NA	NA
A630023P12Rik	0	0	0	0	4.08183	0	0	0	0	1.02046	21.4476	NA	NA
A630033H20Rik	0	0	0	0	0	0.00951	0	0	0	0.00238	0.794924	0.82202	NA
A630066F11Rik	0.80413	0.23735	1.30314	0.86111	0.31061	0.59149	1.24279	1.04679	0.80143	0.79792	-0.011218	0.989152	0.9989
A630072M18Rik	1.40876	2.18794	0.73365	1.38232	0.87174	1.42355	0.70252	1.74727	1.42817	1.18627	-0.27083	0.516521	0.911343
A630073D07Rik	0	0	0	0	0	0	0	0	0	0	NA	NA	NA
A630075F10Rik	0	0	0	0	0	0	0.0752	0	0	0.0188	2.90348	0.399107	NA
A630076J17Rik	0	0	0	0	0	0	0	0	0	0	NA	NA	NA
A630077J23Rik	0	0	0	0	0	0	0	0	0	0	NA	NA	NA
A630089N07Rik	8.11065	13.0071	4.62095	6.65199	2.90066	11.4619	7.23312	12.3948	8.09768	8.49763	0.0679425	0.864511	0.986681
A630095E13Rik	0	0	0	0	0	0	0	0	0	0	NA	NA	NA
A630095N17Rik	0	0	0	0	0	0	0	0	0	0	NA	NA	NA
A730006G06Rik	0	0	0	0	0	0	0	0	0	0	NA	NA	NA
A730008H23Rik	0.01165	0	0.01133	0.01678	0	0	0	0	0.00994	0	-1.96241	0.573337	NA
A730017C20Rik	0	0	0.01294	0.32586	0	0	0.05439	0	0.0847	0.0136	-2.60816	0.433923	0.886969
A730017L22Rik	1.7296	2.86761	1.72406	1.22192	1.01214	2.44219	1.96701	2.03766	1.8858	1.86475	-0.01932	0.964717	0.997653
A730018C14Rik	0	0	0	0	0	0	0	0	0	0	NA	NA	NA
A730020E08Rik	0	0	0	0	0	0.1746	0.01589	0	0	0.04762	3.88456	0.255185	NA
A730020M07Rik	0	0	0	0	0	0	0	0	0	0	NA	NA	NA
A730036I17Rik	0	0	0	0.01084	0.72022	0	0.13839	1.08032	0.00271	0.48473	7.55651	1.00144e-05	0.00404935
A730043L09Rik	0	0	0	0	0	0	0	0	0	0	NA	NA	NA
A730046J19Rik	0	0	0.00534	0	0	0	0	0	0.00134	0	-0.647749	0.854562	NA
A730056A06Rik	0.02607	0	0.0338	0	0	0	0	0	0.01497	0	-2.99334	0.383305	NA
A730082K24Rik	0	0	0	0	0	0	0	0	0	0	NA	NA	NA
A730085K08Rik	0	0	0	0	0	0	0	0	0	0	NA	NA	NA
A730090H04Rik	0	0	0	0	0	0	0.22219	0	0	0.05555	4.11649	0.227286	NA
A730090N16Rik	0.20549	0.43009	0.01816	0	2.76446	0	0.32443	0	0.16344	0.77222	2.24194	0.200815	0.762923
A730098P11Rik	0.52081	0.51307	3.13094	0.88705	0.78546	0.69956	2.99286	0.69258	1.26297	1.29262	0.0339275	NA	NA
A830009L08Rik	0	0	0	0.25184	0	0	0.0094	0.48338	0.06296	0.1232	0.969562	NA	NA
A830010M20Rik	3.33457	3.58771	2.90767	5.12708	2.55504	3.56289	2.79718	2.49037	3.73926	2.85137	-0.389764	0.096424	0.63487
A830011K09Rik	0	0	0	0	0	0	0	0	0	0	NA	NA	NA
A830018L16Rik	0.76014	1.23007	0.22113	0.5294	0.43342	1.25117	0.49012	0.70354	0.68518	0.71956	0.0696247	0.892583	0.988523
A830019L24Rik	0	0	0	0	0	0	0	0	0	0	NA	NA	NA
A830052D11Rik	0.4344	0	0	0	0	0	0.25693	0	0.1086	0.06423	-0.75194	0.818655	0.979741
A830080D01Rik	30.7936	43.1088	33.7851	36.7968	31.688	44.6111	34.9325	38.8862	36.121	37.5294	0.055022	0.719285	0.962547
A830082K12Rik	0.10088	0.12903	0.07629	0	0	0.01398	0	0	0.07655	0.0035	-4.24978	0.141767	NA
A830082N09Rik	0.16477	0.28071	0.02884	0.01898	0.16353	0.15207	0.19526	0.31152	0.12332	0.2056	0.732597	0.401661	0.879014
A930001A20Rik	0.58828	0	0	0	0	0	0	0	0.14707	0	-5.36899	NA	NA
A930001C03Rik	0.02166	0	0	0.06237	0.1919	0	0	0	0.02101	0.04798	1.23682	0.71305	NA
A930002C04Rik	0	0.42707	0.01002	0	0	0.01285	0.09475	0	0.10927	0.0269	-2.00802	NA	NA
A930003A15Rik	0	0	0	0	0	0	0	0	0	0	NA	NA	NA
A930003O13Rik	0	0	0	0	0	0	0	0	0	0	NA	NA	NA
A930004D18Rik	0.58862	0.78372	0.94469	0.04085	0.59701	1.14989	0.52888	0.55868	0.58947	0.70862	0.262355	0.719303	0.962547
A930005H10Rik	0.25743	0.04234	0.76881	0.87387	0.37477	0.68804	0.28178	0.32191	0.48561	0.41662	-0.218486	0.834731	0.982154
A930006I01Rik	0	0	0	0	0	0	0	0	0	0	NA	NA	NA
A930006K02Rik	0	0	0.09687	0	0	0	1.15344	0	0.02422	0.28836	3.54912	NA	NA
A930007I19Rik	1.00353	2.20776	0.34694	0.08029	0.17785	1.00133	1.20747	0.78081	0.90963	0.79186	-0.202156	0.814945	0.979569
A930009A15Rik	0	0.11814	0	0	0	0	0	0	0.02954	0	-2.39849	0.48801	NA
A930011G23Rik	0	0	0	0	0	0	0	0	0	0	NA	NA	NA
A930011O12Rik	0.08955	0.62588	0.09329	0	0	0.11169	0.05881	0	0.20218	0.04262	-2.24238	0.18991	0.751421
A930012L18Rik	0	0.01258	0.14877	0	0	0.02726	0.01116	0.0574	0.04034	0.02396	-0.782755	0.789061	NA
A930013F10Rik	0.83065	1.78983	0.46596	0.24538	0.7172	1.42123	0.54397	0.5593	0.83296	0.81042	-0.040392	0.953925	0.996011
A930015D03Rik	0.19401	0.07444	0.09432	0.09313	0.05731	0.52429	0	0.33964	0.11398	0.23031	1.00038	0.602421	0.937371
A930016O22Rik	0	0	0	0.02907	0	0	0.07217	0	0.00727	0.01804	1.47558	0.665405	NA
A930017M01Rik	0	0.06214	0	0	0	0	0.02364	0	0.01554	0.00591	-1.33617	0.693199	NA
A930018P22Rik	2.52359	2.79612	0.88949	1.04485	1.87287	3.81645	2.73925	0.27612	1.81351	2.17617	0.265957	0.734414	0.967488
A930019D19Rik	0.40452	4.00473	0.236	0	0.50185	0.60545	0.74387	0.14163	1.16131	0.4982	-1.21553	0.343036	0.863194
A930024E05Rik	0.64179	0.62876	1.07546	1.12089	2.33535	0.90266	0.85095	0.57372	0.86672	1.16567	0.434917	0.487975	0.901964
A930041C12Rik	1.34709	0.83074	1.87117	0.55428	0.08527	0.9601	0.44235	0.25267	1.15082	0.4351	-1.40952	0.222509	0.784207
AA387883	0	0	0	0	0	0	0	0	0	0	NA	NA	NA
AA388235	0.12694	0.00769	0.07146	0	0.35522	0.14999	0.00683	0.2924	0.05152	0.20111	1.95054	0.173237	0.733059
AA413626	2.24376	1.99254	0	0	0	0.87955	1.44083	2.80573	1.05907	1.28153	0.267317	0.87895	0.987981
AA414768	0.92877	0.4633	0.34618	0	0.61727	0.01931	0.30046	0	0.43456	0.23426	-0.881823	0.562595	0.925858
AA415398	0.04075	0.03127	0.30377	0.56728	0.33703	0.08471	0.43018	1.21275	0.23577	0.51617	1.13181	0.325555	0.851687
AA465934	1.72678	2.75234	0.96866	1.91289	0.88279	1.90524	0.74634	1.04641	1.84017	1.14519	-0.685614	0.455578	0.89565
AA467197	0.08074	0.78998	0.157	1.56962	1.89589	0.40279	0.37116	0.35335	0.64934	0.7558	0.237787	0.850242	0.983631
AA474331	0.82699	0.03808	0.38597	12.7195	2.31575	3.21821	1.38557	1.15822	3.49264	2.01944	-0.78607	NA	NA
AA536875	0	0	0	0	0	0	0	0	0	0	NA	NA	NA
AA543186	0.89875	0.54361	0.1333	0	0	0.89298	0.37349	0.02667	0.39392	0.32328	-0.286309	0.854799	0.985166
AA543401	0	0	0.08007	0	1.42288	0.02568	0	0	0.02002	0.36214	4.14762	NA	NA
AA545190	0	0	0	0	0	0	0	0	0	0	NA	NA	NA
AA619741	0	0	0	0	0	0	0	0	0	0	NA	NA	NA
AA792892	0	0.02454	0.04145	0	0	0	0	0	0.0165	0	-1.84325	0.597741	NA
AA986860	0	0.05112	0	0	0	0.01108	0	0	0.01278	0.00277	-1.9994	0.561516	NA
AA987161	6.41741	4.88397	7.93881	9.97284	5.83825	8.65733	7.99719	7.95121	7.30326	7.61099	0.0596308	0.795534	0.977471
Aaas	45.7097	28.0701	44.7632	40.9345	52.116	44.8218	42.1627	43.1114	39.8694	45.553	0.192344	0.265072	0.819623
Aacs	3.28132	3.52425	3.26179	2.74382	2.24392	2.83338	4.37534	5.35955	3.2028	3.70305	0.206203	0.512203	0.909563
Aadac	0	0	0	0	0	0	0	0	0	0	NA	NA	NA
Aadacl2	0	0	0	0	0	0	0	0	0	0	NA	NA	NA
Aadacl3	0.02458	0	0	0	0	0	0	0	0.00614	0	-1.8046	0.605746	NA
Aadat	0.04354	0	0	0	0.01286	0	0	0	0.01088	0.00322	-1.08327	0.756684	NA
Aaed1	3.13638	1.98882	2.97208	3.94259	6.02962	4.77384	2.95976	2.37309	3.00997	4.03408	0.427355	0.364391	0.870854
Aagab	7.25375	8.31591	6.71491	7.11202	6.25175	7.07675	7.06533	6.67988	7.34915	6.76843	-0.118815	0.531376	0.916856
Aak1	5.27256	6.99814	4.93061	4.44854	4.92668	5.59183	3.44636	3.59349	5.41246	4.38959	-0.302011	0.116909	0.662279
Aamdc	5.98869	5.89482	8.88923	9.49934	7.74233	12.3409	8.00966	7.09067	7.56802	8.79588	0.218206	0.513822	0.910484
Aamp	51.2021	51.1799	57.9152	74.7386	62.2156	47.3613	42.6501	49.95	58.7589	50.5442	-0.216745	0.20038	0.762432
Aanat	0.05327	0	0	0	0	0.19932	0	0	0.01332	0.04983	1.87974	0.577878	NA
Aar2	8.43425	9.48549	8.13793	6.65351	6.70869	7.97058	7.64602	10.6205	8.17779	8.23644	0.00804641	0.968459	0.997653
Aard	12.1319	9.17809	6.39194	6.51377	10.4448	0.95618	4.87535	3.65719	8.55391	4.98339	-0.776854	0.12849	0.677811
Aars	25.5432	24.665	26.0199	30.5959	24.4528	23.9052	24.9725	23.6186	26.706	24.2373	-0.139431	0.257344	0.815357
Aars2	2.82344	3.98731	3.27039	2.49964	8.01178	5.1669	4.2715	4.88882	3.1452	5.58475	0.828885	0.00257462	0.134046
Aarsd1	24.9244	24.2297	25.9874	20.3473	35.9292	22.4573	25.5223	21.9186	23.8722	26.4568	0.149215	0.46167	0.89565
Aasdh	5.05655	5.66793	4.31143	4.31079	2.53479	5.42581	6.03749	7.32175	4.83667	5.32996	0.138041	0.641089	0.947011
Aasdhppt	12.1075	9.59573	11.9301	12.4581	6.30176	11.5533	9.03999	9.8021	11.5228	9.17428	-0.329985	0.12288	0.669628
Aass	0.01396	0	0.02036	0.01005	0	0	0.00713	0	0.01109	0.00178	-2.14848	0.532006	NA
Aatf	71.8651	76.0697	61.3918	60.8934	62.2455	63.319	63.6082	73.1946	67.555	65.5918	-0.0430548	0.740257	0.9675
Aatk	0.03151	0	0	0.01296	0	0.00561	0.0046	0	0.01112	0.00255	-2.00719	0.555093	NA
AB124611	0.51394	0.77366	0.3844	0	0.42039	0.56705	0.22213	1.52261	0.418	0.68304	0.696729	0.542046	0.921078
Abat	0.74691	0.82131	1.21944	0.10435	0.95823	0.56313	0.89402	0.92701	0.723	0.8356	0.205878	0.730153	0.966543
Abca1	1.10795	1.49282	1.518	1.1314	0.85015	0.91708	1.1679	2.60967	1.31254	1.3862	0.0751127	0.831182	0.981063
Abca12	0.03104	0	0	0	0	0	0.00951	0.10325	0.00776	0.02819	1.84234	0.529326	0.916346
Abca13	0.10972	0.20433	0.1114	0.02324	0	0.10264	0.04286	0.04802	0.11217	0.04838	-1.21871	0.243673	0.803644
Abca14	0	0	0	0	0	0	0	0	0	0	NA	NA	NA
Abca15	0	0	0	0	0	0	0	0	0	0	NA	NA	NA
Abca16	0.00986	0.10216	0.01918	0.12071	0	0.09839	0.13096	0	0.06298	0.05734	-0.125748	0.942202	0.995153
Abca17	0.04966	0	0	0	0	0.01239	0	0	0.01242	0.0031	-1.93198	0.569255	NA
Abca2	1.76914	2.58998	1.92899	1.71698	2.37145	3.35386	2.28213	3.8041	2.00127	2.95289	0.559247	0.0234188	0.386242
Abca3	0.54231	0.50034	0.43813	0.36752	0.31448	0.3382	0.57032	1.29842	0.46208	0.63036	0.440901	0.404347	0.880462
Abca4	0.33862	0.48419	0.37431	0.31313	0.99497	0.13337	0.18572	0.28705	0.37756	0.40028	0.0885193	0.890329	0.988523
Abca5	0.46553	0.73012	0.76252	0.22947	1.16005	0.91187	0.23939	0.35553	0.54691	0.66671	0.286315	0.601355	0.936707
Abca6	0	0.0676	0	0	0	0.03381	0	0	0.0169	0.00845	-1.00127	0.761734	NA
Abca7	0.32519	1.1456	0.67049	0.22569	0.05208	0.26389	0.44429	0.73391	0.59174	0.37354	-0.670195	0.346255	0.865388
Abca8a	0	0	0	0	0	0	0	0	0	0	NA	NA	NA
Abca8b	0.03345	0.06258	0	0	0.33351	0.11996	0.03418	0.24891	0.02401	0.18414	2.93326	0.0274263	0.405108
Abca9	0	0	0	0.01781	0	0	0	0	0.00445	0	-2.27114	0.512236	NA
Abcb10	5.02786	4.98669	3.24362	3.57714	3.24851	6.76497	2.94214	4.04387	4.20883	4.24987	0.0130072	0.964795	0.997653
Abcb11	0	0	0	0	0	0	0	0	0	0	NA	NA	NA
Abcb1a	0.84612	0.37646	0.20189	0.35883	0.50139	0.47264	0.1697	0.1454	0.44582	0.32228	-0.464349	0.496177	0.90388
Abcb1b	0.19032	0.14377	0.10409	0.08565	0.21081	0.34122	0.18228	0.06247	0.13096	0.1992	0.607195	0.490612	0.903057
Abcb4	0.04438	0.16786	0.01233	0	0	0.03163	0.13602	0.0111	0.05614	0.04469	-0.324237	0.870339	0.986681
Abcb5	0.00667	0.14579	0	0	0	0	0	0	0.03812	0	-4.71226	0.165594	NA
Abcb6	6.58874	6.47944	8.42775	5.09946	5.51073	5.83383	7.06405	10.4088	6.64885	7.20436	0.112797	0.663572	0.952546
Abcb7	8.03455	6.99231	9.69664	7.71378	8.53496	9.98203	8.62978	6.07862	8.10932	8.30635	0.0352312	0.850823	0.983631
Abcb8	5.01767	8.78054	7.71559	3.39155	7.25747	6.4118	5.55699	5.36894	6.22634	6.1488	-0.018302	0.950247	0.995388
Abcb9	0	0	0	0	0.00687	0	0.01583	0	0	0.00568	1.8962	0.587743	NA
Abcc1	7.42193	6.64965	6.91608	5.74856	5.63567	5.80944	6.14143	7.38438	6.68405	6.24273	-0.100324	0.54733	0.921712
Abcc10	0.31678	0.29173	0.20681	0.29978	0.04812	0.22013	0.18955	1.10912	0.27878	0.39173	0.482122	0.550375	0.921712
Abcc12	0	0	0	0	0	0	0	0.03008	0	0.00752	2.609	0.450389	NA
Abcc2	0.84855	0.93267	0.36825	1.25653	0	0.59197	0.10775	0.67142	0.8515	0.34278	-1.31848	0.145002	0.702432
Abcc3	0.09297	0	0.03515	0	0	0	0	0	0.03203	0	-4.83286	0.154882	NA
Abcc4	14.6641	12.1434	8.75277	8.6277	12.8081	11.6431	11.8289	10.9177	11.047	11.7994	0.0950174	0.609104	0.939305
Abcc5	4.07794	6.75834	2.68801	4.35348	1.65902	4.20215	3.4291	2.81035	4.46944	3.02515	-0.563325	0.0724823	0.577098
Abcc6	0	0	0	0	0	0	0	0	0	0	NA	NA	NA
Abcc8	0.37563	0.58856	0.79643	0.02254	0.01387	0.21474	0.10127	0.2466	0.44579	0.14412	-1.6417	0.0906453	0.623791
Abcc9	0.49354	1.08893	0.20995	0.08884	0.06682	0.31206	0.42017	0.444	0.47032	0.31076	-0.601671	0.417671	0.882368
Abcd1	3.69184	3.34045	4.74934	6.70601	3.86386	5.68481	5.22282	8.64405	4.62191	5.85388	0.339879	0.258741	0.81578
Abcd2	0.00933	0.00537	0.11336	0	0.3058	0	0.02382	0.02449	0.03202	0.08853	1.46384	NA	NA
Abcd3	7.36522	7.05233	9.1643	5.96562	7.67839	5.26154	6.38288	9.35438	7.38687	7.1693	-0.0449682	0.845491	0.983631
Abcd4	3.63963	7.59107	5.35812	12.559	6.40517	4.62885	4.67917	5.54839	7.28695	5.3154	-0.453442	0.179709	0.74025
Abce1	39.9014	37.5559	40.1414	45.49	48.099	44.3758	47.0209	38.147	40.7722	44.4107	0.123904	0.318518	0.848915
Abcf1	42.3452	40.3244	37.8243	43.9619	53.4986	46.0539	37.663	45.1279	41.114	45.5859	0.149185	0.269996	0.821608
Abcf2	53.5582	47.2982	131.89	149.474	270.943	58.0096	70.3586	65.8474	95.5551	116.29	0.283363	0.701165	0.960032
Abcf3	13.0984	14.1557	13.1867	13.9635	11.1057	9.95711	12.9559	17.5384	13.6011	12.8893	-0.0788639	0.680943	0.955415
Abcg1	15.0758	12.8255	12.3098	11.7219	14.583	12.5393	11.3095	11.4898	12.9833	12.4804	-0.0567536	0.700245	0.960032
Abcg2	40.0856	46.6464	26.1592	33.8153	23.3808	18.5501	20.8414	16.5771	36.6767	19.8374	-0.885751	3.48981e-06	0.00193374
Abcg3	0	0	0	0	0	0	0	0	0	0	NA	NA	NA
Abcg4	0.228	0	0.07621	0.03078	0	0	0.07279	0.13721	0.08375	0.0525	-0.690256	0.735142	0.967488
Abcg5	0	0	0	0.01644	0	0.3275	0	0	0.00411	0.08188	4.39097	0.196081	0.759211
Abcg8	0	0	0	0	0	0	0	0	0	0	NA	NA	NA
Abhd1	0.11432	0	0.01853	0	0	0	0.03893	0	0.03321	0.00973	-1.59395	0.641063	NA
Abhd10	6.80299	8.81925	6.44094	8.62556	5.67194	6.40008	8.82217	8.90482	7.67219	7.44975	-0.0429855	0.850802	0.983631
Abhd11	4.54664	4.88382	3.14931	5.86883	4.0155	6.90366	4.9711	4.89819	4.61215	5.19711	0.173259	0.583982	0.931381
Abhd11os	0.31002	2.49821	1.20579	1.78588	0.13736	0.45113	1.53082	0.18091	1.44998	0.57506	-1.32189	0.259852	0.816281
Abhd12	8.99703	10.4931	8.60764	8.73872	5.81945	12.565	13.029	14.7389	9.20912	11.5381	0.323631	0.239134	0.80034
Abhd12b	0.02392	0	0.27912	0.17225	0	0.47738	0.3177	0.54442	0.11882	0.33488	1.48922	0.413274	0.882151
Abhd13	6.18451	3.53671	7.11425	7.41242	4.26053	6.38247	5.79841	4.77604	6.06197	5.30436	-0.192459	0.435262	0.887215
Abhd14a	15.6561	9.72686	10.8435	15.6451	13.5542	15.6173	13.4544	10.2505	12.9679	13.2191	0.0292564	0.904473	0.991011
Abhd14b	0.75316	0.68554	4.17256	8.39967	0.06208	0.6117	1.39572	1.71714	3.50273	0.94666	-1.8923	0.0269464	0.403954
Abhd15	0	0.00915	0.0232	0.10306	0	0.13885	0.06499	0	0.03385	0.05096	0.604032	0.80268	0.977471
Abhd16a	4.25053	5.53526	4.66247	2.75457	7.26243	5.53348	3.74529	3.65082	4.30071	5.048	0.232012	0.495388	0.90388
Abhd16b	0	0	0	0	0	0.45385	0	0.1274	0	0.14531	5.58795	0.0873561	0.611003
Abhd17a	18.9248	21.2605	19.4074	20.6867	28.1781	20.1259	24.4045	24.2569	20.0699	24.2414	0.273281	0.105941	0.649804
Abhd17b	7.40089	5.55157	4.97336	8.50847	8.45449	7.7206	5.57728	6.85278	6.60857	7.15129	0.115207	0.646767	0.947694
Abhd17c	25.8468	22.5911	28.7124	33.4985	24.019	26.6944	31.0282	25.2616	27.6622	26.7508	-0.0478059	0.772023	0.975524
Abhd2	17.5053	19.5777	15.7144	15.9563	11.7268	11.4996	16.0106	12.0744	17.1884	12.8279	-0.42173	0.0136312	0.310795
Abhd3	1.62925	0.91412	4.73922	1.45905	2.13529	2.98839	1.81831	2.51668	2.18541	2.36467	0.110495	0.832638	0.981757
Abhd4	5.65763	6.85904	5.34576	6.22577	3.93082	3.98543	3.17797	3.91573	6.02205	3.75249	-0.682664	0.00217247	0.121278
Abhd5	0.81248	0.80303	0.93364	0.88641	0.96724	0.94173	1.26601	0.6178	0.85889	0.9482	0.146936	0.740086	0.9675
Abhd6	1.52349	2.13696	1.26972	2.15712	1.73575	0.97405	1.41253	0.51549	1.77182	1.15945	-0.602439	0.236537	0.797782
Abhd8	1.73103	3.05646	1.89828	2.26796	4.48648	1.41231	2.71248	1.43546	2.23843	2.51168	0.171447	0.712631	0.961632
Abi1	13.6953	12.2526	13.0655	17.5785	19.7454	13.064	15.5047	13.3943	14.148	15.4271	0.12624	0.498103	0.904524
Abi2	19.6035	19.2114	16.6643	16.1864	17.429	15.1138	13.5237	16.02	17.9164	15.5216	-0.207153	0.127026	0.675925
Abi3	0	0	0	0	0	0.00791	0	0	0	0.00198	0.794924	0.82202	NA
Abi3bp	0.22338	0.32613	0.01059	0.07846	0	0.59799	0.15028	0.28613	0.15964	0.2586	0.692924	0.575996	0.927847
Abl1	7.94732	11.0067	8.98174	9.32595	13.6311	11.113	8.27796	13.8732	9.31543	11.7238	0.331551	0.0682097	0.565071
Abl2	19.1703	19.7475	18.2742	14.4427	15.8188	17.5253	14.8349	19.0091	17.9086	16.797	-0.0929568	0.501384	0.90544
Ablim1	0.24289	0.40295	0.80575	0.93104	0.93056	0.69944	0.60939	0.74411	0.59566	0.74588	0.32684	0.480311	0.900472
Ablim2	0.88613	0.6247	0.46754	0.25721	0.29827	0.36841	0.30176	0.0962	0.5589	0.26616	-1.06457	0.117412	0.662993
Ablim3	0.01699	0.20209	0	0	0	0	0	0	0.05477	0	-5.4706	0.0995205	0.63698
Abo	0.806	0	0.43384	0.06218	0.34436	0.34108	0.95575	0.35276	0.3255	0.49849	0.610828	0.611032	0.939305
Abr	1.67784	1.21702	1.46079	2.04644	1.60817	4.15338	2.29565	2.5027	1.60052	2.63998	0.721974	0.023879	0.387765
Abra	0	0.21943	0	0	0	0.03658	0.01498	0	0.05486	0.01289	-2.08402	0.534965	NA
Abracl	3.98692	3.59824	3.75257	4.08804	5.37013	3.73951	1.92249	5.8071	3.85644	4.20981	0.123994	0.7914	0.977471
Abt1	4.98616	5.40616	5.44579	4.45868	4.14101	5.48145	6.20152	3.88745	5.0742	4.92786	-0.0416406	0.846794	0.983631
Abtb1	7.87426	7.35604	8.03055	7.5401	15.368	9.03283	7.08973	4.73935	7.70024	9.05748	0.23655	0.459548	0.89565
Abtb2	0.78787	0.24142	0.31414	0.36732	0.38173	0.42418	0.48641	0.52591	0.42769	0.45456	0.0843696	0.883076	0.988388
Acaa1a	8.49419	8.61088	4.6583	8.48664	4.83138	6.56199	6.00534	7.12642	7.5625	6.13128	-0.303714	0.282842	0.827683
Acaa1b	2.61603	1.05134	3.11561	1.69421	0.67213	0.65644	0.98046	0.84007	2.1193	0.78728	-1.43118	0.00720922	0.237049
Acaa2	8.19839	7.31617	11.254	7.21792	8.18069	11.0419	11.2084	8.11095	8.49662	9.63549	0.180979	0.481517	0.900472
Acaca	6.76202	5.39031	7.20908	5.47871	5.4294	5.80464	6.12497	7.09572	6.21003	6.11368	-0.0238551	0.883385	0.988523
Acacb	1.18139	1.19873	0.84673	0.97344	1.10624	0.58484	0.53502	0.68762	1.05007	0.72843	-0.525521	0.118033	0.664141
Acad10	1.31281	0.33675	0.56193	0.48292	1.1823	0.85431	0.73619	1.1866	0.6736	0.98985	0.551784	0.300987	0.842748
Acad11	6.48968	6.80444	4.79451	2.9449	4.30112	6.03467	4.40679	9.64547	5.25838	6.09701	0.210593	0.513192	0.910346
Acad12	1.79487	0.93917	3.64909	0.86161	4.47271	1.19396	2.27817	4.17053	1.81118	3.02884	0.738916	0.168183	0.728422
Acad8	3.62632	3.4995	2.6138	3.74136	4.7562	2.66653	3.8429	3.74271	3.37024	3.75209	0.156795	0.577212	0.928367
Acad9	4.21895	3.98263	3.02371	2.58624	3.31149	4.13395	5.83449	3.13235	3.45288	4.10307	0.249242	0.374989	0.872655
Acadl	18.1828	15.4657	21.8709	25.727	17.9459	14.2921	13.6439	13.3735	20.3116	14.8139	-0.454018	0.0254294	0.396301
Acadm	27.7523	21.7357	31.626	26.7766	29.2222	19.3778	24.4607	17.9202	26.9726	22.7452	-0.244862	0.20599	0.768893
Acads	3.4401	5.77316	4.56737	5.05362	4.79911	4.84213	3.79671	6.79635	4.70856	5.05858	0.101496	0.737121	0.967488
Acadsb	7.84009	5.87171	12.1776	6.85662	8.6843	8.97982	7.23692	6.18715	8.18651	7.77205	-0.0749104	0.763093	0.973992
Acadvl	14.5825	20.2257	13.7887	14.4198	13.5709	11.664	15.6455	19.1828	15.7542	15.0158	-0.0702933	0.73753	0.967488
Acan	0.02459	0.04448	0	0	0	0.00876	0	0.0246	0.01727	0.00834	-1.07939	0.716857	NA
Acap1	0.04164	0.15577	0	0.79448	0.07379	0.01298	0.55297	0.41912	0.24797	0.26471	0.0992166	0.945249	0.995153
Acap2	6.83582	6.14232	6.09346	7.31738	7.86277	6.4814	8.13795	7.2722	6.59724	7.43858	0.174012	0.252722	0.813461
Acap3	0.86277	0.91042	1.01368	1.19072	1.62465	0.88928	1.48739	1.46845	0.9944	1.36744	0.461548	0.195783	0.759211
Acat1	6.70201	8.06777	11.5139	8.0743	4.56788	7.93882	7.8797	5.48426	8.58949	6.46767	-0.409441	0.0984945	0.636544
Acat2	17.2484	24.0818	18.2717	17.9756	14.2259	14.0939	19.7188	15.0543	19.3944	15.7732	-0.297759	0.11483	0.65948
Acat3	0.79154	0.79169	0.16402	0.5793	1.37983	1.21384	0.517	1.09039	0.58164	1.05026	0.853674	0.210164	0.771487
Acbd3	20.2231	22.1833	20.3946	19.3157	18.2965	18.7807	17.9454	13.5516	20.5292	17.1436	-0.259075	0.0823046	0.599493
Acbd4	0.51023	0.28652	0.32671	1.25453	0	0.07761	0.58483	0.17429	0.5945	0.20918	-1.50243	0.197442	0.759211
Acbd5	6.36895	7.28483	8.56696	6.57377	4.75425	4.88977	8.30815	9.30928	7.19863	6.81536	-0.0806013	0.748419	0.96894
Acbd6	19.1569	14.3496	21.5245	18.5071	21.3494	16.5099	16.975	16.0232	18.3845	17.7144	-0.0529377	0.777103	0.975802
Acbd7	2.65596	0.72267	4.17893	1.25178	0.12838	1.98761	2.71335	2.70525	2.20234	1.88365	-0.233405	0.804144	0.977471
Accs	0.37155	0.2495	0	0.08026	0	0.37846	0.01898	0	0.17533	0.09936	-0.820317	0.641875	0.947248
Accsl	0	0	0	0	0	0	0.01186	0	0	0.00296	0.794924	0.82202	NA
Acd	11.023	15.7781	12.5162	19.8431	15.0536	7.91452	14.8359	14.3779	14.7901	13.0455	-0.179807	0.509034	0.90877
Ace	0.17592	0.1125	0.29934	0.1126	0.35075	0.13409	0.62402	0.07699	0.17509	0.29646	0.762559	0.349752	0.866622
Ace2	0.17011	3.71247	0	0	0	0	0.31136	0	0.97065	0.07784	-3.63767	NA	NA
Ace3	0	0	0	0	0	0	0.10729	0	0	0.02682	3.48311	0.308982	NA
Acer1	0.21272	0.18366	0.11376	0.04595	0.02828	0.15919	0.05433	1.02411	0.13902	0.31648	1.16862	0.345916	0.865388
Acer2	2.7026	2.75411	3.12324	1.954	1.28578	2.34854	2.46113	1.85179	2.63349	1.98681	-0.408009	0.16886	0.729134
Acer3	1.3497	1.97146	1.28141	0.56845	1.25808	3.72419	1.7691	2.48544	1.29275	2.3092	0.833968	0.0568006	0.532411
Ache	0	0.02689	0	0.82418	0	0	0	0	0.21277	0	-6.38055	NA	NA
Acin1	23.0941	23.3577	18.2423	37.9174	29.4433	28.4217	28.1789	32.4803	25.6529	29.631	0.208302	0.276695	0.824008
Ackr1	0	0	0	0	0	0	0	0	0	0	NA	NA	NA
Ackr2	0.12008	0.11849	0.0834	1.03761	0.21282	0.0107	0.17526	0	0.3399	0.0997	-1.746	0.188375	0.751421
Ackr3	0.40107	0.88491	0.8016	0.06418	0.19744	0.16674	0.42111	0.29255	0.53794	0.26946	-1.0005	0.267125	0.820076
Ackr4	0.5145	0.56407	0.04764	3.2813	0.01086	0.76395	0.55065	0.34313	1.10188	0.41715	-1.4002	0.196871	0.759211
Acly	14.292	16.7748	13.4199	18.0944	18.9997	19.318	16.7292	9.93042	15.6453	16.2443	0.0553336	0.786754	0.977471
Acmsd	0.3702	0.0904	0	0	0	0.06996	0.09168	0.23567	0.11515	0.09933	-0.227899	0.911442	0.991138
Acn9	4.60338	1.83851	6.53134	3.72058	7.36762	1.99199	3.55112	3.78274	4.17345	4.17337	0.00159963	0.997897	0.999656
Acnat1	0.2866	0.02946	0.16422	0.23585	0	0.03192	0.10457	0.00896	0.17903	0.03636	-2.28745	0.082303	0.599493
Acnat2	0	0	0	0	0	0	0	0	0	0	NA	NA	NA
Aco1	8.97266	7.03058	7.79963	8.45076	7.6012	9.34844	9.10541	7.86443	8.06341	8.47987	0.0728234	0.659252	0.951215
Aco2	51.5772	56.4189	71.0962	52.6768	63.6442	57.2291	62.8275	56.6171	57.9423	60.0795	0.052284	0.697614	0.959357
Acot1	24.9564	19.4325	13.5761	13.7074	16.296	11.6236	12.2311	9.14437	17.9181	12.3238	-0.538594	0.0381692	0.464997
Acot10	0.01681	0	0	0	0	0	0	0	0.0042	0	-0.647749	0.854562	NA
Acot11	0.07293	0.04722	0.00443	0.64329	0.08482	0.13076	0.21886	0.0798	0.19197	0.12856	-0.569733	0.619594	0.9409
Acot12	0	0	0.03296	0	0	0	0	0.02967	0.00824	0.00742	-0.400252	0.907284	NA
Acot13	42.8956	30.9111	53.7931	36.9888	51.8279	40.3027	47.2466	49.9753	41.1471	47.3381	0.201532	0.331289	0.857257
Acot2	3.07955	2.7738	1.8629	1.28646	3.07263	2.66818	2.44962	0.74077	2.25068	2.2328	-0.00861725	0.985785	0.998637
Acot3	1.65394	1.14695	0.51345	0.88961	1.033	1.16814	1.10948	0.90701	1.05099	1.05441	0.00516535	0.991785	0.999444
Acot4	0.32225	1.26637	0.20529	0.17603	0.25602	0.76227	0.18163	0.40851	0.49248	0.40211	-0.296185	0.74115	0.967653
Acot5	0	0.31347	0	0	0.95013	0	0	0	0.07837	0.23753	1.60458	NA	NA
Acot6	0	0	0	0	0	0.15917	0.08692	0	0	0.06152	4.38955	0.197343	NA
Acot7	11.4453	12.28	12.0471	16.9626	19.5828	11.7286	17.5247	19.0397	13.1837	16.9689	0.365096	0.100029	0.637086
Acot8	4.80343	2.68724	3.95032	3.42642	3.46091	3.75146	2.36188	1.88615	3.71685	2.8651	-0.373191	0.37935	0.874068
Acot9	8.6952	9.37557	14.3615	11.9453	16.209	13.135	14.7312	11.5408	11.0944	13.904	0.326997	0.161549	0.720652
Acox1	4.64077	3.84557	3.23609	5.15129	3.78714	2.6924	2.84081	3.43052	4.21843	3.18772	-0.403258	0.097183	0.635796
Acox2	0.02949	0.0679	0	0	0	0.07357	0.0703	0.25815	0.02435	0.1005	2.03204	0.360972	0.869624
Acox3	0.32	0.72171	0.37465	1.16621	1.02431	0.32582	0.58711	0.1029	0.64564	0.51004	-0.329793	0.643496	0.947682
Acoxl	0.33412	0.23909	0.37755	1.72959	0	0.04505	0.10148	0.34779	0.67009	0.12358	-2.46493	0.026676	0.401913
Acp1	22.9718	16.1953	24.7618	19.6483	21.5575	25.6607	28.2126	20.9924	20.8943	24.1058	0.206226	0.230596	0.793822
Acp2	1.63796	1.60431	1.65743	3.19044	1.4859	2.11914	1.22523	2.58559	2.02253	1.85396	-0.12676	0.721978	0.962547
Acp5	0.04796	0.07362	0.03109	0.62163	0	0	0	0.55976	0.19358	0.13994	-0.481932	0.820286	0.980101
Acp6	4.19308	5.77535	7.12416	2.30947	3.19417	7.43193	4.23859	2.11203	4.85051	4.24418	-0.19284	0.661246	0.951786
Acpp	0.26455	0.41937	0.16446	0.33727	0.00769	0.05409	0.0576	0.22018	0.29641	0.08489	-1.83048	0.043935	0.487982
Acpt	0.66711	0.23271	0.05897	0	0.17914	0.95813	0.55761	0.46007	0.2397	0.53874	1.15927	0.371697	0.871866
Acr	0	0	0	0	0	0	0	0	0	0	NA	NA	NA
Acrbp	1.52325	0.60751	0.48982	1.05365	0.03189	0.26928	1.32335	0.06299	0.91856	0.42188	-1.11622	0.255285	0.814875
Acrv1	0.09438	0.1358	0	0	0	0.17657	1.15697	0.12391	0.05754	0.36436	2.65859	0.19692	0.759211
Acsbg1	2.28095	3.80465	0.5703	1.0726	1.29525	0.94057	1.33156	1.90693	1.93213	1.36858	-0.499573	0.360531	0.869624
Acsbg2	0.72315	0.49035	0.22154	0.27105	0	0.09884	0.2024	0	0.42652	0.07531	-2.48843	0.0543974	0.523504
Acsf2	0.9765	1.49236	0.72849	0.4728	5.28144	1.06046	0.7998	1.07581	0.91754	2.05438	1.1646	0.057797	0.536136
Acsf3	4.90484	5.5654	4.33662	1.87125	3.70324	4.70137	2.84624	3.62729	4.16953	3.71954	-0.166686	0.645594	0.947694
Acsl1	14.6692	10.4706	14.288	7.09027	9.79402	9.27417	12.2456	8.70754	11.6295	10.0053	-0.217288	0.341479	0.862827
Acsl3	69.5394	64.0589	73.9752	53.4539	56.7416	59.8458	64.6139	66.3884	65.2568	61.8974	-0.0765812	0.551441	0.921712
Acsl4	0.70949	0.52384	0.5281	0.12684	0.48996	0.36617	0.50987	0.19702	0.47207	0.39076	-0.27092	0.663023	0.952546
Acsl5	2.24655	2.2086	1.80173	2.56225	0.48679	1.10445	2.03542	1.37795	2.20478	1.25115	-0.818478	0.0614234	0.544082
Acsl6	0.04202	0.05805	0	0	0	0	0.0601	0	0.02502	0.01502	-0.72299	0.827105	NA
Acsm1	0	0	0	0	0	0	0	0	0	0	NA	NA	NA
Acsm2	0	0	0	0	0	0	0.00392	0	0	0.00098	0.794924	0.82202	NA
Acsm3	0.15362	0.48891	0.46568	0	0.11211	0.1916	0.13848	0.14238	0.27705	0.14614	-0.927219	0.432994	0.886969
Acsm4	0.024	0	0.08167	0.06912	0	0.01497	0	0.46216	0.0437	0.11928	1.43563	0.538566	0.918804
Acsm5	0	0	0	0.01494	0	0	0	0	0.00374	0	-0.647749	0.854562	NA
Acss1	8.6477	9.97971	8.84181	9.79317	6.42094	4.33052	6.35235	10.5206	9.3156	6.90609	-0.433562	0.0791253	0.593058
Acss2	1.00313	0.39892	1.3744	0.27579	3.77387	1.49003	2.12415	1.89981	0.76306	2.32197	1.60142	0.0032135	0.153112
Acss2os	0	0	0.27956	0	0	0.20492	0	0.14381	0.06989	0.08718	0.290856	0.930289	NA
Acss3	0	0	0	0	0	0	0	0	0	0	NA	NA	NA
Acta1	0	0	0.22386	0	0	0	0	0	0.05596	0	-3.9706	0.244112	NA
Acta2	0	0	0	0.26038	0.0089	0	0.03079	0	0.0651	0.00992	-2.67814	0.422048	0.882865
Actb	533.323	483.091	559.181	600.571	650.49	556.6	548.436	570.562	544.041	581.522	0.0961679	0.382363	0.874981
Actbl2	0	0	0	0	0	0	0	0	0	0	NA	NA	NA
Actc1	0	0.06419	0.14458	0	0	0	0	0	0.05219	0	-3.69198	0.279554	NA
Actg1	325.887	302.571	372.882	394.727	460.788	349.2	417.697	426.302	349.017	413.497	0.244633	0.0545435	0.523509
Actg2	0	0	0	1.83907	0	0	0	0	0.45977	0	-20.4356	NA	NA
Actl10	0.12048	0.7133	0	0.27266	0	0.02147	0.56269	0	0.27661	0.14604	-0.911504	0.648219	0.947694
Actl11	0	0	0	0	0	0	0	0	0	0	NA	NA	NA
Actl6a	39.4811	42.3074	41.9356	38.5851	43.7876	37.2476	47.2643	42.4719	40.5773	42.6928	0.0734551	0.567846	0.927172
Actl6b	0	0	0	0	0	0	0	0	0	0	NA	NA	NA
Actl7a	0	0	0	0	0	0	0	0	0	0	NA	NA	NA
Actl7b	0	0.43952	0	0	0	0	0	0	0.10988	0	-4.792	0.15845	NA
Actl9	0	0	0	0	0	0	0	0	0	0	NA	NA	NA
Actn1	17.2535	19.4161	20.0077	19.1153	18.6321	18.4084	19.3557	19.5478	18.9481	18.986	0.00277866	0.981845	0.997816
Actn2	6.91769	3.59797	10.8345	10.4485	8.17852	8.4446	7.50055	7.80583	7.94967	7.98238	0.00616606	0.983274	0.997816
Actn3	0.58167	0.26784	0.7135	0.1031	0.18239	0.4353	0.42968	0	0.41653	0.26184	-0.666678	0.529922	0.916647
Actn4	31.9229	38.4262	39.9977	47.4371	39.4498	36.6625	38.7764	39.5318	39.446	38.6051	-0.0308066	0.822053	0.980369
Actr10	13.3064	11.6714	13.9315	12.186	9.58223	9.1918	10.9814	13.1152	12.7738	10.7177	-0.254633	0.123533	0.670651
Actr1a	13.9917	8.12387	13.7054	10.0138	9.50148	7.8972	11.8588	12.6844	11.4587	10.4855	-0.129327	0.579225	0.929073
Actr1b	29.9525	36.1125	45.3911	43.0634	29.7938	37.7465	35.2633	34.4275	38.6299	34.3078	-0.171239	0.294532	0.83724
Actr2	14.6886	18.7165	14.5903	12.6859	15.7429	11.7072	12.9845	13.4982	15.1703	13.4832	-0.169948	0.31841	0.848915
Actr3	104.122	74.2539	111.341	106.509	104.456	83.2927	98.3651	88.7767	99.0565	93.7226	-0.0797286	0.583932	0.931381
Actr3b	4.52986	4.05	8.60352	4.91438	11.3599	6.13958	3.96442	5.76258	5.52444	6.80662	0.301691	0.417095	0.882368
Actr5	2.81503	2.69004	1.43727	0.87653	0.14447	1.36919	3.19786	1.50317	1.95472	1.55367	-0.33252	0.622127	0.942364
Actr6	22.5888	16.5555	23.3357	18.4609	18.6188	16.0644	22.9064	19.228	20.2352	19.2044	-0.0757183	0.690294	0.958112
Actr8	9.33042	5.90324	9.52235	15.4366	11.8085	6.13779	10.1044	9.38259	10.0482	9.35832	-0.101105	0.734775	0.967488
Actrt1	0	0	0	0	0	0	0	0	0	0	NA	NA	NA
Actrt2	0	0	0	0	0	0.04475	0	0	0	0.01119	1.66809	0.634716	NA
Actrt3	0	0	0	0	0	0	0	0	0	0	NA	NA	NA
Acvr1	3.46246	4.20227	2.39932	1.17326	2.80445	3.45879	2.48889	4.841	2.80933	3.39828	0.271372	0.480938	0.900472
Acvr1b	3.07469	3.60299	4.17014	3.72398	2.48708	2.41897	2.28738	2.73275	3.64295	2.48155	-0.555115	0.0238286	0.387765
Acvr1c	0.01142	0	0	0	0.11891	0	0	0.005	0.00286	0.03098	3.42218	NA	NA
Acvr2a	4.28845	5.83189	4.36436	4.82673	3.16345	6.60236	5.23595	3.94086	4.82786	4.73565	-0.0276934	0.909326	0.991011
Acvr2b	7.56377	12.169	8.37351	9.0335	9.23286	7.80484	6.64103	6.75368	9.28494	7.6081	-0.285707	0.249288	0.808907
Acvrl1	0.19097	0.12562	0.05968	0.02947	0.47141	0	0.04877	0	0.10144	0.13004	0.365727	0.821123	0.980334
Acy1	18.6886	18.6752	19.8046	18.1912	18.5873	14.173	21.5017	13.1681	18.8399	16.8575	-0.158593	0.440081	0.888814
Acy3	5.55166	4.42739	3.05674	6.76687	5.2011	7.07038	4.1512	10.5387	4.95066	6.74033	0.443546	0.230198	0.793
Acyp1	18.4993	16.4766	11.0484	26.5837	18.9721	9.89576	13.4004	8.37562	18.152	12.661	-0.515085	0.148366	0.707471
Acyp2	0.73155	1.81723	0.03744	1.608	0.23883	1.00848	0.19667	0.0674	1.04855	0.37784	-1.46598	0.259106	0.816101
Ada	2.69876	2.0944	3.84769	1.04805	1.47788	1.09681	4.19755	2.52153	2.42223	2.32344	-0.0622966	0.908261	0.991011
Adad1	0.83847	0.45244	2.30569	1.52823	2.85591	2.27132	1.80685	3.899	1.28121	2.70827	1.07759	0.0426149	0.481906
Adad2	5.96302	5.61491	6.22801	10.6137	4.83285	7.72158	5.3663	6.77956	7.10491	6.17507	-0.202291	0.489007	0.90261
Adal	6.49908	6.99072	8.18006	6.0577	5.90183	7.20802	6.30075	5.77172	6.93189	6.29558	-0.139388	0.495677	0.90388
Adam10	5.95073	5.21059	5.47955	6.41311	8.02203	8.20857	8.2706	8.55485	5.76349	8.26401	0.520146	0.000835122	0.0743706
Adam11	0	0.00583	0.13294	0.22606	0.19295	0	0.12933	0	0.09121	0.08057	-0.168182	0.927795	0.993182
Adam12	0.50829	0.74012	0.15383	0.18421	1.07981	1.54924	0.54334	1.13145	0.39661	1.07596	1.43823	0.00596219	0.214613
Adam15	0.38031	0.2388	0.13447	0.12448	0.80423	0.48513	0.82121	0.63553	0.21952	0.68652	1.64139	0.0144586	0.318212
Adam17	17.8349	21.0798	12.4167	17.3681	12.5941	13.5622	14.4845	16.0039	17.1749	14.1611	-0.278663	0.110535	0.654415
Adam18	0	0	0	0	0	0	0	0	0	0	NA	NA	NA
Adam19	40.3899	44.3548	25.3426	39.1564	27.1017	27.3651	32.9724	25.8588	37.3109	28.3245	-0.397337	0.0172782	0.341936
Adam1a	0.09191	0.02886	0.0325	0	0.31098	0.90667	0.3073	0.07314	0.03832	0.39952	3.35879	0.00387157	0.168551
Adam1b	0.12541	0.0825	0.09581	0	0	0.04469	0.34776	0.01568	0.07593	0.10203	0.426538	0.817321	0.979569
Adam2	0	0	0	0	0	0	0	0.01773	0	0.00443	0.794924	0.82202	NA
Adam20	0	0	0	0	0	0	0	0	0	0	NA	NA	NA
Adam21	0.06213	0.48018	0.16396	0.43456	0	0.06642	0.1088	0	0.28521	0.0438	-2.6852	0.0598099	0.540307
Adam22	2.19667	3.43803	2.72483	2.661	1.78826	2.96611	2.22702	2.2233	2.75513	2.30117	-0.260218	0.24881	0.808117
Adam23	0.62738	0.60112	0.00365	0	0.20973	0.20148	0.20725	0.39461	0.30804	0.25327	-0.285043	0.802604	0.977471
Adam24	0	0	0	0	0	0	0	0	0	0	NA	NA	NA
Adam25	0	0	0	0	0	0	0	0	0	0	NA	NA	NA
Adam26a	0	0	0	0	0	0	0	0	0	0	NA	NA	NA
Adam26b	0	0	0	0	0	0	0	0	0	0	NA	NA	NA
Adam28	0.31146	0.40715	0.08213	0.16725	0.09824	0.17119	0.10786	0.25876	0.242	0.15901	-0.615867	0.447269	0.892248
Adam29	0	0	0	0	0	0	0	0	0	0	NA	NA	NA
Adam3	0	0	0	0	0	0.07142	0	0	0	0.01786	3.17228	0.355493	NA
Adam30	0	0	0	0	0	0	0.01117	0	0	0.00279	0.794924	0.82202	NA
Adam32	0.01029	0	0	0	0	0	0	0	0.00257	0	-0.647749	0.854562	NA
Adam33	0	0	0	0	0	0	0	0	0	0	NA	NA	NA
Adam34	0	0	0	0	0	0	0	0	0	0	NA	NA	NA
Adam39	0	0	0	0	0	0	0	0	0	0	NA	NA	NA
Adam4	0.06653	0.56162	0.03234	0.14371	0.88431	0.55319	0.09062	0.03882	0.20105	0.39174	0.970117	0.420266	0.882425
Adam5	0	0.06651	0	0.04755	0	0	0.00843	0	0.02852	0.00211	-3.25875	0.339073	NA
Adam6a	0	0	0	0	0	0	0.01053	0	0	0.00263	0.794924	0.82202	NA
Adam6b	0	0	0	0	0	0	0	0	0	0	NA	NA	NA
Adam7	0	0.12864	0.39115	0.03218	0.38288	0.06504	0.16743	0.37821	0.13799	0.24839	0.842043	0.504331	0.907153
Adam8	0.16052	0.0389	0.24644	0.12167	0.49411	0.20021	0.08631	0.54724	0.14188	0.33197	1.21864	0.209495	0.771487
Adam9	3.49886	3.18096	2.97914	1.96208	3.12316	3.39865	2.4897	2.78828	2.90526	2.94995	0.0206889	0.938346	0.995153
Adamdec1	0.01071	0	0	0	0	0	0	0	0.00268	0	-0.647749	0.854562	NA
Adamts1	0.01587	0.02435	0	0.01523	0	0	0.02701	0.21295	0.01386	0.05999	2.10664	0.350275	0.866622
Adamts10	2.40579	3.98246	1.73437	2.49562	1.56375	1.9239	1.89358	1.83358	2.65456	1.8037	-0.557568	0.0771292	0.588004
Adamts12	0	0.11927	0.00806	0	0	0	0.07621	0.13059	0.03183	0.0517	0.693876	0.763741	0.973992
Adamts13	1.53696	1.68644	1.34449	1.79885	2.22742	2.91716	2.4629	2.12373	1.59168	2.4328	0.613794	0.0160573	0.33175
Adamts14	2.50485	1.94907	1.64629	1.62076	1.83573	1.12422	0.77837	1.20307	1.93024	1.23535	-0.643032	0.0582249	0.536136
Adamts15	0	0	0	0.00628	0	0	0.02226	0	0.00157	0.00556	1.92212	0.577984	NA
Adamts16	0.56615	0.95069	0.07071	0.42636	0.53851	0.07774	0.0849	0.08184	0.50348	0.19575	-1.35232	0.121881	0.669628
Adamts17	0.08999	0.10359	0.04583	0.00617	0.12151	0.13896	0.41151	0.36759	0.0614	0.25989	2.07137	0.0240609	0.389075
Adamts18	0	0	0	0	0	0	0.03262	0	0	0.00816	2.90348	0.399107	NA
Adamts19	0.3599	0.40155	0.23688	0.11163	0.60841	0.12431	0.13576	0.32957	0.27749	0.29951	0.110125	0.886284	0.988523
Adamts2	0.01138	0.18664	0.02489	0.03277	0.00252	0.07805	0.19759	0	0.06392	0.06954	0.126505	0.930313	0.993487
Adamts20	0.00295	0.07459	0.0315	0	0	0.0551	0.04513	0.11343	0.02726	0.05342	0.961097	0.571497	0.927263
Adamts3	0.25623	0.52782	0.41633	0.05341	0.52581	0.46676	0.28243	0.10624	0.31345	0.34531	0.141129	0.840731	0.983054
Adamts4	0.0211	0	0	0	0	0	0.00719	0	0.00528	0.0018	-1.08327	0.756684	NA
Adamts5	0	0.00367	0.0031	0.01377	0	0	0	0	0.00514	0	-2.86992	0.403831	NA
Adamts6	0.1018	0.13569	0.01563	0.03086	0.00475	0.22721	0.15873	0	0.071	0.09767	0.461796	0.759339	0.972893
Adamts7	0.46393	1.89147	0.437	0.16703	0.59525	0.4581	0.72575	0.0423	0.73986	0.45535	-0.696123	0.372028	0.871866
Adamts8	0.23474	0.1392	0.00692	0	0	0	0.0436	0.46075	0.09522	0.12609	0.392303	0.840535	0.983054
Adamts9	0.50934	0.69966	0.26635	0.43148	0.03793	0.14414	0.1924	0.25477	0.47671	0.15731	-1.61114	0.0159404	0.330404
Adamtsl1	0.01648	0	0.0032	0.05695	0.01752	0.01233	0.04377	0	0.01916	0.01841	-0.0352337	0.98664	0.998637
Adamtsl2	0.07969	0	0	0	0	0.00994	0	0	0.01992	0.00248	-2.80514	0.411827	NA
Adamtsl3	0.08511	0.00408	0	0.01532	0	0.01327	0	0	0.02613	0.00332	-2.98547	0.300957	0.842748
Adamtsl4	0.0256	0.28738	0.10581	0.33187	0.0624	0.14371	0.18965	0.06724	0.18766	0.11575	-0.688665	0.509831	0.908773
Adamtsl5	0.00726	0.00836	0	0	0	0	0	0	0.0039	0	-1.38157	0.69502	NA
Adap1	0	0	0	0	0	0	0	0.01885	0	0.00471	0.794924	0.82202	NA
Adap2	0.09706	0.05587	0.25168	0.11649	0.01434	0.82728	0.08263	0.08496	0.13028	0.2523	0.948271	0.51724	0.911527
Adar	1.8738	2.69384	3.31529	4.47898	3.51045	3.36161	2.03665	3.34775	3.09048	3.06412	-0.011707	0.967899	0.997653
Adarb1	1.05164	1.12541	1.14374	1.70519	1.93974	1.8752	1.35688	1.59557	1.25649	1.69185	0.431668	0.126627	0.675857
Adarb2	7.138	9.18392	5.18403	10.8262	8.62369	8.43393	6.85059	6.34341	8.08303	7.56291	-0.0949258	0.662016	0.952294
Adat1	3.41035	4.8579	2.25838	3.68642	5.20345	3.15196	5.07149	3.93726	3.55326	4.34104	0.290929	0.330444	0.856754
Adat2	1.92031	2.92698	2.28211	2.86789	1.87498	2.70561	1.61667	1.18285	2.49932	1.84503	-0.433951	0.335267	0.860406
Adat3	6.35354	6.42868	4.37962	10.2046	2.10927	2.35224	3.0677	7.7571	6.8416	3.82158	-0.845492	0.0596023	0.539714
Adck1	3.40201	3.01782	4.42674	2.26232	4.63726	3.78144	4.18084	2.89027	3.27722	3.87245	0.241087	0.431508	0.886969
Adck2	1.35053	0.78154	1.41254	0.63078	1.3132	1.60252	1.02173	1.00962	1.04385	1.23677	0.242437	0.573997	0.927263
Adck3	3.03609	2.56107	2.61313	2.76579	3.04987	2.7986	3.58733	4.40522	2.74402	3.46026	0.332526	0.171724	0.732595
Adck4	5.03729	2.06418	3.37234	2.7692	1.87122	4.04632	3.36245	1.07392	3.31075	2.58848	-0.353761	0.433851	0.886969
Adck5	3.40406	5.45389	7.70659	5.63391	3.47795	8.03209	6.05986	6.55967	5.54961	6.03239	0.118883	0.720641	0.962547
Adcy1	0.4426	0.34695	0.17419	0.55241	0.09338	0.60462	0.43279	0.33576	0.37904	0.36664	-0.0479302	0.930533	0.993487
Adcy10	0.00496	0.0628	0.01447	0.04286	0	0	0.00507	0.13892	0.03127	0.036	0.184255	0.93096	0.993487
Adcy2	0	0	0	0	0	0.06887	0.02507	0.02148	0	0.02886	4.50211	0.185888	NA
Adcy3	4.05281	3.35131	3.35648	3.27222	2.53138	3.62428	2.14272	5.2878	3.5082	3.39655	-0.0501416	0.8633	0.986681
Adcy4	0	0	0.0074	0	0	0	0	0	0.00185	0	-0.647749	0.854562	NA
Adcy5	0.29103	1.28719	0.40213	0.47059	0.61985	0.73872	0.67288	1.10836	0.61274	0.78495	0.355486	0.508001	0.908728
Adcy6	1.81383	2.09294	2.97694	1.17947	2.14308	4.2091	2.43126	3.67082	2.01579	3.11356	0.624485	0.0516662	0.517388
Adcy7	0.33059	0.67186	0.17858	0.09404	0.36529	0.54469	0.14177	0.2858	0.31877	0.33439	0.0675151	0.923384	0.992928
Adcy8	0.06665	0	0	0	0	0	0	0	0.01666	0	-3.90329	0.252367	NA
Adcy9	1.34778	1.33529	1.10223	1.24336	1.65863	1.82079	1.26244	2.01335	1.25717	1.6888	0.424095	0.0912631	0.624035
Adcyap1	0	0	0	0	0	0.04621	0	0	0	0.01155	2.16998	0.533178	NA
Adcyap1r1	0.01655	0.24288	0.07241	0.22043	0.11731	0.11352	0.21132	0.02173	0.13807	0.11597	-0.240013	0.815174	0.979569
Add1	6.3072	8.34087	8.41075	6.30668	12.0663	8.6789	8.40652	8.89592	7.34138	9.51191	0.373981	0.0558915	0.529086
Add2	0	0	0	0	0	0.0033	0	0	0	0.00082	0.794924	0.82202	NA
Add3	6.8795	7.70553	10.3383	5.94742	8.42933	11.9373	8.88278	8.52155	7.71768	9.44274	0.290353	0.159948	0.720508
Adgb	0.36639	0.32488	0.14443	0.04278	0.0351	0.05558	0.09105	0.04334	0.21962	0.05627	-1.96345	0.0405737	0.475092
Adh1	2.67261	11.3032	0.11299	0.19523	3.67261	0.02416	0.41549	1.72912	3.57101	1.46034	-1.28948	0.409853	0.880462
Adh4	0.05907	0	0	0	0	0	0	0	0.01477	0	-1.8046	0.605746	NA
Adh5	75.9438	66.9911	78.5631	64.6194	76.6607	54.457	75.3942	74.3171	71.5293	70.2073	-0.0270412	0.853468	0.984555
Adh6a	0	0	0	0	0	0	0	0	0	0	NA	NA	NA
Adh6-ps1	0	0	0	0	0	0	0	0	0	0	NA	NA	NA
Adh7	0.08699	0.20027	0	0	0	0	0	0	0.07182	0	-4.72854	0.164116	NA
Adhfe1	0.44444	0.70111	0.18406	0.01185	0.1094	0.44142	0.16816	0.28817	0.33536	0.25179	-0.419868	0.680742	0.955222
Adi1	37.9432	31.8179	36.2185	32.8299	38.9672	34.8782	33.9097	39.4769	34.7024	36.808	0.0843843	0.539897	0.919656
Adig	0	0	0	0	0	0	0	0	0	0	NA	NA	NA
Adipoq	0.06291	0	0	0.33219	0	0	0	0	0.09878	0	-4.42581	0.193281	NA
Adipor1	34.5023	34.4426	31.4875	38.2535	31.3657	32.1438	30.2795	25.6532	34.6715	29.8606	-0.214425	0.12449	0.671986
Adipor2	11.5258	12.6527	14.0467	13.8102	9.5145	13.0503	11.3819	10.454	13.0088	11.1002	-0.228905	0.150882	0.710643
Adk	12.6529	15.0226	17.8623	13.1135	11.6932	15.0552	17.4154	14.2497	14.6629	14.6034	-0.00642319	0.974346	0.997713
Adm	0	0.04307	0.12733	0	0	0	0	0	0.0426	0	-3.39146	0.321569	NA
Adm2	0	0	0	0	0	0	0	0	0	0	NA	NA	NA
Adnp	59.6061	57.9222	61.1848	63.4084	55.2382	56.4222	55.1878	53.2077	60.5304	55.0139	-0.137735	0.14488	0.702432
Adnp2	4.78705	7.15108	7.16187	4.77954	6.22635	7.61728	9.20746	7.93764	5.96988	7.74718	0.375192	0.084105	0.603617
Ado	18.3143	17.2355	19.7234	18.2974	16.1363	15.0424	16.5961	16.4023	18.3926	16.0443	-0.197193	0.101092	0.639563
Adora1	0.10212	0.16866	0.05612	0.35806	0.00393	0	0	0.00777	0.17124	0.00292	-6.04378	6.30449e-05	0.0125837
Adora2a	0	0.11421	0	0	0	0	0.13176	0	0.02855	0.03294	0.215231	0.94779	NA
[truncated: 22,085 more rows]

## Sheet: femalePGCs_genes
gene.id	fpkm_E13.5f_U2WT_rep1	fpkm_E13.5f_U2WT_rep2	fpkm_E13.5f_U2WT_rep3	fpkm_E13.5f_U2WT_rep4	fpkm_E13.5f_U2KO_rep1	fpkm_E13.5f_U2KO_rep2	fpkm_E13.5f_U2KO_rep3	fpkm_E13.5f_U2KO_rep4	fpkm_WT	fpkm_KO	log2FoldChange	pvalue	padj
0610005C13Rik	0	0	0	0	0	0	0	0	0	0	NA	NA	NA
0610007P14Rik	69.0699	61.0566	79.8254	57.2023	49.3147	48.7109	60.8177	56.0096	66.7886	53.7132	-0.31441	0.0388616	0.140833
0610009B22Rik	37.1487	15.1116	30.6549	44.4679	11.1762	21.68	27.8203	23.2523	31.8458	20.9822	-0.60083	0.0576479	0.182667
0610009L18Rik	0.73889	0.74144	0.13212	1.96936	2.49634	0.43677	0.83973	0.26784	0.89545	1.01017	0.170084	0.867504	0.940575
0610009O20Rik	4.62953	5.65995	3.70803	4.13675	5.08378	4.69536	2.45409	3.97694	4.53357	4.05254	-0.162933	0.55985	0.757979
0610010B08Rik	0.024	0.01388	0.01602	0.00825	0.0129	0.01324	0.00764	0.03146	0.01554	0.01631	0.0643953	0.94506	0.977389
0610010F05Rik	5.3923	6.39713	3.75981	5.58685	6.29427	5.58357	4.14954	6.48077	5.28402	5.62704	0.0903233	0.680656	0.839305
0610010K14Rik	92.4144	75.8165	116.207	98.172	79.9697	89.6766	100.998	71.788	95.6525	85.608	-0.159818	0.3341	0.568184
0610011F06Rik	17.5365	15.6789	11.294	10.4823	14.0303	10.7512	27.0471	19.5568	13.7479	17.8463	0.375545	0.216116	0.437258
0610012G03Rik	11.6671	8.77267	7.87601	5.23396	7.28163	6.11119	8.95765	5.69164	8.38744	7.01053	-0.260456	0.355247	0.589252
0610030E20Rik	3.86337	5.48214	4.46494	3.78672	2.99352	3.49573	3.00613	3.30937	4.39929	3.20119	-0.45814	0.0199119	0.0892161
0610031O16Rik	0	0	0	0	0	0	0	0	0	0	NA	NA	NA
0610037L13Rik	34.5441	23.3766	27.2075	19.9801	25.1108	21.5424	21.8171	21.8773	26.2771	22.5869	-0.219419	0.239207	0.464258
0610038B21Rik	0.52912	0.88631	0.26849	0.31595	0.41506	0.60653	0.59726	0.58057	0.49997	0.54986	0.13721	0.846796	0.931309
0610039K10Rik	0.0229	0	0.14332	0.03373	0.14771	0	0.05466	0.34867	0.04999	0.13776	1.4611	0.508454	NA
0610040B10Rik	2.92045	2.76106	5.69987	2.11435	7.26324	5.68376	9.56888	3.95636	3.37393	6.61806	0.970655	0.0546281	0.175943
0610040F04Rik	0.29124	0	0	0.12065	0	0.19772	0.0543	0	0.10297	0.06301	-0.702083	0.743474	0.875666
0610040J01Rik	0.09317	0	0.08747	0.29163	0.07512	0.16868	0.7505	0.2512	0.11807	0.31137	1.41055	0.255694	0.483747
0610043K17Rik	0	1.79107	0.79399	2.23209	0.34096	0.03646	0.21027	0	1.20429	0.14692	-3.05675	0.0347329	0.130454
1010001N08Rik	0	0	0	0	0.49216	0.11276	0.70242	0	0	0.32684	6.04928	0.00932472	0.0513259
1110001J03Rik	44.3989	38.9958	48.2772	35.9352	37.0302	48.7899	52.1559	32.0804	41.9018	42.5141	0.021391	0.921272	0.965997
1110002L01Rik	0.0528	0.08999	0.21478	0.09721	0.37247	0.1502	0.09451	0.09211	0.1137	0.17732	0.636679	0.499458	0.712148
1110004E09Rik	64.6647	55.1084	63.6854	61.3737	54.7167	43.7431	52.0908	39.4874	61.2081	47.5095	-0.365989	0.0141555	0.069856
1110004F10Rik	61.1541	68.4376	64.9183	51.1444	54.7103	58.6268	70.543	64.4214	61.4136	62.0754	0.0154639	0.914602	0.963257
1110006O24Rik	0.28359	1.30064	0.35495	0.16708	0.54873	0.26403	0.60913	1.36719	0.52656	0.69727	0.402862	0.690024	0.845006
1110007C09Rik	13.978	7.01789	7.66271	6.62345	18.2147	16.3652	22.3368	16.1185	8.82051	18.2588	1.04684	0.000258096	0.00340435
1110008F13Rik	11.0143	6.9421	9.91754	8.73794	4.9501	6.17971	8.83644	6.52635	9.15296	6.62315	-0.465941	0.0945482	0.254934
1110008L16Rik	18.789	21.1074	22.8	28.5394	19.458	11.9915	17.243	18.4743	22.809	16.7917	-0.442055	0.0175621	0.0814929
1110008P14Rik	34.8408	17.2584	36.6789	36.9138	18.8691	27.0568	34.6132	36.0852	31.423	29.1561	-0.107275	0.696864	0.848848
1110012L19Rik	21.0585	13.7156	16.3252	19.4239	12.2268	11.361	22.2522	14.0119	17.6308	14.963	-0.236524	0.350752	0.58482
1110015O18Rik	0	0	0	0	0	0	0	0	0	0	NA	NA	NA
1110017D15Rik	0.08442	0.20928	0.27472	0.47249	0	0.64622	0.40294	0.23562	0.26023	0.3212	0.3174	0.794364	0.90346
1110019D14Rik	6.64439	7.56927	5.14997	7.15265	12.6128	8.1217	8.11956	7.02782	6.62907	8.97048	0.434992	0.0887055	0.244935
1110020A21Rik	0.46416	0.99579	0.78206	0.86773	0.02879	0.27701	0.25563	3.44264	0.77744	1.00102	0.366423	NA	NA
1110025L11Rik	0	0	0	0	0	0	0	0	0	0	NA	NA	NA
1110028F11Rik	0	0	0	0	0.02597	0.00833	0	0	0	0.00857	2.21169	0.524549	NA
1110028F18Rik	0	0	0	0	0	0	0	0	0	0	NA	NA	NA
1110032A03Rik	3.51994	5.45395	3.91618	4.37452	4.80866	5.68945	6.02339	9.05551	4.31615	6.39425	0.568185	0.0399798	0.143433
1110032F04Rik	0.28724	0.32463	0.43354	0.18666	0.24521	0.29714	0.11089	0.56807	0.30802	0.30533	-0.013704	0.985493	0.994059
1110034G24Rik	2.4578	2.99152	2.52032	1.52657	0.81172	1.45504	1.51944	2.85521	2.37405	1.66035	-0.514734	0.266768	0.496357
1110036E04Rik	0	0.10424	0.28067	0.20643	0	0.49294	0	0	0.14784	0.12324	-0.246054	0.922701	NA
1110037F02Rik	9.05164	9.75916	10.0535	11.1682	7.39892	6.96014	9.54837	7.60794	10.0081	7.87884	-0.344795	0.0204179	0.0905697
1110038B12Rik	12.7202	17.0508	19.7625	13.7252	9.00333	14.0383	7.94247	7.83446	15.8147	9.70465	-0.702476	0.0186516	0.0849827
1110038F14Rik	11.9778	9.37845	11.4438	8.17433	5.79414	10.8005	15.0554	21.072	10.2436	13.1805	0.363939	0.271802	0.501849
1110046J04Rik	0.86894	1.70252	1.01744	0.99088	8.13566	2.20373	1.77277	0.71124	1.14494	3.20585	1.48159	0.0350302	0.131328
1110051M20Rik	2.13504	1.4051	1.32238	2.13974	3.51367	3.91632	2.78412	2.10833	1.75057	3.08061	0.8154	0.0188927	0.0858618
1110054M08Rik	0	0	0	0.07513	0.08225	1.6093	0.66952	0	0.01878	0.59027	5.1649	0.0108466	0.0574148
1110057K04Rik	8.4942	9.56547	7.48286	4.53823	11.3493	9.18899	8.7447	7.82689	7.52019	9.27746	0.301714	0.193507	0.407099
1110058L19Rik	54.7593	43.4705	48.4309	44.5847	44.7543	64.1115	46.7188	39.7698	47.8114	48.8386	0.0310072	0.868256	0.940985
1110059E24Rik	18.3937	17.601	21.247	22.2627	17.3135	19.0592	12.9948	11.61	19.8761	15.2444	-0.382418	0.0597422	0.187063
1110059G10Rik	3.00029	2.6989	3.11453	2.30983	2.12114	3.17072	2.86882	3.34606	2.78089	2.87669	0.049616	0.840615	0.928096
1110065P20Rik	1.22903	1.41717	1.68141	1.55768	1.29046	1.86273	2.31928	2.75592	1.47132	2.0571	0.486972	0.36276	0.596468
1190002F15Rik	0	0.26686	0.17964	2.85389	0.05786	0.70523	0.94196	0	0.8251	0.42626	-0.941202	0.558442	0.757205
1190002N15Rik	4.40555	3.3285	4.83783	6.5784	10.6868	6.45106	7.56658	10.8358	4.78757	8.88508	0.892291	0.000210236	0.00288067
1190003K10Rik	0	0	0	0	0	0	0	0	0	0	NA	NA	NA
1190005I06Rik	0	0.03678	0	0	0.23923	0.39904	0.31867	0	0.0092	0.23924	4.43597	0.0834654	NA
1190007I07Rik	22.2455	23.6405	21.7936	15.8255	18.2637	20.9037	22.6887	15.3304	20.8763	19.2966	-0.113689	0.606329	0.790722
1200014J11Rik	11.6731	15.0924	13.2614	11.0983	11.7305	12.0754	13.4869	13.4421	12.7813	12.6837	-0.0110035	0.938187	0.973886
1300002E11Rik	16.79	14.2589	16.2432	17.9077	8.81744	12.7077	12.2891	15.4246	16.2999	12.3097	-0.404448	0.0225023	0.0969974
1300017J02Rik	0	0.11867	0	0.0141	0.47854	0.27729	0.5712	0	0.03319	0.33176	3.32475	0.0361844	0.134188
1500004A13Rik	1.00226	2.09043	0.66855	3.00555	2.74836	2.01152	1.41084	1.94922	1.6917	2.02998	0.264089	0.535337	0.739975
1500009C09Rik	0	0.17015	0	0	0.49801	0	0.01365	0	0.04254	0.12792	1.58178	0.543338	0.745434
1500009L16Rik	16.8181	14.0186	18.3333	13.5412	8.97092	6.45338	11.1011	6.34094	15.6778	8.21658	-0.933229	0.000132864	0.0020064
1500011B03Rik	3.60698	5.74406	5.75303	5.40506	2.24164	2.88915	5.85848	2.49464	5.12728	3.37098	-0.602835	0.0841535	0.236766
1500011K16Rik	4.69967	4.26094	3.09241	1.42401	7.23165	3.4726	8.20385	7.22308	3.36926	6.5328	0.950754	0.0309757	0.1205
1500012F01Rik	10.5652	11.6329	8.90206	5.47705	0.52345	9.58602	6.90237	7.67547	9.14429	6.17183	-0.56507	0.308218	0.541151
1500012K07Rik	0	0	0	0	0	0	0.03959	0	0	0.0099	2.40832	0.486903	NA
1500015A07Rik	1.02822	2.30286	0.62886	0.94656	0.18841	1.42627	0.85052	1.6158	1.22662	1.02025	-0.262256	0.683907	0.841003
1500015L24Rik	0	0	0	0	0	0	0	0	0	0	NA	NA	NA
1500015O10Rik	0	0	0	0.50576	0.59323	0.32983	0.43901	0.03112	0.12644	0.3483	1.47843	0.439451	0.66257
1500017E21Rik	0	0	0	0	0	0	0.01953	0	0	0.00488	1.48741	0.673028	NA
1600002D24Rik	0	0	0	0	0	0	0	0	0	0	NA	NA	NA
1600002H07Rik	6.08773	4.96353	5.60979	6.4519	7.78418	5.22516	5.65148	7.19482	5.77824	6.46391	0.160461	0.468543	0.68599
1600002K03Rik	5.95511	11.5287	6.49054	2.71028	5.44856	4.70677	5.07016	4.07472	6.67116	4.82505	-0.46911	0.285175	0.517333
1600010M07Rik	0	0.08765	0	0	0.05701	0	0.12657	0	0.02191	0.0459	1.01925	0.767534	NA
1600012H06Rik	3.39023	3.83993	3.85758	7.61256	1.89867	4.64338	3.08366	3.81991	4.67507	3.3614	-0.472865	0.15455	0.350756
1600014C10Rik	2.06433	1.09553	2.00699	1.56215	0.9874	2.32486	3.02081	0.56865	1.68225	1.72543	0.0379496	0.934245	0.97211
1600014C23Rik	0.12614	0	0.89464	0.68123	0	0.04349	0	0	0.4255	0.01087	-4.72393	0.0527736	NA
1600014K23Rik	0.93341	0.8999	0.58415	0.49647	0	0	0.12376	0.09868	0.72848	0.05561	-3.69867	0.00469992	0.0309485
1600015I10Rik	0	0	0	0	0	0	0	0	0	0	NA	NA	NA
1600019K03Rik	0	0	0	0	0	0	0	0	0	0	NA	NA	NA
1600020E01Rik	3.70989	3.72647	4.043	3.86277	7.58074	4.86335	5.72457	6.32973	3.83553	6.1246	0.673175	0.0495127	0.165057
1600023N17Rik	1.36123	0.80348	0.29748	0.54103	1.08005	0.11176	0.6188	0.16447	0.7508	0.49377	-0.618269	0.512992	0.722797
1600025M17Rik	1.11486	0	0	0	0	0	0.23756	0	0.27872	0.05939	-2.22807	NA	NA
1600027J07Rik	0	0	0	0	0	0	0	0	0	0	NA	NA	NA
1600029I14Rik	0	0.09374	0	1.52231	0	0	0	0	0.40401	0	-6.1076	NA	NA
1600029O15Rik	0.01204	0	0	0	0	0	0	0	0.00301	0	-0.685294	0.846235	NA
1700001C02Rik	0	0	0	0	0	0	0	0	0	0	NA	NA	NA
1700001C19Rik	0.02419	0.17988	0	0	0	0	0.04329	0	0.05102	0.01082	-2.22661	0.507613	NA
1700001D01Rik	1.38773	0.19113	0.53073	5.22362	2.17551	0.31901	2.20796	0	1.8333	1.17562	-0.641768	0.585978	0.777354
1700001F09Rik	0	0.24459	0	0	0.4375	0.10206	0	0.40681	0.06115	0.23659	1.94835	0.405444	0.635139
1700001G11Rik	0.9063	0.45639	0.03545	0.20858	2.19208	0.64456	0.9801	0.53898	0.40168	1.08893	1.42355	0.156939	0.354482
1700001G17Rik	0.24499	0.72883	0.39863	0	4.42444	0.27878	0.35081	1.83383	0.34311	1.72196	2.31975	0.0288645	0.114925
1700001J03Rik	0	0	0	0	0	0	0	0	0	0	NA	NA	NA
1700001J11Rik	0.13237	0.5907	0.03314	0.16898	0.1423	0.43819	0.45282	0.04478	0.2313	0.26952	0.225209	0.827356	0.921552
1700001K19Rik	0.15981	0.82067	0.40005	0.84067	2.20874	0.49595	0.49037	0.46342	0.5553	0.91462	0.717937	0.41891	0.646647
1700001K23Rik	0	0	0	0.13147	0	0	0	0	0.03287	0	-1.55729	0.657941	NA
1700001L05Rik	7.73879	6.35013	8.93235	6.10281	10.9048	6.30906	12.1397	11.6732	7.28102	10.2567	0.493849	0.0192127	0.0869093
1700001L19Rik	0	0.08959	0.69357	0.55004	0.36906	0.03738	0.24437	0.50434	0.3333	0.28879	-0.206382	0.866331	0.939979
1700001O22Rik	0.75291	0.2715	0.30841	0.76621	0.37525	0.35403	2.22161	0.65997	0.52476	0.90272	0.784158	0.308909	0.541695
1700001P01Rik	0.24432	0.04326	0.3058	0	0.05628	0.32495	0.1666	0.08856	0.14834	0.1591	0.102464	0.957305	NA
1700003C15Rik	0	0	0	0	0	0	0	0	0	0	NA	NA	NA
1700003D09Rik	0	0	0	0	0	0.04866	0.01871	0	0	0.01684	2.27113	0.51302	NA
1700003E16Rik	0	0.06585	0.13298	0	0	0	0.07607	0.20218	0.04971	0.06956	0.486404	0.840726	0.928151
1700003E24Rik	0	0	0	0	0	0	0	0	0	0	NA	NA	NA
1700003F12Rik	0.17828	0.25782	0.55785	0.30636	0.09582	1.26022	0.42548	0	0.32508	0.44538	0.465066	0.738438	0.873395
1700003G13Rik	0	0	0	0	0	0	0	0	0	0	NA	NA	NA
1700003G18Rik	1.01872	0.6967	1.97857	0.51742	2.54896	0.8358	1.42523	3.03057	1.05285	1.96014	0.891173	0.227131	0.450103
1700003H04Rik	0	0	0	0	0	0	0	0	0	0	NA	NA	NA
1700003I22Rik	0	0	0	0	0	0	0	0	0	0	NA	NA	NA
1700003L19Rik	0	0.03619	0	0.73104	0	0	0	0	0.19181	0	-4.81959	0.156074	NA
1700003M02Rik	0	0	0	0	0	0	0	0	0	0	NA	NA	NA
1700003M07Rik	0.02822	0.09329	0.07065	0.5543	0.33374	0.01946	0	0.20291	0.18662	0.13903	-0.428051	0.761619	0.886216
1700003P14Rik	0	0	0	0	0	0	0	0	0	0	NA	NA	NA
1700006A11Rik	0	0.02723	0	0	0	0	0	0	0.00681	0	-1.46094	0.678444	NA
1700006E09Rik	0	0	0	0	0	0	0	0	0	0	NA	NA	NA
1700006F04Rik	0	0.18449	0	0	0	0	0	0.81825	0.04612	0.20456	2.14938	0.521837	NA
1700006H21Rik	0	0	0	0	0	0	0	0	0	0	NA	NA	NA
1700007B14Rik	0	0.02499	0	0	0	0	0	0	0.00625	0	-1.46094	0.678444	NA
1700007F19Rik	0	0	0	0	0	0	0	0	0	0	NA	NA	NA
1700007G11Rik	0.10118	0.03136	0.12664	0.03726	0.04079	0	0.48296	0.54557	0.07411	0.26733	1.84471	0.297747	0.529854
1700007J10Rik	1.01939	2.18698	1.2023	2.48323	2.40238	1.48038	1.54393	1.64149	1.72297	1.76704	0.0369827	0.940997	0.975394
1700007K09Rik	0	0	0.36293	0	0	0	0.07689	0	0.09073	0.01922	-2.15035	0.528018	NA
1700007K13Rik	7.77457	5.47328	6.50991	7.18205	1.57249	3.64294	3.03858	5.70505	6.73495	3.48976	-0.945557	0.0209072	0.0920358
1700007L15Rik	1.74937	3.07195	3.72228	7.21474	4.32523	6.42428	4.14024	10.8751	3.93959	6.44122	0.713721	0.142022	0.332952
1700007P06Rik	0.02646	0	0	0.03898	0	0	0	0	0.01636	0	-1.36072	0.699707	NA
1700008F21Rik	0.13305	0	0	0.0196	0	0	0	0	0.03816	0	-3.63735	0.287004	NA
1700008I05Rik	0	0	0	0	0	0	0.01463	0	0	0.00366	0.757378	0.830295	NA
1700008J07Rik	4.19115	3.46344	3.39632	3.46916	4.73644	4.71541	4.73411	4.26065	3.63002	4.61165	0.344294	0.105804	0.273785
1700008K24Rik	0	0	0	0	0	0	0	0	0	0	NA	NA	NA
1700008O03Rik	0.3347	1.09648	0.59847	0.35214	0.771	2.4484	1.62613	1.09192	0.59545	1.48436	1.32204	0.0665019	0.202023
1700008P02Rik	0	0	0	0	0	0	0	0	0	0	NA	NA	NA
1700009C05Rik	0	0	0	0	0	0	0	0	0	0	NA	NA	NA
1700009J07Rik	0	0	0	0	0	0	0	0	0	0	NA	NA	NA
1700009N14Rik	0	0	0	0	0	0	0	0	0	0	NA	NA	NA
1700010B08Rik	0.19446	0	0	0	0.07839	0.15087	0	0	0.04862	0.05732	0.224009	0.946166	NA
1700010D01Rik	0	0	0	0	0	0	0.05208	0.11075	0	0.04071	2.04792	0.556942	NA
1700010I02Rik	0	0	0	0	0	0	0	0	0	0	NA	NA	NA
1700010I14Rik	0.03479	0	0	0	0	0.04799	0.02768	0.01471	0.0087	0.0226	1.34901	0.691799	NA
1700010J16Rik	0	0	0	0	0	0	0	0	0	0	NA	NA	NA
1700010K23Rik	0	0	0	0	0	0	0	0	0	0	NA	NA	NA
1700011A15Rik	0	0	0.09057	0	0	0	0	0	0.02264	0	-2.01553	0.56286	NA
1700011B04Rik	0	0	0	0	0	0	0	0	0	0	NA	NA	NA
[truncated: 23,941 more rows]
