# Supplementary material for: UHRF2 mediates resistance to DNA methylation reprogramming in primordial germ cells
Source: Nat Commun. 2025 Aug 9;16:7350. doi: 10.1038/s41467-025-61954-0 (PMC12335541; doi:10.1038/s41467-025-61954-0)
Supplement: Supplementary file 7 — Supplementary Data 5 [file 41467_2025_61954_MOESM7_ESM.xls]

## Sheet: Feuil2
	List of primary antibodies used in immunofluorescence experiments
	Antibodies	Species	Dilution	Source	Reference
on isolated gonadal cells	GFP	Rat	1/250	Nacalai	GF090R
	UHRF2	Mouse	1/100	Santa-Cruz	(C10) sc-398953
on sections	DDX4	Rabbit	1/1000	Abcam	ab13840
	GFP	Chicken	1/1000	Aves	GFP-1020
	H2AX	Mouse	1/500	Merck Millipore	05-636
	REC8	Rabbit	1/100	Abcam	ab192241
	STRA8	Rabbit	1/1000	Abcam	ab49602
	SYCP3	Mouse	1/500	Abcam	ab97672
	UHRF1	Mouse	1/200	Santa-Cruz	(H8) sc-373750
