# Supplementary material for: UHRF2 mediates resistance to DNA methylation reprogramming in primordial germ cells
Source: Nat Commun. 2025 Aug 9;16:7350. doi: 10.1038/s41467-025-61954-0 (PMC12335541; doi:10.1038/s41467-025-61954-0)
Supplement: Supplementary file 10 — Source Data [file 41467_2025_61954_MOESM10_ESM.xlsx]

## Sheet: Figure 1a
Figure 1a
	% CG methylation	CGI	non-CGI		number of CpGs	CGI	non-CGI
	Epb E7.5	0.0264083	0.695028		Epb E7.5	628177	679243
	E9.5	0.0205982	0.339678		E9.5	611763	601905
	E10.5	0.0135444	0.315501		E10.5	564315	440776
	E11.5	0.00599408	0.140707		E11.5	559367	488220
	E12.5f	0.00504836	0.0897819		E12.5f	616965	546216
	E13.5f	0.0027621	0.0698732		E13.5f	629679	583299
	E14.5f	0.00248041	0.0781301		E14.5f	613566	549894
	E15.5f	0.00430681	0.0764092		E15.5f	578910	533680
	E16.5f	0.00417537	0.115178		E16.5f	562847	556326
	E17.5f	0.0038727	0.0845374		E17.5f	601343	498285
	E12.5m	0.00261593	0.0814121		E12.5m	606576	545558
	E13.5m	0.00219536	0.0662731		E13.5m	601815	524248
	E14.5m	0.00260592	0.0800529		E14.5m	623231	573486
	E15.5m	0.00409496	0.210765		E15.5m	614046	685692
	E16.5m	0.00600316	0.380988		E16.5m	594133	675660
	E17.5m	0.00961598	0.544077		E17.5m	578061	484510

## Sheet: Figure 1c
Figure 1c	% CG methylation
			Epb E7.5	PGCs E9.5	PGCs E10.5	PGCs E11.5	PGCs E12.5f	PGCs E13.5f	PGCs E14.5f	PGCs E12.5m	PGCs E13.5m	PGCs E14.5m
	Stra8	chr6:34,921,100-34,921,400	95	55	61	9	2	1	1	1	5	3
	Taf7l	chrX:134,476,100-134,476,550	87	69	51	36	15	8	8	7	2	3
	Spo11	chr2:172,979,980-172,980,140	83	75	58	36	15	5	3	11	2	4
	Slc25a31	chr3:40,708,500-40,709,400	78	51	47	17	2	1	1	2	1	1
	Sycp1	chr3:102,935,800-102,936,200	79	62	50	37	3	10	1	2	4	1
	Sycp2	chr2:178,407,000-178,407,700	69	48	43	17	7	2	5	3	1	3
	Mael	chr1:166,238,400-166,239,000	68	52	43	27	12	5	5	7	3	3
	Dazl	chr17:50,293,300-50,293,650	83	73	49	25	4	1	1	3	1	2
	Tuba3b	chr6:145,615,750-145,616,250	93	74	59	45	8	7	4	11	3	2
	Tex101	chr7:24,671,800-24,672,300	92	68	54	26	16	3	3	8	6	6
	Btbd18	chr2:84,658,930-84,659,060	85	71	55	22	1	4	3	6	3	1
	Ezhip	chrX:6,083,120-6,083,280	86	69	47	32	14	10	8	11	1	2
	genome	Epb>0.5 & PGCs E13.5<0.2 (median)	91.2	36.2	34.9	7.3	1	1	1	1	1	1

## Sheet: Figure 1g
Figure 1g		% 5mC=mean methylation level of CpGs
		nTot= total number of individual copies of the given TE family annotated in the genome
		nCG = number of CpGs covered in the dataset
		nCov= number of individual copies of the given TE family covered in the dataset
		%Cov= percentage of individual copies of the given TE family covered in the dataset relative to the total number of copies
				WGBS_E13.5f					WGBS_E13.5m					RRBS_E13.5f					RRBS_E13.5m
		nTot		% 5mC	nCG	nCov	%Cov		% 5mC	nCG	nCov	%Cov		% 5mC	nCG	nCov	%Cov		% 5mC	nCG	nCov	%Cov
	genome			0.0583726	19249007				0.076172	19348512				0.0350346	1212978				0.0320273	1126063
	IAPLTR1a_Mm	1786		0.573904	22472	1714	95.9686		0.564061	22723	1732	96.9765		0.662531	145	41	2.29563		0.652937	128	37	2.07167
	IAPLTR2_Mm	1388		0.547457	25805	1319	95.0288		0.530549	26268	1337	96.3256		0.563608	729	155	11.1671		0.5208	709	148	10.6628
	IAPEz-int	7319		0.472075	45508	4918	67.195		0.465655	45532	4845	66.1976		0.53121	3761	615	8.40279		0.515569	3545	577	7.88359
	RLTR6-int	1220		0.420334	12837	650	53.2787		0.432595	13038	662	54.2623		0.480248	1485	198	16.2295		0.490107	1402	197	16.1475
	MuLV-int	392		0.334105	2234	182	46.4286		0.365775	2509	187	47.7041		0.508115	384	16	4.08163		0.52312	391	14	3.57143
	IAPEy-int	755		0.34971	7008	412	54.5695		0.345911	7655	498	65.9603		0.456589	146	53	7.01987		0.436092	153	55	7.28477
	IAPEY3-int	2345		0.345533	17288	1034	44.0938		0.349113	17837	1144	48.7846		0.448351	541	119	5.07463		0.445329	456	106	4.52026
	RLTR10C	1779		0.346774	15841	1729	97.1894		0.337286	15887	1734	97.4705		0.305571	2536	563	31.647		0.269779	2418	546	30.6914
	MURVY-int	544		0.329057	2196	85	15.625		0.317367	2818	174	31.9853		0.40768	269	21	3.86029		0.416347	262	26	4.77941
	ETnERV-int	906		0.294884	9744	437	48.234		0.294881	9739	444	49.0066		0.389738	328	64	7.06402		0.384947	281	61	6.73289
	RLTR1B	893		0.294334	8606	830	92.9451		0.278165	8667	833	93.2811		0.266238	728	154	17.2452		0.202859	538	131	14.6697
	MMERVK10C-int	3230		0.263876	22246	2393	74.0867		0.272009	22647	2415	74.7678		0.347577	1959	472	14.613		0.328507	1765	429	13.2817
	RLTR10-int	2617		0.272907	26924	2267	86.6259		0.26834	26867	2277	87.008		0.307163	3157	614	23.462		0.250615	2950	578	22.0864
	RLTR4_MM-int	432		0.241078	2440	304	70.3704		0.239827	2492	298	68.9815		0.324145	552	61	14.1204		0.306979	528	58	13.4259

## Sheet: Figure 2b
Figure 2b	Normalized FPKM values
			rep1	rep2	rep3	rep4	mean
	Dnmt1	ESCs	0.942756	1.03903	1.01821		1
		E8.5	0.817911	0.818054	0.814979		0.816981
		Male E13.5 PGCs	0.586079	0.587856	0.705228	0.647916	0.63177
		Female E13.5 PGCs	0.754006	0.816327	0.742939	0.66469	0.74449
	Uhrf1	ESCs	0.99098	1.02164	0.98738		1
		E8.5	1.12008	1.20836	1.23634		1.18826
		Male E13.5 PGCs	0.0411819	0.0764286	0.083037	0.0971971	0.0744611
		Female E13.5 PGCs	0.0566008	0.0657461	0.0526454	0.0523378	0.0568325
	Uhrf2	ESCs	0.951528	0.983482	1.06499		1
		E8.5	2.57916	2.80806	2.54914		2.64545
		Male E13.5 PGCs	1.34852	1.25725	0.955572	1.15324	1.17864
		Female E13.5 PGCs	0.989572	1.17252	1.08814	1.16008	1.10258
	Raw FPKM values
			rep1	rep2	rep3	rep4	mean
	Dnmt1	ESCs	85.1466	93.8419	91.9617		90.3168
		E8.5	73.8711	73.884	73.6062		73.7871
		Male E13.5 PGCs	52.9328	53.0933	63.6939	58.5176	57.0594
		Female E13.5 PGCs	68.0994	73.728	67.0998	60.0327	67.24
	Uhrf1	ESCs	159.381	164.312	158.802		160.831
		E8.5	180.144	194.341	198.842		191.109
		Male E13.5 PGCs	6.62334	12.2921	13.355	15.6323	11.9757
		Female E13.5 PGCs	9.10318	10.574	8.46703	8.41755	9.14045
	Uhrf2	ESCs	19.0541	19.6939	21.3261		20.0247
		E8.5	51.6469	56.2307	51.0457		52.9744
		Male E13.5 PGCs	27.0036	25.1761	19.135	23.0932	23.602
		Female E13.5 PGCs	19.8159	23.4794	21.7897	23.2302	22.0788

## Sheet: Figure 2c
Figure 2c	Female		Male
	PGCs	GFPneg	PGCs	GFPneg
	0.411	1.1	1.282	0.673
	0.59	0.925	1.419	0.743
	0.652	0.65	0.672	1.164
	0.926	1.617	0.993	1.256
	1.042	0.708	1.122	1.163
	1.317	0.943	0.934	0.804
	1.459	1.902	0.925	0.962
	1.585	1.235	1.101	0.901
	1.703	0.309	0.926	1.368
	1.742	0.611	0.949	0.965
	1.914	0.881	0.905	0.593
	2.327	0.86	1.324	1.065
	2.875	1.259	1.112	0.519
		0.785	1.169	1.661
		0.762	2.279	1.163
		0.739	1.786	0.94
		1.185	0.63	1.301
		1.529		1.201
		1.353		0.558
		0.983		0.912
		1.098		0.984
		0.679		1.12
		0.887		1.34
		0.252		0.643
		0.623		1.165
		1.4		0.855
		1.549		0.959
		1.175		1.231
		0.819		0.79
		1.619		0.571
		0.81		1.185
		0.928		0.68
		0.825		1.255
		0.635		1.181
		1.379		1.127
		0.669		0.854
		0.93		1.312
		1.387		1.099
		0.978		0.495
		1.139		1.458
		0.907		0.782
		1.422		0.804
		0.555		1.019
		1.326		0.61
		0.746		0.969
		0.561		1.599
		1.375		0.845
		0.991		2.044
		1.183		0.545
		0.542		1.056
		1.257		0.511
		1.05		1.485
		0.968		0.75
				0.775
				0.615
				1.375
				0.998
				0.62
				1.235
				1.654
				0.493
				0.787
				1.185
				1.382
				0.823
				0.823
				1.315
				0.956
				1.427
				0.301

## Sheet: Figure 2e
Figure 2e

## Sheet: Figure 2i
Figure 2i	Weights in g
Males	8 days			15 days			21 days				Females	8 days			15 days			21 days				Males	8 days			15 days			21 days				Females	8 days			15 days			21 days
	WT	Uhrf2-/+	Uhrf2-/-	WT	Uhrf2-/+	Uhrf2-/-	WT	Uhrf2-/+	Uhrf2-/-			WT	Uhrf2-/+	Uhrf2-/-	WT	Uhrf2-/+	Uhrf2-/-	WT	Uhrf2-/+	Uhrf2-/-			WT	Uhrf2 L1/+	Uhrf2 L1/L1	WT	Uhrf2 L1/+	Uhrf2 L1/L1	WT	Uhrf2 L1/+	Uhrf2 L1/L1			WT	Uhrf2 L1/+	Uhrf2 L1/L1	WT	Uhrf2 L1/+	Uhrf2 L1/L1	WT	Uhrf2 L1/+	Uhrf2 L1/L1
	5.2	4.9	4.1	8.6	7.6	6.6	9.9	8.9	7.9			5	3.1	1.5	7.6	5.5	2.7	8.3	6.3	2.9			3.9	4.2	3.9	6.5	6.4	6.4	7.6	6.8	6.7			4.3	4.2	4.5	6.3	6	6.1	7.3	6.4	6.9
	4.9	1.7	1.9	7.8	3	2.9	9.5	3.5	2.5			4.9	4.9	4.5	7.4	7.4	7	7.9	9	8.3			3.6	4.1	4.6	6.4	7.3	5.8	8.4	9.6	6.2			3.7	3.8	3.3	7.3	6.8	6.2	9	8.3	6.2
	4.5	2.9	4.8	6.9	7	6.5	7.7	9.7	7.2			4.5	5	3.5	6.3	8.1	2	10.4	9	4.4			3.2	4.1	3.3	5.3	7.4	5	6.5	9.2	5.9			4.4	4.6	3.6	5.6	5.9	6.4	6.1	5.9	6.6
	5.7	4.3	4.7	7.6	7.2	2.8	11	7.7	5.4			4.2	5.7	4	7.1	7.1	1.7	9.4	8.9	7.3			2.5	4.1	3.7	5.1	6.1	6	6.2	6.4	8.7			4.1	4.8	3.7	6.6	5.7	6.5	6.8	6.7	8.4
	5.2	5.3	2.8	7.1	7.1	6.5	9.5	7.7	4			5.8	4.6	3.9	7.2	7.1	6.4	7.6	7.5	7.3			3.9	4	2.8	4.8	6.2	5.2	5.8	7.7	5.9			4.7	3.4	3.9	6.5	6.1	5.8	6.6	7.6	6.8
	4.7	3.8	3.1	6.7	7.4	4.5	8.5	7.5	3.8			4.6	4.6	3.8	7.4	4.3	6.3	8.1	8.4	7.7			3.4	4.3	3.5	6.2	5.9	5.8	7.4	6.1	7.4			4.4	3.3	3	5.8	5.2	4.7	6.8	6.6	5.5
	4.4	3.9	2	6.6	7.3	3.4	9.6	6.1	4.4			4	4.9	3.8	6.9	7.1	6.3	8	8	7.2			3.8	5.1	3.7	5.2	5.5	6.1	5.8	6.6	7.6			3.6	3.6	3.8	5.4	5.3	5.6	7.1	6.5	6.8
	4.7	3.7	3.2	7.1	6.2	3.9	11.1	7.2	3.5			4.2	3.7	1.7	8.6	7.4	6.3	9.1	8.5	6.5			4.6	3.7	3.3	5.8	5.9	5.2	6.8	7.4	7.1			3.6	3.7	3.7	5.4	5.5	6.2	6.7	7	7.7
	4.9	3.5	1.8	6.8	8	3.2	9.9	7	7.7			4.1	4.4	3.1	7.5	7.1	6.1	5.6	8.4	4.2				2.9	3.9	7	5.1	6.3	7.8	6.2	8.3			3.5	4.1	3.6	5.6	6.1	6.6	6.5	8.8	8
	4.6	3.3	4.3	7	6.3	6.3	7.5	5.7	6.7			4.9	4.4	2.2	6.7	3.6	5.5	7.9	4.1					3.1	3.4		3.9	5.2		4.4	6.3			3.2	3.9	3.8	5.7	6.7	5.1	7.6	7.5	5.8
	4.4	3.7	3.1	7.7	6.3	5.3	10.5	8	7			3	4.3		6.8	7.3	3.8	7.6	8.5					3.6	4.3		4.9	6.6		6.1	8.3			3.3	3.3	3.6	5.8	6.6	5.9	5.7	8.1	6.8
	4.5	3.4	3.5	8.9	6.1	6.6	9.1	10.4	3.3			4.1	4.1		6.3	7		6.8	8.4					3.2			5.8			8.1				3.3	3.4	4.1	5.8	5.4	6.2	7.4	6.7	7.6
	5.8	4.4	1.9	7.7	5.7	3.3	8	7.3	7.2			4.1	1.4		7.7	8.6		8.8	9.9					3.1			5.7			7.7				3.5	3.1	4.1	5.7	5.2	5.7	6.8	5.9	6.5
	5	5.3	3.1	6.5	5.6	6.1	7.8	8.6				3.8	4.6		4.7	5.2		7.5	4.6					3.8			5.1			5.9				3.7	4.3	3.5	5.5	5.1	6.1	6.5	6.3	7.6
	4.2	3.9	3.4	8.4	6.2		8.8	7.3				4.4	2.6		6.4	5.1		8	6.6					3.8			6			7.6				3.9	4.2	4.1	5.9	6.4	5.9	7.5	8.5	8.2
	5.2	4.5	1.9	7.1	5.6		7.8	7.7				4	4.4		6.6	6.5		8	7.9					4.3			5.8			7.1				3	3.8		6.3	5.9	6.3	6.7	7.5	8
	4.2	4		7.3	7.1		7.9	8.4				4.3	4.2		6.3	6.4		8.6	7.7					3.5			6.1			7.9				3.8	3.7		4.6	5.6	6.1	7.2	6.5
	4.3	4.1		7	8		8	8.3				4.3	5.5		6.7	6.8		7.6	8.1					3.9			5.8			6.4				4	3.7		5.5	5.6	5.7		6.3
	4.1	4.2		7.4	6.5		8.9	5				3.7	3.6		6.5	6.5		8	7.4					4.2			6.4			7.2				2.8	4.9		6.5	6.5	6.5		7.8
	4.3	4.3		6.6	7.3		8.7	8.8				4.1	2.9		6.8	8.5		8.4	9.5					4			6.3			8				4.4	4
	3.9	2.9		6.9	6.4		7.5	6.5				3.6	4.1		6.2	3.9		6.8	4.3					3.8			6			7.5					4
	4.4	4.5		6.6	7		8	7.2				4.7	4.2		6.8	6.5		9.3	8.1					4.5			6			7.4
	4.4	3.5		7	6.8		9.6	7.8				5.3	4.1		5.7	6.4		9.1	7.5					3.9			6.7			9
	4.7	4.1		6.9	6.9		8.1	8.4				3.7	3.9		6.2	6.9		9.5	7.6					3.5			5.8			7.3
	4.3	4.3		7.1	4.2		7.4	7.1				3.9	5.7		7.2	4.8			4.9					3.3			5.6			7
	4.7	4.3		5.6	6.7		10	5.6				4.2	2.5		6.1	6.3			6.3					4.2			5.6			7.3
	3.7	4.1		6.1	5.3			7.4				3.8	3.9		7.7	6.4			6.7					4.8			6.9			8.2
	3.5	3.8		8.1	6.4			7.3				4.9	3.2		7.2	2.3			2.5					4.2			6.7			8.1
	3.9	4.2		7.1	6.6			7.2				5.2	3.9		7.1	6.6			7.4					4.2			6.6			8
	5.2	4.2		5.9	6.6			7.4				5	3			6.2			7.5					4.1			6.6			7.9
	5	4.5		8.1	6.5			7.2				4.4	3.9			6			7.3					4.1
	3.8	3.3			4.7			9.4				4.2	4.3			5.9			7.4
	4.9	3.7			6.8			8				4	1.5			6.6			8.2
	4.7	3.7			6.6			7.6				4.9	4.4			6.5			7.4
		3.4			6			6				4.8	3.7			6.6			7.3
		4.7			5.6			6.3					3.7			6.6			7.9
		3.8			5.7			9.3					3.9			6.8			7.1
		3.4			6			7.5					4			6.3			7.4
		3.5			6.3			8.8					4.2			4.9			6.5
		3.6			8.3			7.3					4.1			7.2			7.6
		4.7			7.1			7					4.3			6.3			3.7
		4.7			6.3								4.2			4.9			7.8
		4.8			5.9								4			5.8			8.5
		3.8			5.5								3.5			2.8			6.6
		4			7.3								5			6			8.5
		1.5			7.2								4			8.1			7.7
		1.7			7.5								3.3			5.9			8.9
		4.2			6.3								4.6			7.3			8.7
		4			5.8								3.8			6.3			8.2
		4.3			2.5								3.6			7.3			9
		3.4											3.8			7.1			9.4
		3.4											4.3			7.1			9.1
		4.6											2.1			7.3
													3.6			8.2
													4.4			8.4
													3.4
													4.4
													4.1
													4.9
													5.1
													5.2
													5.2
													5.2
													5.2
													3.7
													3.6
													3.9
													4.2

## Sheet: Figure 3a
Figure 3a
	Sex	Tissue	Genotype	Percent CpG Methylation		Sex	Tissue	Genotype	Percent CpG Methylation
	Male	brain	WT	70.67		Male	liver	WT	71.82
	Male	brain	WT	70.58		Male	liver	WT	75.18
	Male	brain	WT	74.15		Male	liver	WT	74.06
	Male	brain	WT	72.22		Male	liver	WT	73.97
	Male	brain	WT	72.64		Male	liver	WT	72
	Male	brain	WT	70.67		Male	liver	WT	72.99
	Male	brain	Uhrf2-/-	69.77		Male	liver	Uhrf2-/-	68.26
	Male	brain	Uhrf2-/-	71.67		Male	liver	Uhrf2-/-	70.44
	Male	brain	Uhrf2-/-	70.2		Male	liver	Uhrf2-/-	70.03
	Male	brain	Uhrf2-/-	70.38		Male	liver	Uhrf2-/-	72.32
	Male	brain	Uhrf2-/-	70.97		Male	liver	Uhrf2-/-	73.12
	Male	brain	Uhrf2-/-	70.57		Male	liver	Uhrf2-/-	71.49

## Sheet: Figure 3b
Figure 3b	% CG methylation
			WT	WT	WT	Uhrf2-/-	Uhrf2-/-	Uhrf2-/-
	Brain	nonCGI	60.21	61.12		58.92	57.93
		CGI	2.31	2.43		2.19	2.13
	Liver	nonCGI	65.15	65.37	65.4	64.67	62.95	64.24
		CGI	3.07	3.05	3.01	2.83	2.67	2.77
	Heart	nonCGI	56.93	57.91	56.19	55.56	55.7	54.48
		CGI	2.54	2.67	2.57	2.39	2.41	2.33

## Sheet: Figure 3c
Figure 3c	Number of E13.5 PGCs
	WT	Sex	Uhrf2-/-	Sex		WT	Sex	Uhrf2 L1/L1	Sex
	2515	Female	1442	Female		2800	Female	1068	Male
	3300	Female	1425	Female		2781	Male	742	Female
	2922	Male	1800	Male		2232	Male	821	Female
	1853	Male	605	Male		4500	Male	734	Female
	3987	Male	2370	Female		5052	Female	2037	Male
	4091	Female	777	Female		3842	Female	1700	Male
	3489	Male	746	Male		2320	Male	988	Female
	4162	Male	623	Male		1946	Male	3603	Female
	2003	Male	748	Male		4499	Female	1356	Male
	600	Male	808	Male		4445	Female
	7271	Male	418	Female
	3876	Female	463	Male
	2742	Male	787	Male
	3472	Female	795	Male
	3315	Female	1837	Male
	644	Female	1130	Female

[truncated: 14 more sheets: Figure 3f, Figure 4b, Figure 4d, Figure 5b, Figure 5c, Figure 5f, Figure 5j, Figure S1g, Figure S2e, Figure S2f, Figure S2g, Figure S3i, Figure S4b, Figure S10c]
